# Supplementary material for: Transcriptome analysis provides insights into the regulatory function of alternative splicing in antiviral immunity in grass carp (Ctenopharyngodon idella)
Source: Sci Rep. 2015 Aug 7;5:12946. doi: 10.1038/srep12946 (PMC4528194; doi:10.1038/srep12946)
Supplement: Supplementary Dataset 1 [file srep12946-s2.xls]

## Sheet: level2.go
total seqs number with gos: 32519
term_type	term	number	percent	GO
molecular_function	binding	19684	0.605308	GO:0005488
molecular_function	catalytic activity	13157	0.404594	GO:0003824
molecular_function	transporter activity	1934	0.0594729	GO:0005215
molecular_function	molecular transducer activity	1635	0.0502783	GO:0060089
molecular_function	enzyme regulator activity	1504	0.0462499	GO:0030234
molecular_function	nucleic acid binding transcription factor activity	1403	0.043144	GO:0001071
molecular_function	receptor activity	1312	0.0403456	GO:0004872
molecular_function	structural molecule activity	591	0.018174	GO:0005198
molecular_function	protein binding transcription factor activity	567	0.017436	GO:0000988
cellular_component	extracellular matrix	299	0.00919462	GO:0031012
molecular_function	electron carrier activity	227	0.00698053	GO:0009055
molecular_function	antioxidant activity	49	0.00150681	GO:0016209
molecular_function	channel regulator activity	42	0.00129155	GO:0016247
molecular_function	receptor regulator activity	33	0.00101479	GO:0030545
molecular_function	chemorepellent activity	15	0.000461269	GO:0045499
molecular_function	translation regulator activity	9	0.000276761	GO:0045182
molecular_function	metallochaperone activity	8	0.00024601	GO:0016530
molecular_function	chemoattractant activity	7	0.000215259	GO:0042056
molecular_function	morphogen activity	3	9.23e-05	GO:0016015
molecular_function	protein tag	2	6.15e-05	GO:0031386
cellular_component	cell	18214	0.560103	GO:0005623
cellular_component	cell part	18214	0.560103	GO:0044464
cellular_component	organelle	12690	0.390233	GO:0043226
cellular_component	membrane	8916	0.274178	GO:0016020
cellular_component	organelle part	7571	0.232818	GO:0044422
cellular_component	macromolecular complex	6807	0.209324	GO:0032991
cellular_component	membrane part	6380	0.196193	GO:0044425
cellular_component	membrane-enclosed lumen	3392	0.104308	GO:0031974
cellular_component	extracellular region	986	0.0303207	GO:0005576
cellular_component	cell junction	712	0.0218949	GO:0030054
cellular_component	extracellular region part	567	0.017436	GO:0044421
cellular_component	synapse	501	0.0154064	GO:0045202
cellular_component	synapse part	372	0.0114395	GO:0044456
cellular_component	extracellular matrix part	178	0.00547372	GO:0044420
cellular_component	nucleoid	59	0.00181432	GO:0009295
cellular_component	virion	8	0.00024601	GO:0019012
cellular_component	virion part	6	0.000184508	GO:0044423
biological_process	cellular process	21998	0.676466	GO:0009987
biological_process	metabolic process	17374	0.534272	GO:0008152
biological_process	single-organism process	16393	0.504105	GO:0044699
biological_process	biological regulation	12139	0.373289	GO:0065007
biological_process	regulation of biological process	11578	0.356038	GO:0050789
biological_process	response to stimulus	8607	0.264676	GO:0050896
biological_process	multicellular organismal process	6699	0.206003	GO:0032501
biological_process	signaling	6562	0.20179	GO:0023052
biological_process	developmental process	6279	0.193087	GO:0032502
biological_process	localization	5917	0.181955	GO:0051179
biological_process	cellular component organization or biogenesis	5129	0.157723	GO:0071840
biological_process	establishment of localization	4936	0.151788	GO:0051234
biological_process	positive regulation of biological process	3052	0.0938528	GO:0048518
biological_process	negative regulation of biological process	2772	0.0852425	GO:0048519
biological_process	immune system process	1536	0.0472339	GO:0002376
biological_process	locomotion	1307	0.0401919	GO:0040011
biological_process	biological adhesion	924	0.0284142	GO:0022610
biological_process	reproduction	909	0.0279529	GO:0000003
biological_process	growth	888	0.0273071	GO:0040007
biological_process	reproductive process	821	0.0252468	GO:0022414
biological_process	multi-organism process	618	0.0190043	GO:0051704
biological_process	rhythmic process	111	0.00341339	GO:0048511
biological_process	cell killing	52	0.00159906	GO:0001906

## Sheet: Pathway
PathWay	Pathway_definition	Number of sequences
path:ko01100	Metabolic pathways	3350
path:ko05200	Pathways in cancer	1273
path:ko05166	HTLV-I infection	1072
path:ko04151	PI3K-Akt signaling pathway	963
path:ko05205	Proteoglycans in cancer	938
path:ko04144	Endocytosis	862
path:ko04010	MAPK signaling pathway	789
path:ko04810	Regulation of actin cytoskeleton	768
path:ko05168	Herpes simplex infection	737
path:ko01110	Biosynthesis of secondary metabolites	715
path:ko04510	Focal adhesion	715
path:ko05152	Tuberculosis	707
path:ko04020	Calcium signaling pathway	696
path:ko05203	Viral carcinogenesis	668
path:ko05169	Epstein-Barr virus infection	635
path:ko05164	Influenza A	624
path:ko00230	Purine metabolism	617
path:ko05202	Transcriptional misregulation in cancer	603
path:ko04910	Insulin signaling pathway	583
path:ko04310	Wnt signaling pathway	572
path:ko04360	Axon guidance	555
path:ko05161	Hepatitis B	553
path:ko04062	Chemokine signaling pathway	551
path:ko04722	Neurotrophin signaling pathway	549
path:ko04120	Ubiquitin mediated proteolysis	532
path:ko04530	Tight junction	531
path:ko04066	HIF-1 signaling pathway	520
path:ko04060	Cytokine-cytokine receptor interaction	516
path:ko04670	Leukocyte transendothelial migration	504
path:ko04070	Phosphatidylinositol signaling system	488
path:ko04520	Adherens junction	457
path:ko04514	Cell adhesion molecules (CAMs)	456
path:ko04916	Melanogenesis	456
path:ko03040	Spliceosome	451
path:ko04630	Jak-STAT signaling pathway	445
path:ko04110	Cell cycle	432
path:ko04141	Protein processing in endoplasmic reticulum	429
path:ko03013	RNA transport	427
path:ko04728	Dopaminergic synapse	423
path:ko04012	ErbB signaling pathway	418
path:ko00564	Glycerophospholipid metabolism	417
path:ko05160	Hepatitis C	414
path:ko04145	Phagosome	413
path:ko05016	Huntington's disease	413
path:ko04660	T cell receptor signaling pathway	412
path:ko01120	Microbial metabolism in diverse environments	411
path:ko04270	Vascular smooth muscle contraction	408
path:ko04380	Osteoclast differentiation	405
path:ko05215	Prostate cancer	396
path:ko04725	Cholinergic synapse	394
path:ko05010	Alzheimer's disease	392
path:ko04666	Fc gamma R-mediated phagocytosis	391
path:ko04390	Hippo signaling pathway	388
path:ko05162	Measles	386
path:ko04650	Natural killer cell mediated cytotoxicity	383
path:ko04114	Oocyte meiosis	376
path:ko04720	Long-term potentiation	375
path:ko04080	Neuroactive ligand-receptor interaction	369
path:ko04713	Circadian entrainment	367
path:ko05145	Toxoplasmosis	365
path:ko04662	B cell receptor signaling pathway	353
path:ko04912	GnRH signaling pathway	346
path:ko04724	Glutamatergic synapse	345
path:ko05211	Renal cell carcinoma	344
path:ko05142	Chagas disease (American trypanosomiasis)	340
path:ko05146	Amoebiasis	337
path:ko04064	NF-kappa B signaling pathway	335
path:ko05214	Glioma	334
path:ko05210	Colorectal cancer	332
path:ko05212	Pancreatic cancer	330
path:ko04142	Lysosome	324
path:ko00240	Pyrimidine metabolism	322
path:ko04914	Progesterone-mediated oocyte maturation	322
path:ko00562	Inositol phosphate metabolism	319
path:ko05100	Bacterial invasion of epithelial cells	314
path:ko05032	Morphine addiction	313
path:ko04915	Estrogen signaling pathway	307
path:ko04911	Insulin secretion	305
path:ko05416	Viral myocarditis	304
path:ko05034	Alcoholism	303
path:ko04350	TGF-beta signaling pathway	302
path:ko05222	Small cell lung cancer	288
path:ko05220	Chronic myeloid leukemia	288
path:ko04972	Pancreatic secretion	284
path:ko00561	Glycerolipid metabolism	282
path:ko03460	Fanconi anemia pathway	282
path:ko04370	VEGF signaling pathway	279
path:ko04971	Gastric acid secretion	279
path:ko04150	mTOR signaling pathway	278
path:ko04146	Peroxisome	274
path:ko00310	Lysine degradation	271
path:ko05223	Non-small cell lung cancer	270
path:ko03015	mRNA surveillance pathway	269
path:ko04920	Adipocytokine signaling pathway	266
path:ko04612	Antigen processing and presentation	265
path:ko04210	Apoptosis	265
path:ko04540	Gap junction	264
path:ko04330	Notch signaling pathway	263
path:ko05414	Dilated cardiomyopathy	260
path:ko05221	Acute myeloid leukemia	257
path:ko04726	Serotonergic synapse	252
path:ko05132	Salmonella infection	248
path:ko04620	Toll-like receptor signaling pathway	247
path:ko04664	Fc epsilon RI signaling pathway	246
path:ko05213	Endometrial cancer	245
path:ko05120	Epithelial cell signaling in Helicobacter pylori infection	238
path:ko03320	PPAR signaling pathway	238
path:ko05412	Arrhythmogenic right ventricular cardiomyopathy (ARVC)	236
path:ko05323	Rheumatoid arthritis	235
path:ko05218	Melanoma	232
path:ko05322	Systemic lupus erythematosus	232
path:ko04970	Salivary secretion	223
path:ko05031	Amphetamine addiction	222
path:ko05410	Hypertrophic cardiomyopathy (HCM)	222
path:ko04723	Retrograde endocannabinoid signaling	222
path:ko04512	ECM-receptor interaction	221
path:ko05012	Parkinson's disease	214
path:ko04640	Hematopoietic cell lineage	213
path:ko00330	Arginine and proline metabolism	213
path:ko05133	Pertussis	207
path:ko04115	p53 signaling pathway	205
path:ko02010	ABC transporters	200
path:ko05140	Leishmaniasis	198
path:ko04727	GABAergic synapse	193
path:ko05131	Shigellosis	191
path:ko04111	Cell cycle - yeast	190
path:ko04976	Bile secretion	186
path:ko05150	Staphylococcus aureus infection	180
path:ko04974	Protein digestion and absorption	178
path:ko04730	Long-term depression	178
path:ko03008	Ribosome biogenesis in eukaryotes	174
path:ko04622	RIG-I-like receptor signaling pathway	173
path:ko04710	Circadian rhythm	172
path:ko05320	Autoimmune thyroid disease	169
path:ko05217	Basal cell carcinoma	168
path:ko05110	Vibrio cholerae infection	166
path:ko04745	Phototransduction - fly	165
path:ko04391	Hippo signaling pathway - fly	165
path:ko04113	Meiosis - yeast	165
path:ko05130	Pathogenic Escherichia coli infection	165
path:ko04913	Ovarian steroidogenesis	163
path:ko03420	Nucleotide excision repair	160
path:ko00190	Oxidative phosphorylation	160
path:ko00500	Starch and sucrose metabolism	159
path:ko04621	NOD-like receptor signaling pathway	158
path:ko04610	Complement and coagulation cascades	158
path:ko00010	Glycolysis / Gluconeogenesis	155
path:ko03018	RNA degradation	155
path:ko04930	Type II diabetes mellitus	154
path:ko05330	Allograft rejection	154
path:ko01230	Biosynthesis of amino acids	153
path:ko04961	Endocrine and other factor-regulated calcium reabsorption	153
path:ko05014	Amyotrophic lateral sclerosis (ALS)	152
path:ko05144	Malaria	150
path:ko03410	Base excision repair	149
path:ko04940	Type I diabetes mellitus	149
path:ko05216	Thyroid cancer	148
path:ko00590	Arachidonic acid metabolism	147
path:ko05134	Legionellosis	147
path:ko04672	Intestinal immune network for IgA production	145
path:ko00071	Fatty acid metabolism	144
path:ko00051	Fructose and mannose metabolism	142
path:ko05340	Primary immunodeficiency	141
path:ko00983	Drug metabolism - other enzymes	139
path:ko00250	Alanine, aspartate and glutamate metabolism	139
path:ko04960	Aldosterone-regulated sodium reabsorption	137
path:ko03010	Ribosome	136
path:ko05219	Bladder cancer	136
path:ko00600	Sphingolipid metabolism	135
path:ko05332	Graft-versus-host disease	133
path:ko00380	Tryptophan metabolism	131
path:ko04721	Synaptic vesicle cycle	131
path:ko03440	Homologous recombination	130
path:ko04962	Vasopressin-regulated water reabsorption	127
path:ko00510	N-Glycan biosynthesis	126
path:ko00520	Amino sugar and nucleotide sugar metabolism	125
path:ko00280	Valine, leucine and isoleucine degradation	124
path:ko04740	Olfactory transduction	123
path:ko04340	Hedgehog signaling pathway	123
path:ko00340	Histidine metabolism	122
path:ko00620	Pyruvate metabolism	117
path:ko04260	Cardiac muscle contraction	117
path:ko04978	Mineral absorption	115
path:ko00270	Cysteine and methionine metabolism	114
path:ko04973	Carbohydrate digestion and absorption	112
path:ko00970	Aminoacyl-tRNA biosynthesis	111
path:ko00513	Various types of N-glycan biosynthesis	110
path:ko05030	Cocaine addiction	107
path:ko03030	DNA replication	105
path:ko05310	Asthma	105
path:ko00565	Ether lipid metabolism	99
path:ko00514	Other types of O-glycan biosynthesis	97
path:ko00480	Glutathione metabolism	97
path:ko00640	Propanoate metabolism	94
path:ko04975	Fat digestion and absorption	94
path:ko05020	Prion diseases	91
path:ko05143	African trypanosomiasis	90
path:ko00591	Linoleic acid metabolism	86
path:ko00512	Mucin type O-Glycan biosynthesis	86
path:ko05204	Chemical carcinogenesis	85
path:ko00052	Galactose metabolism	84
path:ko00830	Retinol metabolism	83
path:ko04711	Circadian rhythm - fly	83
path:ko00410	beta-Alanine metabolism	82
path:ko04623	Cytosolic DNA-sensing pathway	81
path:ko04977	Vitamin digestion and absorption	79
path:ko03020	RNA polymerase	79
path:ko00980	Metabolism of xenobiotics by cytochrome P450	79
path:ko00040	Pentose and glucuronate interconversions	76
path:ko04964	Proximal tubule bicarbonate reclamation	74
path:ko00030	Pentose phosphate pathway	74
path:ko04140	Regulation of autophagy	74
path:ko00350	Tyrosine metabolism	74
path:ko03050	Proteasome	73
path:ko03022	Basal transcription factors	73
path:ko00680	Methane metabolism	72
path:ko04130	SNARE interactions in vesicular transport	71
path:ko00982	Drug metabolism - cytochrome P450	71
path:ko00910	Nitrogen metabolism	70
path:ko00020	Citrate cycle (TCA cycle)	70
path:ko00770	Pantothenate and CoA biosynthesis	69
path:ko00860	Porphyrin and chlorophyll metabolism	68
path:ko00563	Glycosylphosphatidylinositol(GPI)-anchor biosynthesis	65
path:ko00140	Steroid hormone biosynthesis	64
path:ko00534	Glycosaminoglycan biosynthesis - heparan sulfate / heparin	64
path:ko00053	Ascorbate and aldarate metabolism	63
path:ko00710	Carbon fixation in photosynthetic organisms	62
path:ko04011	MAPK signaling pathway - yeast	60
path:ko00533	Glycosaminoglycan biosynthesis - keratan sulfate	60
path:ko00531	Glycosaminoglycan degradation	57
path:ko04320	Dorso-ventral axis formation	57
path:ko00511	Other glycan degradation	56
path:ko00260	Glycine, serine and threonine metabolism	54
path:ko03450	Non-homologous end-joining	54
path:ko04966	Collecting duct acid secretion	52
path:ko00604	Glycosphingolipid biosynthesis - ganglio series	52
path:ko00062	Fatty acid elongation	50
path:ko00650	Butanoate metabolism	49
path:ko00740	Riboflavin metabolism	49
path:ko00532	Glycosaminoglycan biosynthesis - chondroitin sulfate / dermatan sulfate	49
path:ko01210	2-Oxocarboxylic acid metabolism	48
path:ko04013	MAPK signaling pathway - fly	48
path:ko00625	Chloroalkane and chloroalkene degradation	47
path:ko00900	Terpenoid backbone biosynthesis	46
path:ko00630	Glyoxylate and dicarboxylate metabolism	45
path:ko00601	Glycosphingolipid biosynthesis - lacto and neolacto series	45
path:ko03430	Mismatch repair	44
path:ko00670	One carbon pool by folate	44
path:ko00450	Selenocompound metabolism	43
path:ko04744	Phototransduction	42
path:ko04742	Taste transduction	40
path:ko00603	Glycosphingolipid biosynthesis - globo series	40
path:ko04950	Maturity onset diabetes of the young	40
path:ko01040	Biosynthesis of unsaturated fatty acids	37
path:ko04614	Renin-angiotensin system	37
path:ko00720	Carbon fixation pathways in prokaryotes	37
path:ko00903	Limonene and pinene degradation	36
path:ko00100	Steroid biosynthesis	36
path:ko00471	D-Glutamine and D-glutamate metabolism	33
path:ko00627	Aminobenzoate degradation	33
path:ko00120	Primary bile acid biosynthesis	33
path:ko03060	Protein export	32
path:ko00440	Phosphonate and phosphinate metabolism	31
path:ko04112	Cell cycle - Caulobacter	30
path:ko00360	Phenylalanine metabolism	30
path:ko04122	Sulfur relay system	29
path:ko00430	Taurine and hypotaurine metabolism	28
path:ko00460	Cyanoamino acid metabolism	27
path:ko00592	alpha-Linolenic acid metabolism	27
path:ko05033	Nicotine addiction	24
path:ko00130	Ubiquinone and other terpenoid-quinone biosynthesis	23
path:ko04626	Plant-pathogen interaction	23
path:ko00790	Folate biosynthesis	22
path:ko00624	Polycyclic aromatic hydrocarbon degradation	21
path:ko00061	Fatty acid biosynthesis	21
path:ko00363	Bisphenol degradation	20
path:ko00521	Streptomycin biosynthesis	20
path:ko00950	Isoquinoline alkaloid biosynthesis	19
path:ko00362	Benzoate degradation	15
path:ko00920	Sulfur metabolism	15
path:ko00930	Caprolactam degradation	14
path:ko00750	Vitamin B6 metabolism	14
path:ko04712	Circadian rhythm - plant	14
path:ko00300	Lysine biosynthesis	13
path:ko00072	Synthesis and degradation of ketone bodies	12
path:ko00960	Tropane, piperidine and pyridine alkaloid biosynthesis	12
path:ko02020	Two-component system	11
path:ko00232	Caffeine metabolism	11
path:ko00400	Phenylalanine, tyrosine and tryptophan biosynthesis	10
path:ko01051	Biosynthesis of ansamycins	9
path:ko00073	Cutin, suberine and wax biosynthesis	9
path:ko00909	Sesquiterpenoid and triterpenoid biosynthesis	8
path:ko00281	Geraniol degradation	7
path:ko03070	Bacterial secretion system	6
path:ko00523	Polyketide sugar unit biosynthesis	6
path:ko01055	Biosynthesis of vancomycin group antibiotics	6
path:ko00780	Biotin metabolism	6
path:ko00940	Phenylpropanoid biosynthesis	6
path:ko00524	Butirosin and neomycin biosynthesis	6
path:ko00643	Styrene degradation	5
path:ko00791	Atrazine degradation	5
path:ko00730	Thiamine metabolism	5
path:ko00472	D-Arginine and D-ornithine metabolism	4
path:ko00965	Betalain biosynthesis	4
path:ko00626	Naphthalene degradation	4
path:ko00311	Penicillin and cephalosporin biosynthesis	4
path:ko00785	Lipoic acid metabolism	4
path:ko00290	Valine, leucine and isoleucine biosynthesis	4
path:ko00908	Zeatin biosynthesis	3
path:ko00401	Novobiocin biosynthesis	2
path:ko00944	Flavone and flavonol biosynthesis	2
path:ko00901	Indole alkaloid biosynthesis	2
path:ko00623	Toluene degradation	1
path:ko00642	Ethylbenzene degradation	1
path:ko00364	Fluorobenzoate degradation	1
path:ko00195	Photosynthesis	1
path:ko00361	Chlorocyclohexane and chlorobenzene degradation	1

## Sheet: COG.summary
#Total seqs with COG/KOG/NOGs:34071
#Type	functional_categories	COG	KOG	NOG
INFORMATION STORAGE AND PROCESSING	[A] RNA processing and modification	202	1038	3
INFORMATION STORAGE AND PROCESSING	[B] Chromatin structure and dynamics	420	618	5
INFORMATION STORAGE AND PROCESSING	[J] Translation, ribosomal structure and biogenesis	719	752	0
INFORMATION STORAGE AND PROCESSING	[K] Transcription	1990	2200	114
INFORMATION STORAGE AND PROCESSING	[L] Replication, recombination and repair	2071	808	24
CELLULAR PROCESSES AND SIGNALING	[D] Cell cycle control, cell division, chromosome partitioning	507	831	11
CELLULAR PROCESSES AND SIGNALING	[M] Cell wall/membrane/envelope biogenesis	185	295	0
CELLULAR PROCESSES AND SIGNALING	[N] Cell motility	9	109	0
CELLULAR PROCESSES AND SIGNALING	[O] Posttranslational modification, protein turnover, chaperones	1268	2296	45
CELLULAR PROCESSES AND SIGNALING	[T] Signal transduction mechanisms	1964	5664	22
CELLULAR PROCESSES AND SIGNALING	[U] Intracellular trafficking, secretion, and vesicular transport	413	1671	78
CELLULAR PROCESSES AND SIGNALING	[V] Defense mechanisms	134	384	0
CELLULAR PROCESSES AND SIGNALING	[W] Extracellular structures	0	418	0
CELLULAR PROCESSES AND SIGNALING	[Y] Nuclear structure	8	110	0
CELLULAR PROCESSES AND SIGNALING	[Z] Cytoskeleton	557	1343	4
METABOLISM	[C] Energy production and conversion	392	667	2
METABOLISM	[E] Amino acid transport and metabolism	751	662	0
METABOLISM	[F] Nucleotide transport and metabolism	332	381	2
METABOLISM	[G] Carbohydrate transport and metabolism	642	856	9
METABOLISM	[H] Coenzyme transport and metabolism	269	268	0
METABOLISM	[I] Lipid transport and metabolism	529	1023	10
METABOLISM	[P] Inorganic ion transport and metabolism	578	702	5
METABOLISM	[Q] Secondary metabolites biosynthesis, transport and catabolism	479	347	0
POORLY CHARACTERIZED	[R] General function prediction only	4782	5630	473
POORLY CHARACTERIZED	[S] Function unknown	422	2142	482
