# Supplementary material for: Transcriptome analysis provides insights into the regulatory function of alternative splicing in antiviral immunity in grass carp (Ctenopharyngodon idella)
Source: Sci Rep. 2015 Aug 7;5:12946. doi: 10.1038/srep12946 (PMC4528194; doi:10.1038/srep12946)
Supplement: Supplementary Dataset 2 [file srep12946-s3.xls]

## Sheet: sheet1
Annotated unigene	KR4 vs KS3	SR2 vs SS1	KR4 vs SR2	KS3 vs SS1	KR4 vs SS1	KS3 vs SR2	SUM
Note: "yes" or "no" means unigene that differentially expressed or not in the corresponding comparison.
ferredoxin 1b [Danio rerio]	no	yes	yes	yes	yes	yes	5
PREDICTED: haptoglobin-like [Danio rerio]	no	yes	yes	yes	yes	yes	5
steroidogenic acute regulator protein [Gobiocypris rarus]	no	yes	yes	yes	yes	yes	5
leptin B [Ctenopharyngodon idella]	yes	yes	yes	yes	no	yes	5
retinol-binding protein 4 precursor [Danio rerio]	no	yes	yes	yes	yes	yes	5
serum amyloid A protein [Cyprinus carpio]	yes	yes	yes	no	yes	yes	5
leptin [Ctenopharyngodon idella]	yes	yes	no	yes	yes	yes	5
cholesterol 25-hydroxylase-like protein 2 [Danio rerio]	yes	yes	yes	no	yes	yes	5
Novel gene	yes	yes	yes	no	yes	yes	5
uncharacterized protein LOC100037332 [Danio rerio]	yes	yes	yes	yes	no	yes	5
Novel gene	yes	yes	yes	no	yes	yes	5
PREDICTED: si:dkey-78l4.13 [Danio rerio]	yes	yes	yes	no	yes	yes	5
Novel gene	yes	yes	yes	no	yes	yes	5
PREDICTED: protein APCDD1-like [Danio rerio]	yes	yes	yes	no	yes	yes	5
Coagulation factor C homolog, cochlin (Limulus polyphemus) [Danio rerio]	yes	yes	yes	no	yes	yes	5
PREDICTED: perforin-1-like [Danio rerio]	yes	yes	yes	no	yes	yes	5
PREDICTED: delta(14)-sterol reductase [Danio rerio]	no	yes	yes	yes	yes	yes	5
PREDICTED: inter-alpha-trypsin inhibitor heavy chain H5 [Danio rerio]	no	yes	yes	yes	yes	yes	5
Novel gene	yes	yes	yes	no	yes	yes	5
Netrin-G1 [Dicentrarchus labrax]	yes	yes	yes	no	yes	yes	5
RecName: Full=Delta-like protein D; Short=DeltaD; AltName: Full=After eight protein; Flags: Precursor deltaD transmembrane protein [Danio	yes	yes	no	yes	yes	yes	5
PREDICTED: l-amino-acid oxidase [Danio rerio]	yes	yes	yes	no	yes	yes	5
inducible nitric oxide synthase [Ctenopharyngodon idella]	yes	yes	yes	no	yes	yes	5
semaphorin-3E precursor [Danio rerio]	yes	yes	no	yes	yes	yes	5
Novel gene	yes	yes	yes	yes	yes	no	5
chemokine CCL-C5a-like protein [Cyprinus carpio]	yes	yes	yes	yes	yes	no	5
Cadherin 17, LI cadherin (liver-intestine) [Danio rerio]	yes	yes	yes	yes	yes	no	5
PREDICTED: hypothetical protein LOC100034634 [Danio rerio]	yes	yes	yes	no	yes	yes	5
uncharacterized protein LOC100005086 [Danio rerio]	yes	yes	yes	no	yes	yes	5
LOC553390 protein, partial [Danio rerio]	yes	yes	yes	yes	no	yes	5
PREDICTED: probable pancreatic secretory proteinase inhibitor-like [Danio rerio]	yes	no	yes	yes	yes	yes	5
Novel gene	yes	no	yes	yes	yes	yes	5
glycoprotein M6Ba [Danio rerio]	yes	no	yes	yes	yes	yes	5
PREDICTED: oncoprotein-induced transcript 3 protein-like [Danio rerio]	yes	no	yes	yes	yes	yes	5
homeobox protein Nkx-2.3 [Danio homeodomain protein Nkx2.3 [Danio rerio]	yes	no	yes	yes	yes	yes	5
Amylase, alpha 2A; pancreatic [Danio rerio]	yes	no	yes	yes	yes	yes	5
Novel gene	yes	no	yes	yes	yes	yes	5
PREDICTED: inactive serine protease PAMR1-like [Danio rerio]	yes	no	yes	yes	yes	yes	5
Novel gene	yes	no	yes	yes	yes	yes	5
peptidoglycan recognition protein 6 [Ctenopharyngodon idella]	yes	no	yes	yes	yes	yes	5
trypsinogen [Culter alburnus]	yes	no	yes	yes	yes	yes	5
Novel gene	yes	yes	no	no	yes	yes	4
Novel gene	yes	yes	no	no	yes	yes	4
solute carrier family 13 member 2 [Danio rerio]	no	yes	yes	no	yes	yes	4
Novel gene	yes	yes	no	no	yes	yes	4
interleukin 17a/f1 precursor [Danio rerio]	yes	yes	no	no	yes	yes	4
Novel gene	yes	yes	no	no	yes	yes	4
proteasome subunit, beta type 8 [Oryzias latipes]	yes	yes	no	no	yes	yes	4
erythrocyte membrane protein band 4.1b (elliptocytosis 1, RH-linked) [Danio rerio]	yes	yes	no	no	yes	yes	4
PREDICTED: integrin alpha-E-like [Danio rerio]	yes	yes	no	no	yes	yes	4
Novel gene	yes	yes	no	no	yes	yes	4
prostaglandin E synthase [Danio microsomal prostaglandin E synthase 1 [Danio rerio]	yes	yes	yes	no	yes	no	4
suppressor of cytokine signaling 1b [Danio rerio]	yes	yes	no	no	yes	yes	4
Novel gene	yes	yes	no	no	yes	yes	4
Novel gene	yes	yes	no	no	yes	yes	4
hemoglobin beta chain [Pimephales promelas]	yes	yes	yes	no	yes	no	4
Novel gene	yes	yes	no	no	yes	yes	4
uncharacterized protein LOC100003911 precursor [Danio rerio]	yes	yes	no	no	yes	yes	4
PREDICTED: tumor necrosis factor alpha-induced protein 2 [Danio rerio]	yes	yes	no	no	yes	yes	4
hemoglobin beta chain [Hypophthalmichthys molitrix]	yes	yes	no	no	yes	yes	4
C-type lysozyme [Ctenopharyngodon c-type lysozyme [Ctenopharyngodon idella]	no	yes	yes	no	yes	yes	4
MHC class I protein [Carassius auratus langsdorfii]	yes	yes	no	no	yes	yes	4
PREDICTED: epidermis-type lipoxygenase 3-like [Takifugu rubripes]	no	yes	yes	no	yes	yes	4
Novel gene	yes	yes	no	no	yes	yes	4
Novel gene	yes	yes	no	no	yes	yes	4
Novel gene	yes	yes	no	no	yes	yes	4
chemokine CCL-C24c [Danio rerio]	yes	yes	no	no	yes	yes	4
interleukin-8 [Ctenopharyngodon interleukin-8 [Ctenopharyngodon idella]	yes	yes	no	no	yes	yes	4
Novel gene	yes	yes	no	no	yes	yes	4
novel alpha globin [Danio rerio]	yes	yes	no	no	yes	yes	4
chemokine CCL-C24j precursor [Danio rerio]	yes	yes	yes	no	yes	no	4
Novel gene	yes	yes	no	no	yes	yes	4
troponin C type 2 (fast) [Danio AF180890Novel gene1 fast skeletal muscle troponin C [Danio rerio]	yes	yes	no	no	yes	yes	4
nuclear factor of kappa light polypeptide gene enhancer in B-cells inhibitor, alpha a [Danio Nuclear factor of kappa light polypeptide g	yes	yes	no	no	yes	yes	4
ABC transporter B family member 4, partial [Danio rerio]	yes	yes	no	no	yes	yes	4
MHC class I antigen [Ctenopharyngodon idella]	yes	yes	no	no	yes	yes	4
uncharacterized protein LOC393609 [Danio rerio]	yes	yes	no	no	yes	yes	4
PREDICTED: hypothetical protein LOC100006986 [Danio rerio]	yes	yes	no	no	yes	yes	4
interleukin-12 p40b subunit [Cyprinus carpio]	yes	yes	no	no	yes	yes	4
PREDICTED: chemokine-like receptor 1-like [Danio rerio]	yes	yes	no	no	yes	yes	4
transmembrane and immunoglobulin domain-containing protein 1 precursor [Danio rerio]	yes	yes	no	no	yes	yes	4
degenerative spermatocyte homolog 2, lipid desaturase [Danio rerio]	yes	yes	no	no	yes	yes	4
uncharacterized protein LOC436899 [Danio rerio]	yes	yes	no	no	yes	yes	4
c-Fos [Ctenopharyngodon c-Fos protein [Ctenopharyngodon idella]	yes	yes	no	no	yes	yes	4
PREDICTED: uncharacterized protein C2orf61 homolog [Danio rerio]	yes	yes	no	no	yes	yes	4
E3 ubiquitin-protein ligase LINCR [Salmo salar]	yes	yes	no	no	yes	yes	4
Novel gene	yes	yes	no	no	yes	yes	4
PREDICTED: hypothetical protein LOC795145 [Danio rerio]	yes	yes	no	no	yes	yes	4
alpha globin [Ctenopharyngodon idella]	yes	yes	no	no	yes	yes	4
PREDICTED: CD59 glycoprotein-like [Danio rerio]	yes	yes	no	no	yes	yes	4
SOUL1 [Danio rerio]	yes	yes	no	no	yes	yes	4
PREDICTED: caspase-7-like [Danio rerio]	yes	yes	yes	no	yes	no	4
PREDICTED: c-C motif chemokine 5-like [Danio rerio]	yes	yes	no	no	yes	yes	4
Kruppel-like factor d [Danio rerio]	yes	yes	no	no	yes	yes	4
Ig kappa chain V region 3547 [Salmo salar]	yes	yes	no	no	yes	yes	4
Novel gene	yes	yes	no	no	yes	yes	4
PREDICTED: SERTA domain-containing protein 2 isoform 2 [Danio rerio]	yes	yes	no	no	yes	yes	4
Zgc:110243 protein [Danio rerio]	yes	yes	no	no	yes	yes	4
prostaglandin-endoperoxide synthase 2 precursor [Danio rerio]	yes	yes	no	no	yes	yes	4
C8orf4 homolog [Osmerus mordax]	yes	yes	no	no	yes	yes	4
jun dimerization protein 2 [Danio rerio]	yes	yes	no	no	yes	yes	4
Novel gene	yes	yes	no	no	yes	yes	4
Novel gene	yes	yes	no	no	yes	yes	4
interferon gamma 2a [Cyprinus carpio]	yes	yes	no	no	yes	yes	4
cathepsin L.1 precursor [Danio Cathepsin L.1 [Danio rerio]	yes	yes	no	no	yes	yes	4
sorting nexin 22-like [Danio rerio]	yes	yes	no	no	yes	yes	4
protein THEM6 precursor [Danio THEM6Novel geneDANRE RecName: Full=Protein THEM6; Flags: Precursor Si:ch73-52e5.2 pr	yes	yes	no	no	yes	yes	4
uncharacterized protein LOC568476 [Danio rerio]	yes	yes	no	no	yes	yes	4
N-myristoyltransferase 1b [Danio rerio]	yes	yes	no	no	yes	yes	4
PREDICTED: zinc transporter ZIP8-like [Danio rerio]	yes	yes	no	no	yes	yes	4
TLR19 [Ictalurus punctatus]	yes	yes	no	no	yes	yes	4
Novel gene	yes	yes	no	no	yes	yes	4
Novel gene	yes	yes	no	no	yes	yes	4
PREDICTED: kinesin-like protein KIF3C-like [Danio rerio]	yes	yes	no	no	yes	yes	4
PREDICTED: ADP/ATP translocase 1-like [Oryzias latipes]	yes	yes	no	no	yes	yes	4
ATPase, Ca++ transporting, cardiac muscle, fast twitch 1 like [Danio rerio]	yes	yes	no	no	yes	yes	4
interleukin 17c precursor [Danio Interleukin 17Novel gene3 [Danio rerio]	yes	yes	no	no	yes	yes	4
uncharacterized protein LOC791147 [Danio rerio]	yes	yes	no	no	yes	yes	4
Novel gene	yes	yes	no	no	yes	yes	4
PREDICTED: transient receptor potential cation channel subfamily M member 4-like [Danio rerio]	yes	yes	no	no	yes	yes	4
PREDICTED: hypothetical protein LOC100535189 [Danio rerio]	yes	yes	no	no	yes	yes	4
Arf-GAP with dual PH domain-containing protein 1 [Dicentrarchus labrax]	yes	yes	no	no	yes	yes	4
tropomodulin-4 [Danio rerio]	yes	yes	no	no	yes	yes	4
Zgc:153317 protein [Danio rerio]	yes	yes	yes	no	no	yes	4
PREDICTED: myosin light chain kinase family member 4 [Danio rerio]	yes	yes	no	no	yes	yes	4
Novel gene	yes	yes	no	no	yes	yes	4
PREDICTED: vitrin [Danio rerio]	no	yes	yes	no	yes	yes	4
PREDICTED: ankyrin repeat and BTB/POZ domain-containing protein BTBD11-B [Danio rerio]	yes	yes	no	no	yes	yes	4
Novel gene	yes	yes	no	no	yes	yes	4
PREDICTED: NF-kappa-B inhibitor zeta [Danio rerio]	yes	yes	no	no	yes	yes	4
Novel gene	yes	yes	no	no	yes	yes	4
insulin-like 5a precursor [Danio relaxin 3b [Danio rerio]	no	yes	yes	no	yes	yes	4
PREDICTED: integrin beta-7-like [Danio rerio]	yes	yes	no	no	yes	yes	4
endothelial cell-specific molecule 1 precursor [Danio rerio]	yes	yes	yes	no	yes	no	4
PREDICTED: uracil nucleotide/cysteinyl leukotriene receptor-like [Danio rerio]	yes	yes	no	no	yes	yes	4
Pglyrp5 protein [Danio rerio]	yes	yes	no	no	yes	yes	4
PREDICTED: ras-related protein Rab-38 [Danio rerio]	yes	yes	no	no	yes	yes	4
Novel gene	yes	yes	no	no	yes	yes	4
PREDICTED: apoptosis regulator Bcl-2-like [Danio rerio]	yes	yes	no	no	yes	yes	4
carbonic anhydrase [Cyprinus carpio]	yes	yes	no	no	yes	yes	4
immunoresponsive gene 1 [Danio rerio]	yes	yes	no	no	yes	yes	4
angiopoietin-like 2b precursor [Danio rerio]	no	yes	yes	no	yes	yes	4
PREDICTED: cystine/glutamate transporter-like [Danio rerio]	yes	yes	no	no	yes	yes	4
inositol-tetrakisphosphate 1-kinase [Danio rerio]	yes	yes	no	no	yes	yes	4
PREDICTED: butyrophilin-like protein 2-like [Danio rerio]	yes	yes	no	no	yes	yes	4
inhibin, beta A precursor [Danio AF475092Novel gene1 activin beta A subunit [Danio rerio]	yes	yes	no	no	yes	yes	4
Histone H1 [Salmo salar]	yes	yes	no	no	yes	yes	4
PREDICTED: serine/threonine-protein phosphatase 2A 56 kDa regulatory subunit beta isoform-like [Danio rerio]	yes	yes	no	no	yes	yes	4
interleukin-8 variant 3 [Ictalurus punctatus]	yes	yes	no	no	yes	yes	4
Novel gene	yes	yes	no	no	yes	yes	4
frizzled-5 precursor [Danio rerio]	yes	yes	no	no	yes	yes	4
PREDICTED: tumor necrosis factor receptor superfamily member 1A-like isoform 2 [Danio rerio]	yes	yes	no	no	yes	yes	4
potassium voltage-gated channel, Shaw-related subfamily, member 3b [Danio rerio]	yes	yes	no	no	yes	yes	4
Novel gene	no	yes	yes	no	yes	yes	4
cell adhesion molecule 4 precursor [Danio rerio]	yes	yes	no	no	yes	yes	4
PREDICTED: protein phosphatase 1 regulatory subunit 3G-like [Takifugu rubripes]	yes	yes	yes	yes	no	no	4
solute carrier family 4, anion exchanger, member 1a [Danio rerio]	yes	yes	no	no	yes	yes	4
Novel gene	yes	yes	no	no	yes	yes	4
PREDICTED: protein fosB-like isoform X3 [Maylandia zebra]	yes	yes	no	no	yes	yes	4
si:ch73-252g14.4 [Danio rerio]	yes	yes	yes	yes	no	no	4
PREDICTED: GTPase IMAP family member 7-like [Maylandia zebra]	yes	yes	no	no	yes	yes	4
Novel gene	yes	yes	no	no	yes	yes	4
interferon gamma receptor 1-1 [Carassius auratus]	yes	yes	no	no	yes	yes	4
phosphoenolpyruvate carboxykinase, cytosolic [Danio rerio]	yes	yes	yes	no	yes	no	4
PREDICTED: hypothetical protein LOC100537242 [Danio rerio]	yes	yes	no	no	yes	yes	4
uncharacterized LOC563012 [Danio rerio]	yes	yes	no	no	yes	yes	4
Novel gene	yes	yes	no	no	yes	yes	4
PREDICTED: glycerophosphodiester phosphodiesterase domain-containing protein 1-like [Danio rerio]	yes	yes	no	no	yes	yes	4
PREDICTED: bone morphogenetic protein 2-like [Takifugu rubripes]	yes	yes	no	no	yes	yes	4
acetyl-coenzyme A synthetase, cytoplasmic [Danio rerio]	yes	yes	no	no	yes	yes	4
erythrocyte membrane protein band 4.1b (elliptocytosis 1, RH-linked) [Danio rerio]	yes	yes	no	no	yes	yes	4
Sodium-coupled neutral amino acid transporter 3 [Dicentrarchus labrax]	yes	yes	yes	no	yes	no	4
diablo, IAP-binding mitochondrial protein a [Danio rerio]	yes	yes	yes	yes	no	no	4
PREDICTED: v-type proton ATPase 116 kDa subunit a isoform 2 [Danio rerio]	yes	yes	no	no	yes	yes	4
Novel gene	yes	yes	no	no	yes	yes	4
GTP-binding protein RAD [Danio Ras-related associated with diabetes [Danio rerio]	yes	yes	no	no	yes	yes	4
PREDICTED: hypothetical protein LOC571530 [Danio rerio]	yes	yes	no	no	yes	yes	4
PREDICTED: CBL-interacting protein kinase 26-like [Danio rerio]	yes	yes	no	no	yes	yes	4
PREDICTED: solute carrier family 12 member 9-like [Takifugu rubripes]	yes	yes	no	no	yes	yes	4
nuclear receptor subfamily 2 group F member 5 [Danio rerio]	no	yes	yes	no	yes	yes	4
ATP-binding cassette, sub-family D (ALD), member 3b [Danio rerio]	yes	yes	no	no	yes	yes	4
Novel gene	yes	yes	no	no	yes	yes	4
purine nucleoside phosphorylase 5b [Danio rerio]	yes	yes	no	no	yes	yes	4
PREDICTED: guanine nucleotide exchange factor DBS-like isoform X2 [Maylandia zebra]	yes	yes	no	no	yes	yes	4
capsid protein [Norovirus lion/GIV.2/Pistoia/387/06/ITA]	yes	yes	no	no	yes	yes	4
PREDICTED: melanoma antigen recognized by T-cells 1-like [Maylandia zebra]	yes	yes	no	no	yes	yes	4
PREDICTED: TNFAIP3-interacting protein 1-like [Danio rerio]	yes	yes	no	no	yes	yes	4
acyl-coenzyme A thioesterase THEM4 [Danio rerio]	yes	yes	no	no	yes	yes	4
PREDICTED: interleukin-10 receptor subunit beta-like [Danio rerio]	yes	yes	no	no	yes	yes	4
PREDICTED: nuclear receptor coactivator 7-like [Danio rerio]	yes	yes	no	no	yes	yes	4
cytochrome P450 26B1 [Danio rerio]	yes	yes	no	no	yes	yes	4
hypothetical protein BRAFLDRAFTNovel gene122111 [Branchiostoma floridae]	yes	yes	no	no	yes	yes	4
PREDICTED: hypothetical protein LOC564263 [Danio rerio]	no	yes	yes	no	yes	yes	4
Novel gene	yes	yes	no	no	yes	yes	4
PREDICTED: sodium- and chloride-dependent creatine transporter 1 [Danio rerio]	yes	yes	no	no	yes	yes	4
PREDICTED: phosphatidate phosphatase LPIN1 [Danio rerio]	yes	yes	no	no	yes	yes	4
squalene monooxygenase [Danio Zgc:171801 protein [Danio rerio]	yes	yes	no	no	yes	yes	4
PREDICTED: prostaglandin F2 receptor negative regulator [Oryctolagus cuniculus]	yes	yes	no	no	yes	yes	4
uncharacterized protein LOC568780 [Danio rerio]	yes	yes	no	no	yes	yes	4
Novel gene	yes	yes	no	no	yes	yes	4
PREDICTED: ecto-NOX disulfide-thiol exchanger 1-like [Oreochromis niloticus]	yes	yes	no	no	yes	yes	4
CXC chemokine receptor-1 [Cyprinus carpio]	yes	yes	no	no	yes	yes	4
Activated leukocyte cell adhesion molecule [Danio rerio]	yes	yes	no	no	yes	yes	4
PREDICTED: c-X-C chemokine receptor type 2-like [Danio rerio]	yes	yes	no	no	yes	yes	4
Rhesus blood group-associated glycoprotein [Danio rerio]	yes	yes	no	no	yes	yes	4
PREDICTED: hypothetical protein LOC795315 [Danio rerio]	yes	yes	no	no	yes	yes	4
perforin [Ctenopharyngodon idella]	no	yes	yes	no	yes	yes	4
PREDICTED: cell wall protein DAN4-like, partial [Maylandia zebra]	yes	yes	no	no	yes	yes	4
C-type lectin 1 [Ctenopharyngodon idella]	no	yes	yes	no	yes	yes	4
Novel gene	yes	yes	no	no	yes	yes	4
microsomal glutathione S-transferase 1 [Danio rerio]	yes	yes	no	no	yes	yes	4
PREDICTED: ankyrin repeat and BTB/POZ domain-containing protein 2 isoform 2 [Danio rerio]	yes	yes	no	no	yes	yes	4
phosphoinositide-3-kinase-interacting protein 1 precursor [Danio P3IP1Novel geneDANRE RecName: Full=Phosphoinositide-3-kinase-interacting protein 1;	yes	yes	no	no	yes	yes	4
PREDICTED: glutaminyl-peptide cyclotransferase-like [Oreochromis niloticus]	yes	yes	no	no	yes	yes	4
PREDICTED: hypothetical protein LOC568465 [Danio rerio]	yes	yes	no	no	yes	yes	4
PREDICTED: neural cell adhesion molecule L1-like protein-like isoform X1 [Maylandia zebra]	no	yes	yes	no	yes	yes	4
chemokine (C-X-C motif) ligand C1c precursor [Danio rerio]	no	yes	yes	yes	yes	no	4
si:rp71-1p14.10 [Danio rerio]	yes	yes	no	no	yes	yes	4
Novel gene	yes	yes	no	no	yes	yes	4
PREDICTED: syntaxin-2-like [Danio rerio]	yes	yes	no	no	yes	yes	4
PREDICTED: zinc finger protein 600 [Danio rerio]	yes	yes	no	no	yes	yes	4
PREDICTED: integrin alpha-E-like [Danio rerio]	yes	yes	no	no	yes	yes	4
Novel gene	yes	yes	no	no	yes	yes	4
Deoxyribonuclease gamma precursor [Salmo salar]	yes	yes	yes	no	yes	no	4
Novel gene	yes	yes	no	no	yes	yes	4
6-phosphofructo-2-kinase/fructose-2,6-biphosphatase 3 [Danio 6-phosphofructo-2-kinase/fructose-2,6-biphosphatase 3 [Danio rerio]	yes	yes	no	no	yes	yes	4
serine/threonine-protein kinase Sgk2 [Danio rerio]	yes	yes	no	no	yes	yes	4
PREDICTED: UPF0124 protein C13orf31 [Danio rerio]	yes	yes	no	no	yes	yes	4
interleukin-1 beta [Ctenopharyngodon interleukin-1 beta [Ctenopharyngodon idella]	yes	yes	no	no	yes	yes	4
neurotoxin/C59/Ly-6-like protein [Ctenopharyngodon idella]	yes	yes	no	no	yes	yes	4
Novel gene	yes	yes	no	no	yes	yes	4
PREDICTED: stAR-related lipid transfer protein 13 [Danio rerio]	yes	yes	no	no	yes	yes	4
PREDICTED: protein KIAA1199-like [Danio rerio]	yes	yes	no	no	yes	yes	4
LOC553228 protein, partial [Danio rerio]	yes	yes	no	no	yes	yes	4
PREDICTED: spartin-like [Oryzias latipes]	yes	yes	no	no	yes	yes	4
interleukin-11 [Cyprinus carpio]	yes	yes	no	no	yes	yes	4
lanosterol 14-alpha demethylase [Danio rerio]	yes	yes	no	no	yes	yes	4
Novel gene	yes	yes	no	no	yes	yes	4
nephrosin precursor [Cyprinus carpio]	no	yes	yes	no	yes	yes	4
PREDICTED: coagulation factor VIII [Danio rerio]	yes	yes	yes	no	no	yes	4
uncharacterized protein LOC678542 [Danio rerio]	yes	yes	no	no	yes	yes	4
cullin-associated and neddylation-dissociated 1 [Danio rerio]	yes	yes	no	no	yes	yes	4
PREDICTED: ras GTPase-activating protein 4-like [Xenopus (Silurana) tropicalis]	yes	yes	no	no	yes	yes	4
Novel gene	yes	yes	no	no	yes	yes	4
Novel gene	yes	yes	no	no	yes	yes	4
PREDICTED: l-rhamnose-binding lectin CSL2 [Danio rerio]	no	yes	yes	yes	no	yes	4
PREDICTED: transmembrane glycoprotein NMB [Danio rerio]	yes	yes	no	no	yes	yes	4
3-hydroxy-3-methylglutaryl-Coenzyme A reductase a [Danio rerio]	yes	yes	no	no	yes	yes	4
Novel gene	yes	yes	no	no	yes	yes	4
myotubularin-related protein 7 [Danio rerio]	no	yes	yes	no	yes	yes	4
Novel gene	yes	yes	no	no	yes	yes	4
Novel gene	yes	yes	no	no	yes	yes	4
PREDICTED: leucine-rich repeat-containing protein 15-like, partial [Maylandia zebra]	yes	yes	no	no	yes	yes	4
Novel gene	yes	yes	no	no	yes	yes	4
PREDICTED: hypothetical protein LOC100005640 [Danio rerio]	yes	yes	no	no	yes	yes	4
Novel gene	yes	yes	no	no	yes	yes	4
Very long-chain acyl-CoA synthetase [Salmo salar]	yes	yes	no	no	yes	yes	4
PREDICTED: thiosulfate sulfurtransferase/rhodanese-like domain-containing protein 1-like [Danio rerio]	yes	yes	no	no	yes	yes	4
PREDICTED: semaphorin-4A [Danio rerio]	yes	yes	no	no	yes	yes	4
Novel gene	yes	yes	no	no	yes	yes	4
PREDICTED: uncharacterized protein C12orf69-like [Equus caballus]	yes	yes	no	no	yes	yes	4
myxovirus (influenza virus) resistance G [Danio rerio]	yes	yes	no	no	yes	yes	4
Wu:fb63a08 protein [Danio rerio]	no	yes	yes	no	yes	yes	4
Novel gene	yes	yes	no	no	yes	yes	4
tumor necrosis factor receptor superfamily, member 18 precursor [Danio rerio]	yes	yes	no	no	yes	yes	4
PREDICTED: XK-related protein 8-like [Danio rerio]	yes	yes	no	no	yes	yes	4
PREDICTED: solute carrier family 22 member 5-like [Anolis carolinensis]	yes	yes	no	no	yes	yes	4
PREDICTED: leucine-rich repeat-containing protein 16A-like [Oryzias latipes]	yes	yes	no	no	yes	yes	4
amylo-1, 6-glucosidase, 4-alpha-glucanotransferase [Danio rerio]	yes	yes	no	no	yes	yes	4
PREDICTED: solute carrier family 2, facilitated glucose transporter member 6-like [Takifugu rubripes]	yes	yes	no	no	yes	yes	4
Novel gene	yes	yes	no	no	yes	yes	4
PREDICTED: interferon-induced very large GTPase 1-like [Danio rerio]	yes	yes	no	no	yes	yes	4
Novel gene	yes	yes	no	no	yes	yes	4
PREDICTED: hypothetical protein LOC335285 [Danio rerio]	yes	yes	no	no	yes	yes	4
PREDICTED: hypothetical protein LOC335285 [Danio rerio]	yes	yes	no	no	yes	yes	4
Monocarboxylate transporter 7, partial [Anas platyrhynchos]	yes	yes	no	no	yes	yes	4
10C light meromyosin [Ctenopharyngodon idella]	yes	yes	no	no	yes	yes	4
beta globin [Ctenopharyngodon idella]	yes	yes	no	no	yes	yes	4
PREDICTED: hypothetical protein LOC100536712 [Danio rerio]	yes	yes	no	no	yes	yes	4
aquaporin 1 [Danio rerio]	yes	yes	no	no	yes	yes	4
plasminogen activator, urokinase a precursor [Danio rerio]	yes	yes	no	no	yes	yes	4
PREDICTED: RIKEN cDNA 9130211I03-like isoform 1 [Danio rerio]	yes	yes	no	no	yes	yes	4
Novel gene	yes	yes	yes	no	yes	no	4
Novel gene	yes	yes	no	no	yes	yes	4
PREDICTED: hypothetical protein LOC568958 [Danio rerio]	yes	yes	no	no	yes	yes	4
Rho family GTPase 1 like [Danio ras-like protein Rnd1a [Danio rerio]	yes	yes	no	no	yes	yes	4
parvalbumin [Hypophthalmichthys molitrix]	yes	yes	no	no	yes	yes	4
Novel gene	yes	yes	no	no	yes	yes	4
MHC class I protein [Cyprinus carpio]	yes	yes	no	no	yes	yes	4
creatine kinase M3-CK [Cyprinus carpio]	yes	yes	no	no	yes	yes	4
PREDICTED: cannabinoid receptor 2-like [Oreochromis niloticus]	no	no	yes	yes	yes	yes	4
hairy/enhancer-of-split related with YRPW motif protein 2 [Danio rerio]	yes	no	yes	no	yes	yes	4
neuronal membrane glycoprotein M6-a [Danio rerio]	no	no	yes	yes	yes	yes	4
Agr2 protein [Carassius gibelio]	no	no	yes	yes	yes	yes	4
LOC100004902 protein [Danio rerio]	yes	no	yes	no	yes	yes	4
PREDICTED: syncollin-like [Danio rerio]	yes	no	yes	no	yes	yes	4
LOC555629 protein [Danio rerio]	yes	no	yes	no	yes	yes	4
Chain A, Rnase Zf-1a	yes	no	yes	no	yes	yes	4
PREDICTED: uncharacterized protein C11orf96-like [Danio rerio]	yes	no	yes	no	yes	yes	4
preproghrelin [Ctenopharyngodon preproghrelin [Ctenopharyngodon idella]	no	no	yes	yes	yes	yes	4
Serpin B10 [Tupaia chinensis]	no	no	yes	yes	yes	yes	4
preprosomatostatin I [Ctenopharyngodon idella]	no	no	yes	yes	yes	yes	4
PREDICTED: hypothetical protein LOC100321314 [Danio rerio]	yes	no	yes	yes	yes	no	4
eukaryotic translation initiation factor 4E-binding protein 3 [Danio rerio]	yes	no	yes	no	yes	yes	4
Novel gene	no	no	yes	yes	yes	yes	4
Cholinergic receptor, muscarinic 2 [Danio rerio]	no	no	yes	yes	yes	yes	4
fep15 selenoprotein precursor [Danio rerio]	yes	no	yes	no	yes	yes	4
insulin gene enhancer protein isl-2a [Danio rerio]	no	no	yes	yes	yes	yes	4
thrombospondin type-1 domain-containing protein 7A precursor [Danio rerio]	no	no	yes	yes	yes	yes	4
septin-7 isoform 2 [Danio rerio]	no	no	yes	yes	yes	yes	4
PREDICTED: hypothetical protein LOC561636 [Danio rerio]	no	no	yes	yes	yes	yes	4
PREDICTED: filamin-C, partial [Danio rerio]	no	no	yes	yes	yes	yes	4
poly(U)-specific endoribonuclease-A precursor [Danio rerio]	yes	no	yes	no	yes	yes	4
LOC402824 protein, partial [Danio rerio]	no	no	yes	yes	yes	yes	4
glucagon isoform 1 precursor [Danio rerio]	no	no	yes	yes	yes	yes	4
alkaline phosphatase [Carassius auratus]	no	no	yes	yes	yes	yes	4
mothers against decapentaplegic homolog 6-like [Danio rerio]	no	no	yes	yes	yes	yes	4
phosphoglucomutase-like protein 5 [Danio rerio]	no	no	yes	yes	yes	yes	4
Mpx protein [Danio rerio]	no	no	yes	yes	yes	yes	4
Novel gene	no	no	yes	yes	yes	yes	4
Novel gene	yes	no	yes	yes	yes	no	4
Cel.2 protein [Danio rerio]	yes	no	yes	no	yes	yes	4
Novel gene	yes	no	yes	no	yes	yes	4
insulin-like growth factor binding protein 5 [Danio rerio]	no	no	yes	yes	yes	yes	4
novel protein [Danio rerio]	no	no	yes	yes	yes	yes	4
uncharacterized protein LOC768289 [Danio rerio]	no	no	yes	yes	yes	yes	4
tissue inhibitor of metalloproteinases 4 [Takifugu rubripes]	yes	no	yes	no	yes	yes	4
chondrolectin precursor [Danio Zgc:110088 [Danio rerio]	yes	no	yes	no	yes	yes	4
COUP transcription factor 2 [Danio Drosophila seven-up homolog/mammalian ARP-1 homolog [Danio rerio]	no	no	yes	yes	yes	yes	4
carboxypeptidase A4 precursor [Danio rerio]	yes	no	yes	no	yes	yes	4
UPF0632 protein A precursor [Danio rerio]	no	no	yes	yes	yes	yes	4
PREDICTED: endonuclease domain-containing 1 protein-like [Oreochromis niloticus]	no	no	yes	yes	yes	yes	4
PREDICTED: nidogen-1 [Danio rerio]	no	no	yes	yes	yes	yes	4
PREDICTED: MAM domain-containing protein 2-like [Danio rerio]	yes	no	yes	no	yes	yes	4
NK2 transcription factor related 7 [Danio rerio]	no	no	yes	yes	yes	yes	4
PREDICTED: protein sidekick-2-like isoform X1 [Maylandia zebra]	no	no	yes	yes	yes	yes	4
DNase I [Cyprinus carpio]	no	no	yes	yes	yes	yes	4
3beta-hydroxysteroid dehydrogenase [Gobiocypris rarus]	no	no	yes	yes	yes	yes	4
thrombospondin type-1 domain containing protein 7A [Danio rerio]	no	no	yes	yes	yes	yes	4
myoglobin [Danio rerio]	yes	no	yes	no	yes	yes	4
uncharacterized protein LOC799298 precursor [Danio rerio]	yes	no	yes	no	yes	yes	4
Novel gene	no	no	yes	yes	yes	yes	4
chymotrypsin B1 precursor [Danio Chymotrypsinogen B1 [Danio rerio]	yes	no	yes	no	yes	yes	4
HSP47 [Carassius auratus]	no	no	yes	yes	yes	yes	4
chloride intracellular channel protein 1 [Danio rerio]	no	no	yes	yes	yes	yes	4
tyrosine 3-monooxygenase [Danio Tyrosine hydroxylase [Danio rerio]	no	no	yes	yes	yes	yes	4
Novel gene	yes	no	yes	no	yes	yes	4
Cpb1 protein, partial [Danio rerio]	yes	no	yes	no	yes	yes	4
laminin subunit beta-2 precursor [Danio rerio]	yes	no	yes	no	yes	yes	4
uncharacterized protein LOC100000463 [Danio rerio]	yes	no	yes	no	yes	yes	4
recombination activating protein 2 [Ctenopharyngodon idella]	no	no	yes	yes	yes	yes	4
breast cancer anti-estrogen resistance protein 3 [Danio rerio]	yes	no	yes	no	yes	yes	4
PREDICTED: angiotensin-converting enzyme [Danio rerio]	yes	no	yes	no	yes	yes	4
PREDICTED: uncharacterized protein C21orf63 homolog [Oreochromis niloticus]	no	no	yes	yes	yes	yes	4
collagen type XXVIII alpha 1 a precursor [Danio rerio]	no	no	yes	yes	yes	yes	4
homeobox protein Nkx-2.5 [Danio homeodomain protein Nkx2.5 [Danio rerio]	no	no	yes	yes	yes	yes	4
PREDICTED: vasorin-like [Danio rerio]	no	no	yes	yes	yes	yes	4
PREDICTED: microfibril-associated glycoprotein 4-like isoform 1 [Oryzias PREDICTED: microfibril-associated glycoprotein 4-li	yes	no	yes	no	yes	yes	4
PREDICTED: calcium/calmodulin-dependent 3',5'-cyclic nucleotide phosphodiesterase 1A [Danio rerio]	yes	no	yes	no	yes	yes	4
PREDICTED: synaptotagmin-5-like [Maylandia zebra]	yes	no	yes	no	yes	yes	4
PREDICTED: apelin receptor A [Danio rerio]	no	no	yes	yes	yes	yes	4
Pdgfaa protein [Danio rerio]	no	no	yes	yes	yes	yes	4
alpha-2C adrenergic receptor [Danio ADA2CNovel geneDANRE RecName: Full=Alpha-2C adrenergic receptor; AltName: Full=Alpha-2C adrenoreceptor; Short=Al	yes	no	yes	no	yes	yes	4
uncharacterized protein LOC100126029 [Danio rerio]	no	no	yes	yes	yes	yes	4
Novel gene	yes	no	yes	no	yes	yes	4
plastin-1 [Danio rerio]	no	no	yes	yes	yes	yes	4
SRY-box 17 [Danio rerio]	no	no	yes	yes	yes	yes	4
Si:dkey-42i9.8 protein [Danio rerio]	no	no	yes	yes	yes	yes	4
leucine-rich, glioma inactivated 1b precursor [Danio rerio]	no	no	yes	yes	yes	yes	4
PREDICTED: muscarinic acetylcholine receptor M3 [Danio rerio]	no	no	yes	yes	yes	yes	4
PREDICTED: protein notum homolog [Oreochromis niloticus]	no	no	yes	yes	yes	yes	4
trypsinogen [Ctenopharyngodon idella]	yes	no	yes	no	yes	yes	4
PREDICTED: hypothetical protein LOC568496 [Danio rerio]	no	no	yes	yes	yes	yes	4
type-2 angiotensin II receptor [Danio rerio]	yes	no	yes	no	yes	yes	4
Novel gene	yes	no	yes	no	yes	yes	4
gastric inhibitory polypeptide precursor [Danio rerio]	no	no	yes	yes	yes	yes	4
PREDICTED: tensin-like C1 domain-containing phosphatase-like [Danio rerio]	no	no	yes	yes	yes	yes	4
PREDICTED: sorbin and SH3 domain-containing protein 2 [Danio rerio]	no	no	yes	yes	yes	yes	4
PREDICTED: roundabout homolog 2 isoform 3 [Equus caballus]	no	no	yes	yes	yes	yes	4
Col18a1 protein [Danio rerio]	no	no	yes	yes	yes	yes	4
protein Wnt-5b precursor [Danio WNT5BNovel geneDANRE RecName: Full=Protein Wnt-5b; Flags: Precursor Wnt5 [Danio rerio]	yes	no	yes	no	yes	yes	4
PREDICTED: target of Nesh-SH3-like isoform X1 [Maylandia zebra]	yes	no	yes	no	yes	yes	4
Novel gene	no	no	yes	yes	yes	yes	4
pancreatic elastase precursor [Ctenopharyngodon idella]	yes	no	yes	no	yes	yes	4
wilms tumor 1a [Danio rerio]	no	no	yes	yes	yes	yes	4
PREDICTED: adipocyte enhancer-binding protein 1 [Danio rerio]	yes	no	yes	no	yes	yes	4
PREDICTED: myosin light chain kinase, smooth muscle-like [Maylandia zebra]	no	no	yes	yes	yes	yes	4
Novel gene	no	no	yes	yes	yes	yes	4
PREDICTED: maltase-glucoamylase, intestinal-like isoform X1 [Maylandia zebra]	no	no	yes	yes	yes	yes	4
nephrin precursor [Danio rerio]	yes	no	yes	no	yes	yes	4
carboxypeptidase A precursor [Danio Carboxypeptidase A5 [Danio rerio]	no	no	yes	yes	yes	yes	4
carboxypeptidase A1 (pancreatic) precursor [Danio rerio]	no	no	yes	yes	yes	yes	4
PREDICTED: desmoplakin, partial [Danio rerio]	no	no	yes	yes	yes	yes	4
Novel gene	yes	no	yes	no	yes	yes	4
pancreatic elastase precursor [Ctenopharyngodon idella]	yes	no	yes	no	yes	yes	4
Zgc:112160 protein, partial [Danio rerio]	yes	no	yes	no	yes	yes	4
PREDICTED: NADH dehydrogenase [ubiquinone]	yes	no	yes	no	yes	yes	4
six-cysteine containing astacin protease 3 precursor [Danio rerio]	yes	no	yes	no	yes	yes	4
preproinsulin [Catla catla]	no	no	yes	yes	yes	yes	4
Novel gene	no	no	yes	yes	yes	yes	4
RecName: Full=Keratin, type I cytoskeletal 50 kDa; AltName: Full=GK50 keratin type I [Carassius auratus]	no	no	yes	yes	yes	yes	4
Novel gene	no	no	yes	yes	yes	yes	4
somatostatin 2 precursor [Danio somatostatin [Danio rerio]	no	no	yes	yes	yes	yes	4
Novel gene	no	yes	yes	no	no	yes	3
Novel gene	yes	yes	no	no	yes	no	3
uncharacterized protein LOC100093712 precursor [Danio rerio]	no	yes	yes	no	no	yes	3
Novel gene	no	yes	yes	no	no	yes	3
phosphoglycerate mutase 2 [Danio Phosphoglycerate mutase 2 (muscle) [Danio rerio]	no	yes	no	no	yes	yes	3
PREDICTED: complement C1q-like protein 2-like [Danio rerio]	no	yes	yes	no	no	yes	3
Novel gene	no	yes	yes	no	no	yes	3
PREDICTED: exportin-1 [Danio rerio]	no	yes	yes	no	no	yes	3
Novel gene	no	yes	yes	no	no	yes	3
Novel gene	no	yes	yes	no	no	yes	3
Novel gene	no	yes	yes	no	no	yes	3
Novel gene	no	yes	yes	no	no	yes	3
DNA-binding protein inhibitor ID-4 [Danio rerio]	no	yes	yes	no	no	yes	3
tryptophan 2,3-dioxygenase B [Danio T23OBNovel geneDANRE RecName: Full=Tryptophan 2,3-dioxygenase B; Short=TDO-B; AltName: Full=Tryptamin 2,3-dioxyg	no	yes	yes	no	no	yes	3
alpha-enolase [Danio rerio]	yes	yes	no	no	yes	no	3
Novel gene	no	yes	no	no	yes	yes	3
galectin-4 [Ictalurus furcatus]	no	yes	yes	no	no	yes	3
intestinal fatty acid binding protein 2b [Cyprinus carpio]	no	yes	yes	no	no	yes	3
C-type natriuretic peptide-like precursor [Danio rerio]	no	yes	yes	no	no	yes	3
creatine kinase U-type, mitochondrial [Danio rerio]	yes	yes	no	no	yes	no	3
sulfotransferase 1C1 [Danio Sulfotransferase family 1, cytosolic sulfotransferase 6 [Danio rerio]	no	yes	no	no	yes	yes	3
Novel gene	no	yes	yes	no	no	yes	3
Novel gene	no	yes	yes	no	no	yes	3
PREDICTED: smoothelin [Danio rerio]	no	yes	yes	no	no	yes	3
Novel gene	no	yes	yes	no	no	yes	3
sex hormone-binding globulin type-I [Cyprinus carpio]	yes	yes	yes	no	no	no	3
Novel gene	no	yes	yes	no	no	yes	3
Novel gene	yes	yes	no	no	no	yes	3
PREDICTED: small serum protein 2 [Danio rerio]	no	yes	yes	no	no	yes	3
coagulation factor VII [Danio rerio]	no	yes	yes	no	no	yes	3
interleukin-12 p35 subunit [Cyprinus carpio]	yes	yes	no	no	yes	no	3
Cyp2x12 protein [Danio rerio]	no	yes	yes	no	no	yes	3
Novel gene	no	yes	yes	no	no	yes	3
Collagenase 3 precursor [Salmo Collagenase 3 precursor [Salmo salar]	no	yes	yes	no	no	yes	3
PREDICTED: hypothetical protein LOC100534935 [Danio rerio]	no	yes	no	no	yes	yes	3
PREDICTED: acid sphingomyelinase-like phosphodiesterase 3b-like [Danio rerio]	no	yes	yes	no	no	yes	3
beta-defensin-like 2 precursor [Danio rerio]	no	yes	yes	no	no	yes	3
retinol-binding protein 2 [Danio AF448140Novel gene1 putative cellular retinol-binding protein [Danio rerio]	no	yes	yes	no	no	yes	3
purine nucleoside phosphorylase 4b [Danio rerio]	no	yes	yes	no	no	yes	3
PREDICTED: apoptosis-inducing factor 3-like isoform X1 [Maylandia zebra]	no	yes	yes	no	no	yes	3
proliferator-activated receptor gamma coactivator 1 alpha [Ctenopharyngodon idella]	no	yes	yes	no	no	yes	3
Uncharacterized protein [Dicentrarchus labrax]	no	yes	yes	no	no	yes	3
cytochrome P450 4 [Gobiocypris rarus]	no	yes	yes	no	no	yes	3
Novel gene	no	yes	yes	no	no	yes	3
Novel gene	yes	yes	no	no	yes	no	3
cysteine dioxygenase [Cyprinus carpio]	yes	yes	yes	no	no	no	3
Novel gene	no	yes	yes	no	no	yes	3
tandem-repeat galectin-9 [Rhodeus uyekii]	no	yes	yes	no	no	yes	3
mannose-binding protein-associated serine protease [Cyprinus carpio]	no	yes	yes	no	no	yes	3
gamma-glutamylcyclotransferase precursor [Danio rerio]	no	yes	yes	no	no	yes	3
Novel gene	no	yes	no	yes	yes	no	3
EGF, latrophilin and seven transmembrane domain containing 1 precursor [Danio rerio]	no	yes	no	no	yes	yes	3
complement C1q subcomponent subunit B [Ctenopharyngodon idella]	no	yes	yes	no	no	yes	3
Novel gene	yes	yes	no	no	yes	no	3
RecName: Full=Tetratricopeptide repeat protein 36; Short=TPR repeat protein 36	no	yes	yes	no	no	yes	3
leucine rich repeat containing 58 [Danio rerio]	no	yes	yes	no	no	yes	3
uncharacterized protein LOC100136858 [Danio rerio]	no	yes	yes	no	no	yes	3
Novel gene	no	yes	yes	no	no	yes	3
PREDICTED: hypothetical protein LOC100536977 [Danio rerio]	no	yes	yes	no	no	yes	3
apolipoprotein C-II [Hemibarbus mylodon]	no	yes	yes	no	no	yes	3
cholesterol 25-hydroxylase-like protein [Danio rerio]	yes	yes	no	no	yes	no	3
cytosolic 10-formyltetrahydrofolate dehydrogenase [Danio rerio]	no	yes	no	no	yes	yes	3
glutathione peroxidase 4 precursor [Danio rerio]	no	yes	yes	no	no	yes	3
neutrophil cytosolic factor 1 [Cyprinus carpio]	no	yes	yes	no	no	yes	3
sphingosine-1-phosphate receptor 3a [Danio rerio]	yes	yes	no	no	yes	no	3
Novel gene	no	yes	yes	no	no	yes	3
Novel gene	yes	yes	no	no	no	yes	3
Novel gene	yes	yes	no	no	yes	no	3
Rbp2b protein [Danio rerio]	no	yes	yes	no	no	yes	3
PREDICTED: hypothetical protein LOC100535309 [Danio rerio]	no	yes	no	yes	yes	no	3
PREDICTED: cystatin-A1-like [Oreochromis niloticus]	no	yes	yes	no	no	yes	3
Novel gene	yes	yes	no	no	yes	no	3
ATP-binding cassette sub-family G member 2 [Danio rerio]	no	yes	yes	no	no	yes	3
Novel gene	no	yes	yes	no	no	yes	3
Novel gene	no	yes	no	yes	yes	no	3
tumor necrosis factor ligand superfamily member 6 [Danio rerio]	yes	yes	no	no	yes	no	3
PREDICTED: group XVI phospholipase A2-like isoform 1 [Danio rerio]	no	yes	yes	no	no	yes	3
Novel gene	no	yes	yes	no	no	yes	3
Novel gene	yes	yes	no	no	yes	no	3
Novel gene	no	yes	yes	no	no	yes	3
2-amino-3-carboxymuconate-6-semialdehyde decarboxylase [Danio Acmsd protein [Danio rerio]	no	yes	yes	no	no	yes	3
Novel gene	no	yes	no	no	yes	yes	3
alcohol dehydrogenase 8a [Danio Alcohol dehydrogenase 8a [Danio rerio]	no	yes	yes	no	no	yes	3
endoplasmic oxidoreductase 1 [Ictalurus punctatus]	yes	yes	no	no	no	yes	3
Novel gene	no	yes	yes	no	no	yes	3
PREDICTED: matrix metalloproteinase-25-like [Danio rerio]	no	yes	yes	no	no	yes	3
Novel gene	no	yes	yes	no	no	yes	3
uncharacterized protein LOC567972 precursor [Danio rerio]	no	yes	no	no	yes	yes	3
ERO1-like protein alpha precursor [Danio rerio]	yes	yes	no	no	no	yes	3
alpha-enolase [Danio rerio]	yes	yes	no	no	yes	no	3
PREDICTED: cyclin-dependent kinase inhibitor 2A-like [Danio rerio]	no	yes	no	no	yes	yes	3
matrix metalloproteinase-14 precursor [Danio rerio]	yes	yes	no	no	yes	no	3
uncharacterized protein LOC562009 precursor [Danio rerio]	yes	yes	no	no	yes	no	3
Novel gene	no	yes	yes	no	no	yes	3
complement C1q subcomponent subunit A precursor [Danio rerio]	no	yes	yes	no	no	yes	3
14 kDa apolipoprotein [Hypophthalmichthys molitrix]	yes	yes	yes	no	no	no	3
suppressor of cytokine signaling 1 [Ctenopharyngodon idella]	yes	yes	no	no	yes	no	3
endonuclease G, mitochondrial [Danio rerio]	yes	yes	no	no	yes	no	3
prostaglandin-H2 D-isomerase precursor [Danio rerio]	no	yes	yes	no	no	yes	3
uridine phosphorylase 2 [Danio Uridine phosphorylase 2 [Danio rerio]	no	yes	yes	no	no	yes	3
Novel gene	no	yes	yes	no	no	yes	3
PREDICTED: anoctamin-7 [Danio rerio]	no	yes	yes	no	no	yes	3
immune-related, lectin-like receptor 2 [Danio rerio]	no	yes	yes	no	no	yes	3
troponin [Danio rerio]	no	yes	no	no	yes	yes	3
Novel gene	no	yes	yes	no	no	yes	3
Novel gene	yes	yes	no	no	no	yes	3
vitamin D-binding protein precursor [Danio rerio]	no	yes	yes	no	no	yes	3
Cbp/p300-interacting transactivator 2 [Ctenopharyngodon idella]	no	yes	no	no	yes	yes	3
ATPase, Ca++ transporting, cardiac muscle, fast twitch 1 like [Danio rerio]	no	yes	no	no	yes	yes	3
Regulating synaptic membrane exocytosis 2 [Danio rerio]	no	yes	no	yes	yes	no	3
glutathione S-transferase [Ctenopharyngodon idella]	no	yes	yes	no	no	yes	3
pterin-4-alpha-carbinolamine dehydratase [Danio rerio]	no	yes	yes	no	no	yes	3
PREDICTED: dual specificity tyrosine-phosphorylation-regulated kinase 4 [Danio rerio]	no	yes	no	no	yes	yes	3
myosin regulatory light chain 2 skeletal muscle isoform [Ictalurus punctatus]	no	yes	no	no	yes	yes	3
Novel gene	no	yes	yes	no	no	yes	3
Novel gene	no	yes	yes	no	no	yes	3
midkine b [Carassius gibelio]	no	yes	yes	no	no	yes	3
Novel gene	no	yes	yes	no	no	yes	3
uncharacterized protein LOC100170815 [Danio rerio]	no	yes	yes	no	no	yes	3
RecName: Full=4-hydroxyphenylpyruvate dioxygenase; AltName: Full=4-hydroxyphenylpyruvic acid oxidase; Short=4HPPD; Short=HPD; AAQ97794.	no	yes	yes	no	no	yes	3
Novel gene	no	yes	yes	no	no	yes	3
Novel gene	yes	yes	no	no	yes	no	3
dihydropyrimidine dehydrogenase [NADP(+)]	no	yes	yes	no	no	yes	3
aquaporin 10a [Danio rerio]	no	yes	yes	no	no	yes	3
PREDICTED: endonuclease domain-containing 1 protein-like [Danio rerio]	no	yes	yes	no	no	yes	3
Novel gene	no	yes	yes	no	no	yes	3
PREDICTED: hypothetical protein LOC100332522 [Danio rerio]	yes	yes	no	no	yes	no	3
PREDICTED: protein FAM132B [Danio rerio]	yes	yes	no	no	yes	no	3
Novel gene	no	yes	yes	no	no	yes	3
Novel gene	no	yes	yes	no	no	yes	3
ankyrin repeat domain-containing protein 37 [Danio rerio]	no	yes	yes	no	no	yes	3
PREDICTED: si:ch211-214k5.3 [Danio rerio]	no	yes	yes	no	no	yes	3
PREDICTED: hypothetical protein LOC100001617 [Danio rerio]	yes	yes	no	no	no	yes	3
DNA replication licensing factor MCM5 [Danio rerio]	no	yes	yes	no	no	yes	3
fatty acid hydroxylase domain containing 2 [Danio rerio]	no	yes	yes	no	no	yes	3
spp1 protein precursor [Danio Spp1 [Danio rerio]	no	yes	no	no	yes	yes	3
Novel gene	no	yes	yes	no	no	yes	3
Novel gene	yes	yes	no	no	yes	no	3
Si:dkey-38l12.3 protein [Danio rerio]	no	yes	yes	no	no	yes	3
Novel gene	no	yes	yes	no	no	yes	3
PREDICTED: PTB domain-containing engulfment adapter protein 1-like isoform X2 [Maylandia zebra]	no	yes	yes	no	no	yes	3
lipoprotein lipase [Ctenopharyngodon idella]	no	yes	yes	no	no	yes	3
PREDICTED: granzyme E [Danio rerio]	yes	yes	no	no	no	yes	3
SH3 domain-binding glutamic acid-rich-like protein 2 [Danio rerio]	no	yes	yes	no	no	yes	3
LOC402826 protein [Danio rerio]	no	yes	yes	no	no	yes	3
Novel gene	no	yes	yes	no	no	yes	3
Novel gene	no	yes	yes	no	no	yes	3
Novel gene	no	yes	yes	no	no	yes	3
PREDICTED: si:ch211-66h3.1 [Danio rerio]	no	yes	yes	no	no	yes	3
RecName: Full=Mid1-interacting protein 1-B	no	yes	no	no	yes	yes	3
methylsterol monooxygenase 1 [Danio MSMO1Novel geneDANRE RecName: Full=Methylsterol monooxygenase 1; AltName: Full=C-4 methylsterol 29477	yes	yes	no	no	yes	no	3
Novel gene	no	yes	yes	no	no	yes	3
type II iodothyronine deiodinase [Danio rerio]	no	yes	no	no	yes	yes	3
Lipin 1 [Danio rerio]	no	yes	yes	no	no	yes	3
Novel gene	no	yes	no	no	yes	yes	3
PREDICTED: serine/threonine-protein kinase PAK 1-like isoform X2 [Maylandia zebra]	no	yes	yes	no	no	yes	3
PREDICTED: E3 ubiquitin-protein ligase TRIM39-like [Takifugu rubripes]	yes	yes	no	no	yes	no	3
fibroblast growth factor 16 [Danio rerio]	no	yes	yes	no	no	yes	3
PREDICTED: protein FAM59B-like [Danio rerio]	no	yes	yes	no	no	yes	3
Novel gene	yes	yes	no	no	no	yes	3
alpha-1-microglobulin [Ctenopharyngodon idella]	no	yes	yes	no	no	yes	3
Novel gene	no	yes	no	yes	yes	no	3
PREDICTED: si:dkey-261e22.1 [Danio rerio]	no	yes	no	no	yes	yes	3
glucose-6-phosphatase a, catalytic, tandem duplicate 1 [Danio rerio]	no	yes	yes	no	no	yes	3
PREDICTED: heme-binding protein 2 [Danio rerio]	no	yes	yes	no	no	yes	3
glutathione S-transferase omega 1 [Danio rerio]	no	yes	yes	no	no	yes	3
Nr0b2a protein [Danio rerio]	yes	yes	yes	no	no	no	3
beta-3-adrenergic receptor [Pimephales promelas]	yes	yes	no	no	no	yes	3
Novel gene	no	yes	yes	no	no	yes	3
Novel gene	yes	yes	no	no	yes	no	3
conserved hypothetical protein [Paracoccidioides brasiliensis Pb18]	no	yes	no	yes	yes	no	3
Novel gene	no	yes	yes	no	no	yes	3
Novel gene	yes	yes	no	no	no	yes	3
Igfbp2b protein [Danio rerio]	no	yes	yes	no	no	yes	3
hypothetical protein MYCGRDRAFTNovel gene30981, partial [Zymoseptoria tritici IPO323]	no	yes	no	yes	yes	no	3
hepatitis A virus cellular receptor 1 homolog precursor [Danio rerio]	no	yes	yes	no	no	yes	3
Novel gene	no	yes	yes	no	no	yes	3
PREDICTED: c-type lectin domain family 4 member M-like [Danio rerio]	no	yes	yes	no	no	yes	3
Novel gene	no	yes	yes	no	no	yes	3
Transferrin receptor 1a [Danio rerio]	yes	yes	no	no	yes	no	3
Novel gene	no	yes	yes	no	no	yes	3
PREDICTED: uncharacterized protein LOC101167402 [Oryzias latipes]	yes	yes	no	no	yes	no	3
ATP-binding cassette, sub-family A (ABC1), member 1B [Danio rerio]	yes	yes	no	no	no	yes	3
branched chain alpha-ketoacid dehydrogenase kinase [Ctenopharyngodon idella]	no	yes	yes	no	no	yes	3
Novel gene	no	yes	no	no	yes	yes	3
PREDICTED: probable carboxypeptidase X1 [Danio rerio]	no	yes	yes	no	no	yes	3
PREDICTED: LOW QUALITY PROTEIN: probable phospholipid-transporting ATPase IB [Danio rerio]	yes	yes	no	no	no	yes	3
immune-related, lectin-like receptor 3 isoform b [Danio rerio]	no	yes	yes	no	no	yes	3
hCG1990170, isoform CRANovel genee [Homo sapiens]	no	yes	yes	no	no	yes	3
RecName: Full=5,6-dihydroxyindole-2-carboxylic acid oxidase; Short=DHICA oxidase; AltName: Full=Tyrosinase-related protein 1; Short=TRP-1; Short=TRP1; Flags: Precur	yes	yes	no	no	yes	no	3
PREDICTED: otopetrin-2 [Danio rerio]	no	yes	no	yes	yes	no	3
PREDICTED: 6-phosphofructokinase type C [Danio rerio]	no	yes	no	no	yes	yes	3
adenylate kinase isoenzyme 5 [Danio rerio]	no	yes	yes	no	no	yes	3
solute carrier family 22 member 2 [Danio rerio]	no	yes	yes	no	no	yes	3
1,25-dihydroxyvitamin D(3) 24-hydroxylase, mitochondrial [Danio rerio]	no	yes	yes	no	no	yes	3
solute carrier family 43 member 3-like [Danio rerio]	yes	yes	no	no	no	yes	3
Novel gene	no	yes	yes	no	no	yes	3
interleukin-12 p40c subunit [Cyprinus carpio]	yes	yes	no	no	yes	no	3
C-type lectin [Cyprinus carpio]	no	yes	no	no	yes	yes	3
secreted immunoglobulin domain 4 precursor [Danio rerio]	no	yes	yes	no	no	yes	3
PREDICTED: neuronal acetylcholine receptor subunit alpha-2-like [Maylandia zebra]	no	yes	yes	no	no	yes	3
solute carrier family 38, member 4 [Danio rerio]	no	yes	yes	no	no	yes	3
EF-hand domain-containing family member B [Danio rerio]	yes	yes	no	no	yes	no	3
Novel gene	no	yes	yes	no	no	yes	3
Novel gene	no	yes	yes	no	no	yes	3
PREDICTED: uncharacterized protein LOC101163470 [Oryzias latipes]	no	yes	yes	no	no	yes	3
si:ch211-132g1.5 [Danio rerio]	no	yes	no	no	yes	yes	3
glucose transporter X [Ctenopharyngodon idella]	yes	yes	no	no	no	yes	3
cytochrome P450, family 4, subfamily V, polypeptide 8 [Danio rerio]	no	yes	yes	no	no	yes	3
cytochrome P450 3A [Ctenopharyngodon idella]	no	yes	yes	no	no	yes	3
uncharacterized protein LOC767776 [Danio rerio]	yes	yes	no	no	yes	no	3
Novel gene	no	yes	no	no	yes	yes	3
protein ripply3 [Danio rerio]	no	yes	no	no	yes	yes	3
homogentisate 1,2-dioxygenase [Danio rerio]	no	yes	yes	no	no	yes	3
Novel gene	no	yes	no	yes	yes	no	3
ETS translocation variant 5 [Danio rerio]	no	yes	yes	no	no	yes	3
PREDICTED: Y+L amino acid transporter 2-like [Oryzias latipes]	yes	yes	no	no	yes	no	3
chimera galectin Gal3 [Danio rerio]	yes	yes	no	no	no	yes	3
cytokine inducible SH2-containing protein B [Danio rerio]	no	yes	yes	no	no	yes	3
heme transporter hrg1-A [Danio HRG1ANovel geneDANRE RecName: Full=Heme transporter hrg1-A; Short=zHRG-1; AltName: Full=Heme-responsive gene 1 protei	no	yes	yes	no	no	yes	3
Novel gene	no	yes	yes	no	no	yes	3
PREDICTED: interferon-induced very large GTPase 1-like [Danio rerio]	no	yes	no	no	yes	yes	3
PREDICTED: protein SSUH2 homolog isoform X1 [Maylandia zebra]	yes	yes	no	no	no	yes	3
Novel gene	no	yes	no	yes	yes	no	3
Novel gene	no	yes	yes	no	no	yes	3
low-density lipoprotein receptor precursor [Danio rerio]	no	yes	yes	no	no	yes	3
cholesteryl ester transfer protein precursor [Danio rerio]	no	yes	yes	no	no	yes	3
Novel gene	yes	yes	no	no	yes	no	3
Novel gene	no	yes	yes	no	no	yes	3
glycerol-3-phosphate dehydrogenase 1b [Danio rerio]	no	yes	yes	no	no	yes	3
heme oxygenase [Ictalurus furcatus]	no	yes	yes	no	no	yes	3
fructose-bisphosphate aldolase B [Danio rerio]	no	yes	yes	no	no	yes	3
PDZ and LIM domain protein 2 [Danio rerio]	yes	yes	no	no	no	yes	3
epithelial membrane protein 1 [Danio rerio]	no	yes	yes	no	no	yes	3
Novel gene	no	yes	no	no	yes	yes	3
Krt4 protein [Danio rerio]	no	yes	yes	no	no	yes	3
cytochrome P450, family 2, subfamily X, polypeptide 9 [Danio rerio]	no	yes	yes	no	no	yes	3
Novel gene	no	yes	yes	no	no	yes	3
serpina1 protein [Ctenopharyngodon idella]	yes	yes	yes	no	no	no	3
dihydropyrimidinase-related protein 3 [Danio rerio]	no	yes	yes	no	no	yes	3
PREDICTED: PR domain zinc finger protein 1-like [Takifugu rubripes]	no	yes	no	no	yes	yes	3
PREDICTED: aminopeptidase N-like isoform 1 [Danio rerio]	no	yes	yes	no	no	yes	3
PREDICTED: sarcosine dehydrogenase, mitochondrial-like [Oreochromis niloticus]	yes	yes	no	no	yes	no	3
PREDICTED: serine/threonine-protein phosphatase PP1-beta catalytic subunit-like isoform 1 [Oryzias latipes]	no	yes	no	no	yes	yes	3
PREDICTED: hypothetical protein LOC570585 [Danio rerio]	no	yes	no	no	yes	yes	3
PREDICTED: 1-phosphatidylinositol phosphodiesterase-like [Danio rerio]	yes	yes	no	no	yes	no	3
PREDICTED: aminopeptidase N-like [Danio rerio]	no	yes	yes	no	no	yes	3
dehydrogenase/reductase (SDR family) member 11b [Danio rerio]	no	yes	yes	no	no	yes	3
PREDICTED: hypothetical protein LOC100004199 [Danio rerio]	no	yes	yes	no	no	yes	3
PREDICTED: macrophage colony-stimulating factor 1 receptor-like [Danio rerio]	no	yes	no	yes	yes	no	3
PREDICTED: uncharacterized protein LOC101478874 isoform X1 [Maylandia zebra]	yes	yes	no	no	yes	no	3
Abcb6 protein [Danio rerio]	no	yes	yes	no	no	yes	3
preproadrenomedullin [Cyprinus carpio]	no	yes	no	no	yes	yes	3
PREDICTED: ectonucleotide pyrophosphatase/phosphodiesterase family member 3-like [Maylandia zebra]	no	yes	no	no	yes	yes	3
Novel gene	no	yes	yes	no	no	yes	3
uncharacterized protein LOC100001138 precursor [Danio rerio]	no	yes	yes	no	no	yes	3
Novel gene	no	yes	yes	no	no	yes	3
PREDICTED: hypothetical protein LOC100537921 [Danio rerio]	no	yes	yes	no	no	yes	3
glutathione S-transferase mu [Cyprinus carpio]	no	yes	yes	no	no	yes	3
PREDICTED: hypothetical protein LOC100330485 [Danio rerio]	yes	yes	no	no	yes	no	3
PREDICTED: A disintegrin and metalloproteinase with thrombospondin motifs 13 [Danio rerio]	no	yes	yes	no	no	yes	3
Novel gene	no	yes	yes	no	no	yes	3
Novel gene	yes	yes	no	no	no	yes	3
interferon-inducible protein Gig2 [Carassius auratus]	yes	yes	no	no	yes	no	3
PREDICTED: hypothetical protein LOC570526 [Danio rerio]	no	yes	yes	no	no	yes	3
PREDICTED: cytochrome P450 2G1-like [Danio rerio]	no	yes	yes	no	no	yes	3
Novel gene	yes	yes	no	no	no	yes	3
complement factor properdin precursor [Danio rerio]	no	yes	yes	no	no	yes	3
Novel gene	no	yes	yes	no	no	yes	3
ferritin heavy chain [Danio Zgc:92066 [Danio rerio]	no	yes	yes	no	no	yes	3
1-acyl-sn-glycerol-3-phosphate acyltransferase delta [Danio rerio]	yes	yes	no	no	no	yes	3
UDP glucuronosyltransferase 1 family polypeptide a3 precursor [Danio rerio]	no	yes	yes	no	no	yes	3
zinc finger protein 395a [Danio Zgc:158367 [Danio rerio]	no	yes	yes	no	no	yes	3
uncharacterized protein LOC100149646 precursor [Danio rerio]	no	yes	no	no	yes	yes	3
Novel gene	no	yes	yes	no	no	yes	3
Novel gene	no	yes	no	no	yes	yes	3
uncharacterized protein LOC798684 [Danio rerio]	yes	yes	no	no	yes	no	3
Novel gene	no	yes	yes	no	no	yes	3
inter-alpha (globulin) inhibitor H3 precursor [Danio rerio]	no	yes	yes	no	no	yes	3
Novel gene	no	yes	no	no	yes	yes	3
PREDICTED: hypothetical protein LOC100535628 [Danio rerio]	no	yes	yes	no	no	yes	3
Novel gene	no	yes	yes	no	no	yes	3
PREDICTED: cytochrome P450 2J6-like isoform 1 [Oryzias latipes]	no	yes	no	no	yes	yes	3
Novel gene	yes	yes	no	no	no	yes	3
uncharacterized protein LOC553308 [Danio rerio]	no	yes	no	no	yes	yes	3
complement C1q subcomponent subunit C [Ctenopharyngodon idella]	no	yes	yes	no	no	yes	3
Enolase 1, (alpha) [Danio rerio]	no	yes	yes	no	no	yes	3
plasminogen activator inhibitor 1 precursor [Danio rerio]	yes	yes	no	no	yes	no	3
liver-type fatty acid-binding protein [Ctenopharyngodon idella]	no	yes	yes	no	no	yes	3
Enolase 1, (alpha) [Danio rerio]	no	yes	yes	no	no	yes	3
metallothionein-1 [Gobio gobio]	no	yes	yes	no	no	yes	3
PREDICTED: hypothetical protein LOC796178 [Danio rerio]	yes	yes	no	no	yes	no	3
Novel gene	yes	yes	no	no	no	yes	3
C-C motif chemokine 19-like precursor [Danio rerio]	no	yes	no	yes	yes	no	3
capthepsin B, b precursor [Danio rerio]	yes	yes	no	no	no	yes	3
apolipoprotein-A-I-2 [Hemibarbus mylodon]	no	yes	yes	no	no	yes	3
phenylalanine-4-hydroxylase [Danio Phenylalanine hydroxylase [Danio rerio]	no	yes	yes	no	no	yes	3
Novel gene	yes	yes	yes	no	no	no	3
RecName: Full=Ribonuclease-like 3; Short=RNase ZF-3; Short=RNase-like 3; Short=ZF-RNase-3; AltName: Full=Dr-RNase 1; Contains: RecName: Full=N-terminal peptide; C	no	yes	yes	no	no	yes	3
MHC class I antigen, partial [Cyprinus carpio 'color']	no	yes	no	no	yes	yes	3
Novel gene	no	yes	yes	no	no	yes	3
Novel gene	yes	yes	no	no	yes	no	3
Novel gene	no	no	yes	no	yes	yes	3
Novel gene	yes	no	yes	no	yes	no	3
Egr2a protein, partial [Danio rerio]	yes	no	no	no	yes	yes	3
lysyl oxidase-like 1 [Danio rerio]	no	no	yes	no	yes	yes	3
Novel gene	yes	no	yes	no	yes	no	3
Novel gene	yes	no	no	no	yes	yes	3
Novel gene	no	no	yes	no	yes	yes	3
reticulon 4 receptor-like 2b precursor [Danio rerio]	yes	no	no	yes	no	yes	3
PREDICTED: uncharacterized protein LOC101478783 [Maylandia zebra]	yes	no	yes	no	yes	no	3
PREDICTED: putative polypeptide N-acetylgalactosaminyltransferase-like protein 1-like [Danio rerio]	yes	no	yes	no	yes	no	3
synuclein, gamma a [Danio rerio]	no	no	yes	no	yes	yes	3
PREDICTED: hypothetical protein LOC559160 [Danio rerio]	yes	no	yes	no	yes	no	3
homeobox protein Dlx2b [Danio rerio]	no	no	yes	no	yes	yes	3
uncharacterized protein LOC541322 [Danio rerio]	no	no	yes	no	yes	yes	3
Ntd5 [Danio rerio]	no	no	yes	no	yes	yes	3
Novel gene	yes	no	no	no	yes	yes	3
Novel gene	no	no	yes	yes	yes	no	3
novel protein similar to vertebrate nuclear factor, interleukin 3 regulated (NFIL3) [Danio rerio]	no	no	yes	no	yes	yes	3
Novel gene	no	no	yes	no	yes	yes	3
PREDICTED: disco-interacting protein 2 homolog C-like [Maylandia zebra]	no	no	yes	no	yes	yes	3
Novel gene	yes	no	yes	no	yes	no	3
Novel gene	yes	no	yes	no	yes	no	3
Novel gene	no	no	yes	no	yes	yes	3
PREDICTED: filamin-C, partial [Danio rerio]	no	no	yes	no	yes	yes	3
Novel gene	yes	no	no	no	yes	yes	3
T-box gene 2a [Danio rerio]	no	no	yes	no	yes	yes	3
RNA-binding protein MEX3A [Danio Transcription factor Dp-1, like [Danio rerio]	yes	no	yes	no	yes	no	3
Novel gene	yes	no	no	no	yes	yes	3
bridging integrator 2a [Danio Bridging integrator 2a [Danio rerio]	yes	no	yes	no	yes	no	3
Angiopoietin 2 [Danio rerio]	no	no	yes	no	yes	yes	3
Novel gene	no	no	yes	no	yes	yes	3
Novel gene	no	no	yes	no	yes	yes	3
Novel gene	yes	no	yes	no	yes	no	3
PREDICTED: collagen alpha-1(VII) chain-like isoform X1 [Maylandia zebra]	yes	no	yes	no	yes	no	3
Novel gene	no	no	yes	no	yes	yes	3
fast muscle actin [Scyliorhinus retifer]	no	no	yes	no	yes	yes	3
predicted protein [Candida tropicalis MYA-3404]	no	no	yes	yes	no	yes	3
Zgc:77799 [Danio rerio]	yes	no	no	no	yes	yes	3
Novel gene	no	no	yes	no	yes	yes	3
hepcidin [Ctenopharyngodon idella]	yes	no	yes	no	yes	no	3
uncharacterized protein LOC100006223 precursor [Danio rerio]	no	no	yes	no	yes	yes	3
SULT2 ST3 [Danio rerio]	no	no	yes	no	yes	yes	3
DNA damage-regulated autophagy modulator protein 1 [Danio rerio]	yes	no	no	no	yes	yes	3
intelectin 1 [Danio rerio]	no	no	yes	no	yes	yes	3
Novel gene	yes	no	no	no	yes	yes	3
scinderin like b [Danio rerio]	yes	no	yes	no	yes	no	3
Novel gene	yes	no	no	no	yes	yes	3
PREDICTED: leucine-rich repeat neuronal protein 4-like [Danio rerio]	no	no	yes	no	yes	yes	3
PREDICTED: hypothetical protein LOC793455 [Danio rerio]	yes	no	no	yes	no	yes	3
PREDICTED: nattectin [Danio rerio]	yes	no	yes	no	yes	no	3
PREDICTED: metabotropic glutamate receptor 4 [Danio rerio]	no	no	yes	no	yes	yes	3
Nme4 protein [Danio rerio]	yes	no	yes	no	yes	no	3
Novel gene	yes	no	no	no	yes	yes	3
Novel gene	no	no	yes	no	yes	yes	3
ecto-nucleoside triphosphate diphosphohydrolase 3 [Danio rerio]	yes	no	yes	no	yes	no	3
RecName: Full=DBH-like monooxygenase protein 1 homolog; Flags: Precursor	no	no	yes	no	yes	yes	3
nuclear receptor subfamily 5 group A member 5 [Gobiocypris rarus]	no	no	yes	no	yes	yes	3
cholesterol 7-alpha-monooxygenase [Danio rerio]	yes	no	yes	no	yes	no	3
Fras-related extracellular matrix protein 1b precursor [Danio rerio]	yes	no	yes	no	yes	no	3
V-type proton ATPase catalytic subunit A [Danio rerio]	yes	no	no	no	yes	yes	3
connective tissue growth factor precursor [Danio rerio]	no	no	yes	no	yes	yes	3
transcription factor Sox-21-A [Danio rerio]	yes	no	yes	no	yes	no	3
PREDICTED: heat shock 70 kDa protein 4L [Danio rerio]	yes	no	no	no	yes	yes	3
transcription factor 21 [Danio TCF21Novel geneDANRE RecName: Full=Transcription factor 21; Short=TCF-21; AltName: Full=Capsulin; AltName: Full=E	no	no	yes	no	yes	yes	3
ets variant gene 2 [Danio rerio]	no	no	yes	yes	yes	no	3
PREDICTED: retrotransposable element Tf2 155 kDa protein type 1-like [Danio rerio]	yes	no	yes	no	yes	no	3
Novel gene	no	no	yes	no	yes	yes	3
Novel gene	no	no	yes	no	yes	yes	3
glutamyl aminopeptidase [Danio rerio]	yes	no	yes	no	yes	no	3
dopamine beta-hydroxylase [Danio rerio]	no	no	yes	yes	no	yes	3
retinol dehydrogenase 8 [Cyprinus carpio]	no	no	yes	no	yes	yes	3
V-type proton ATPase catalytic subunit A [Danio rerio]	yes	no	no	no	yes	yes	3
UNC93-like protein MFSD11 [Salmo salar]	yes	no	no	no	yes	yes	3
nuclear receptor subfamily 2 group F member 5 [Danio rerio]	no	no	yes	no	yes	yes	3
secretogranin II [Ctenopharyngodon idella]	no	no	yes	yes	no	yes	3
Novel gene	no	no	yes	no	yes	yes	3
nuclear receptor subfamily 5 group A member 1b [Gobiocypris rarus]	no	no	yes	no	yes	yes	3
PREDICTED: cytohesin-interacting protein-like [Danio rerio]	yes	no	no	no	yes	yes	3
protein reprimo B [Danio rerio]	yes	no	yes	no	yes	no	3
Novel gene	no	no	yes	no	yes	yes	3
PREDICTED: amyloid beta A4 precursor protein-binding family A member 2-like [Danio rerio]	yes	no	yes	no	yes	no	3
Novel gene	no	no	yes	no	yes	yes	3
PREDICTED: cysteine-rich protein 3-like [Danio rerio]	no	no	yes	no	yes	yes	3
collagen, type I, alpha 1b precursor [Danio rerio]	yes	no	no	yes	no	yes	3
Flncb protein [Danio rerio]	no	no	yes	no	yes	yes	3
MAD homolog 3a [Danio rerio]	yes	no	no	no	yes	yes	3
Novel gene	no	no	yes	no	yes	yes	3
Y+L amino acid transporter 1 [Danio rerio]	yes	no	yes	no	yes	no	3
connexin 28.9 [Danio rerio]	yes	no	yes	no	yes	no	3
Novel gene	yes	no	yes	no	yes	no	3
glucokinase [Ctenopharyngodon idella]	no	no	yes	yes	yes	no	3
Novel gene	no	no	yes	no	yes	yes	3
insulin gene enhancer protein isl-2b [Danio rerio]	yes	no	no	yes	no	yes	3
Novel gene	no	no	no	yes	yes	yes	3
PREDICTED: transmembrane protein 100-like [Danio rerio]	no	no	yes	no	yes	yes	3
Novel gene	no	no	yes	no	yes	yes	3
Novel gene	no	no	yes	no	yes	yes	3
calcipressin-2 [Salmo salar]	no	no	yes	no	yes	yes	3
Lipf protein [Danio rerio]	no	no	yes	no	yes	yes	3
apolipoprotein A-I-1 [Hemibarbus mylodon]	yes	no	yes	no	yes	no	3
myosin, light chain 6, alkali, smooth muscle and non-muscle [Danio rerio]	no	no	yes	no	yes	yes	3
PREDICTED: hypothetical protein LOC798435 [Danio rerio]	yes	no	no	no	yes	yes	3
delta-aminolevulinic acid dehydratase [Danio rerio]	yes	no	yes	no	yes	no	3
Novel gene	no	no	yes	no	yes	yes	3
uncharacterized protein LOC792613 precursor [Danio rerio]	yes	no	yes	no	yes	no	3
kelch repeat-containing protein [Danio rerio]	yes	no	yes	no	yes	no	3
apolipoprotein M [Hemibarbus mylodon]	yes	no	yes	yes	no	no	3
septin-7 isoform 1 [Danio rerio]	no	no	yes	no	yes	yes	3
PREDICTED: probable G-protein coupled receptor 1-like [Danio rerio]	no	no	yes	no	yes	yes	3
PREDICTED: hypothetical protein LOC797705 [Danio rerio]	yes	no	no	no	yes	yes	3
four and a half LIM domains protein 1 [Danio rerio]	no	no	yes	no	yes	yes	3
polymerase I and transcript release factor isoform 2 [Danio rerio]	no	no	yes	no	yes	yes	3
Novel gene	no	no	yes	no	yes	yes	3
PREDICTED: flavin reductase (NADPH)-like [Maylandia zebra]	yes	no	no	no	yes	yes	3
Bmp1a protein [Danio rerio]	yes	no	yes	no	yes	no	3
PREDICTED: soluble calcium-activated nucleotidase 1-like [Danio rerio]	no	no	yes	yes	yes	no	3
uncharacterized protein LOC100302390 [Danio rerio]	yes	no	yes	no	yes	no	3
Novel gene	yes	no	no	no	yes	yes	3
PREDICTED: PLAC8-like protein 1-like [Danio rerio]	yes	no	no	no	yes	yes	3
Novel gene	yes	no	no	no	yes	yes	3
PREDICTED: nuclear receptor-binding factor 2-like [Danio rerio]	yes	no	no	no	yes	yes	3
RecName: Full=Actin-2 actin 2 [Echinococcus granulosus]	no	no	yes	no	yes	yes	3
protocadherin 10a precursor [Danio Protocadherin 10a [Danio rerio]	no	no	yes	no	yes	yes	3
Novel gene	yes	no	no	no	yes	yes	3
PREDICTED: glutamate [NMDA]	yes	no	no	no	yes	yes	3
PREDICTED: protein phosphatase 1 regulatory subunit 12B-like [Oreochromis niloticus]	no	no	yes	no	yes	yes	3
CD151 molecule [Danio rerio]	yes	no	no	no	yes	yes	3
Novel gene	yes	no	yes	no	yes	no	3
PREDICTED: high affinity cGMP-specific 3',5'-cyclic phosphodiesterase 9A-like [Danio rerio]	yes	no	yes	no	yes	no	3
BMP and activin membrane-bound inhibitor homolog precursor [Danio rerio]	no	no	yes	no	yes	yes	3
Zgc:136650 [Danio rerio]	no	no	yes	no	yes	yes	3
Novel gene	yes	no	yes	no	yes	no	3
PREDICTED: leiomodin-1-like [Danio rerio]	no	no	yes	no	yes	yes	3
Novel gene	no	no	yes	no	yes	yes	3
Jagged 2 [Danio rerio]	yes	no	yes	no	yes	no	3
PREDICTED: transmembrane protein 211-like [Danio rerio]	no	no	yes	no	yes	yes	3
Novel gene	no	no	yes	no	yes	yes	3
PREDICTED: leucine-rich repeat neuronal protein 4-like [Danio rerio]	yes	no	yes	no	yes	no	3
Novel gene	no	no	yes	no	yes	yes	3
Novel gene	no	no	yes	no	yes	yes	3
mannose-binding lectin isoform 2 [Cyprinus carpio]	no	no	yes	no	yes	yes	3
Novel gene	no	no	yes	no	yes	yes	3
epididymal secretory protein E1 precursor [Danio rerio]	yes	no	yes	no	yes	no	3
transcriptional activator Myb [Danio rerio]	no	no	yes	no	yes	yes	3
Novel gene	no	no	yes	no	yes	yes	3
protein kinase C-binding protein NELL2 precursor [Danio rerio]	no	no	yes	no	yes	yes	3
transcription factor GATA-5 [Danio transcription factor gata5 [Danio rerio]	no	no	yes	no	yes	yes	3
PREDICTED: talin-2-like [Oreochromis niloticus]	no	no	yes	no	yes	yes	3
calcium-binding protein 1 [Danio Zgc:92680 [Danio rerio]	no	no	yes	no	yes	yes	3
PREDICTED: ADAMTS-like protein 5-like isoform X1 [Maylandia zebra]	no	no	yes	no	yes	yes	3
phosphoenolpyruvate carboxylase [Culter ilishaeformis]	yes	no	yes	no	yes	no	3
PREDICTED: leucine-rich repeat and WD repeat-containing protein KIAA1239-like [Maylandia zebra]	no	no	yes	no	yes	yes	3
PREDICTED: ras-associated and pleckstrin homology domains-containing protein 1-like isoform X1 [Maylandia zebra]	no	no	yes	no	yes	yes	3
Poly polymerase 11 [Esox lucius]	yes	no	yes	no	yes	no	3
PREDICTED: relaxin-3 receptor 1-like [Takifugu rubripes]	no	no	yes	no	yes	yes	3
PREDICTED: probable G-protein coupled receptor 133-like isoform X3 [Maylandia zebra]	no	no	yes	no	yes	yes	3
erythrocyte membrane protein band 4.1b (elliptocytosis 1, RH-linked) [Danio rerio]	yes	no	no	no	yes	yes	3
PREDICTED: epidermal growth factor receptor-like [Maylandia zebra]	no	no	yes	no	yes	yes	3
PREDICTED: ELMO domain-containing protein 1-like [Oreochromis niloticus]	yes	no	yes	no	yes	no	3
spermine synthase [Danio rerio]	no	no	yes	no	yes	yes	3
Novel gene	no	no	yes	no	yes	yes	3
PREDICTED: coronin-2B [Danio rerio]	no	no	yes	no	yes	yes	3
PREDICTED: V-type proton ATPase 16 kDa proteolipid subunit-like [Oreochromis niloticus]	yes	no	no	no	yes	yes	3
Novel gene	no	no	yes	no	yes	yes	3
PREDICTED: sodium-dependent noradrenaline transporter-like [Danio rerio]	no	no	yes	no	yes	yes	3
secretory calcium-binding phosphoprotein 1 precursor [Danio rerio]	no	no	yes	no	yes	yes	3
fibrinogen beta chain precursor [Danio rerio]	yes	no	yes	no	yes	no	3
Novel gene	no	no	yes	no	yes	yes	3
Novel gene	no	no	yes	no	yes	yes	3
PREDICTED: proline-rich protein 18-like [Maylandia zebra]	yes	no	yes	no	yes	no	3
PREDICTED: EF-hand domain-containing protein D1 isoform 1 [Danio rerio]	no	no	yes	no	yes	yes	3
secreted frizzled-related protein 1b precursor [Danio rerio]	yes	no	yes	no	yes	no	3
PREDICTED: hypothetical protein LOC796278 [Danio rerio]	yes	no	yes	no	yes	no	3
claudin 11b [Danio rerio]	no	no	yes	yes	yes	no	3
PREDICTED: hypothetical protein LOC100703830 [Oreochromis niloticus]	no	no	yes	no	yes	yes	3
PREDICTED: fibronectin type-III domain-containing protein C4orf31 homolog [Danio rerio]	no	no	yes	no	yes	yes	3
Novel gene	yes	no	yes	no	yes	no	3
Hsp47 protein [Danio rerio]	no	no	yes	no	yes	yes	3
Sdc4 protein [Danio rerio]	yes	no	no	no	yes	yes	3
PREDICTED: multidrug resistance-associated protein 5-like [Oryzias latipes]	no	no	no	yes	yes	yes	3
PREDICTED: alpha-2,8-sialyltransferase 8F [Danio rerio]	no	no	yes	no	yes	yes	3
RecName: Full=Laminin subunit gamma-1; Flags: Precursor	no	no	yes	no	yes	yes	3
PREDICTED: macrophage-stimulating protein receptor-like [Danio rerio]	no	no	yes	no	yes	yes	3
Novel gene	yes	no	yes	no	yes	no	3
uncharacterized protein LOC799440 precursor [Danio rerio]	yes	no	yes	no	yes	no	3
Novel gene	yes	no	yes	no	yes	no	3
Novel gene	yes	no	yes	no	yes	no	3
unconventional myosin-Ic [Danio MYO1CNovel geneDANRE RecName: Full=Unconventional myosin-Ic; AltName: Full=Myosin I beta; Short=MMI-beta; Short	yes	no	yes	no	yes	no	3
TNFAIP3-interacting protein 1 [Danio rerio]	yes	no	no	no	yes	yes	3
PREDICTED: talin-2-like [Oreochromis niloticus]	no	no	yes	no	yes	yes	3
Novel gene	no	no	yes	no	yes	yes	3
PREDICTED: contactin associated protein-like 5 [Danio rerio]	no	no	yes	no	yes	yes	3
Novel gene	no	no	yes	no	yes	yes	3
Novel gene	no	no	yes	no	yes	yes	3
metallophosphoesterase domain containing 2b [Danio rerio]	no	no	yes	no	yes	yes	3
Novel gene	yes	no	no	no	yes	yes	3
endothelin 2 precursor [Danio rerio]	no	no	yes	yes	no	yes	3
Novel gene	yes	no	yes	no	yes	no	3
Novel gene	no	no	yes	no	yes	yes	3
PREDICTED: extracellular matrix protein 2 [Danio rerio]	yes	no	yes	no	yes	no	3
PREDICTED: Down syndrome cell adhesion molecule [Danio rerio]	yes	no	yes	no	yes	no	3
PREDICTED: ephrin type-A receptor 3, partial [Danio rerio]	no	no	yes	no	yes	yes	3
Novel gene	no	no	yes	no	yes	yes	3
Novel gene	yes	no	no	no	yes	yes	3
Golgi-associated plant pathogenesis-related protein 1 [Danio rerio]	no	no	yes	yes	yes	no	3
fibroblast growth factor receptor 1a1 [Cyprinus carpio]	no	no	yes	no	yes	yes	3
PREDICTED: sodium-coupled neutral amino acid transporter 3-like isoform X2 [Maylandia zebra]	yes	no	yes	no	yes	no	3
Novel gene	no	no	yes	no	yes	yes	3
ADP-ribosylation factor-like 4, like [Danio rerio]	yes	no	no	no	yes	yes	3
Novel gene	no	no	yes	no	yes	yes	3
Novel gene	no	no	yes	no	yes	yes	3
PREDICTED: c-X-C motif chemokine 11 [Danio rerio]	yes	no	no	no	yes	yes	3
metal-response element-binding transcription factor 2 [Danio rerio]	no	no	yes	no	yes	yes	3
PREDICTED: menin-like [Danio Men1 protein [Danio rerio]	yes	no	yes	no	yes	no	3
PREDICTED: hypothetical protein LOC100331538 [Danio rerio]	yes	no	no	no	yes	yes	3
PREDICTED: filamin-C-like [Oreochromis niloticus]	no	no	yes	no	yes	yes	3
Novel gene	no	no	yes	no	yes	yes	3
Novel gene	yes	no	yes	no	yes	no	3
Transforming growth factor, beta-induced [Danio rerio]	no	no	yes	no	yes	yes	3
GTP-binding protein GEM [Danio GTP binding protein overexpressed in skeletal muscle [Danio rerio]	no	no	yes	no	yes	yes	3
kit receptor tyrosine kinase a [Labeo rohita]	yes	no	yes	no	yes	no	3
Novel gene	yes	no	yes	no	yes	no	3
ankyrin repeat and BTB/POZ domain-containing protein BTBD11-A [Danio rerio]	no	no	yes	no	yes	yes	3
PREDICTED: deleted in malignant brain tumors 1 protein-like [Danio rerio]	no	no	yes	no	yes	yes	3
ELMO domain-containing protein 1 [Danio rerio]	yes	no	yes	no	yes	no	3
PREDICTED: bifunctional heparan sulfate N-deacetylase/N-sulfotransferase 2 [Danio rerio]	no	no	yes	no	yes	yes	3
uncharacterized protein LOC641422 [Danio rerio]	yes	no	yes	no	yes	no	3
PREDICTED: hypothetical protein LOC100330331 [Danio rerio]	yes	no	yes	no	yes	no	3
platelet derived growth factor receptor alpha [Danio rerio]	no	no	yes	no	yes	yes	3
Urod protein, partial [Danio rerio]	yes	no	yes	no	yes	no	3
phosphatidylinositol N-acetylglucosaminyltransferase subunit Q [Danio rerio]	yes	no	yes	no	yes	no	3
sodium hydrogen exchanger [Cyprinus carpio]	yes	no	no	no	yes	yes	3
Novel gene	yes	no	no	no	yes	yes	3
Novel gene	yes	no	yes	no	yes	no	3
hydroxymethylbilane synthase, b [Danio rerio]	yes	no	yes	no	yes	no	3
protein L-Myc-1b [Danio rerio]	yes	no	yes	no	yes	no	3
Novel gene	yes	no	no	no	yes	yes	3
PREDICTED: hypothetical protein LOC100701644 [Oreochromis niloticus]	no	no	yes	yes	yes	no	3
Semaphorin 3ga [Danio rerio]	no	no	yes	no	yes	yes	3
suppression of tumorigenicity 5 protein [Danio rerio]	no	no	yes	no	yes	yes	3
connexin 32.3 [Danio rerio]	yes	no	yes	no	yes	no	3
Novel gene	no	no	yes	no	yes	yes	3
pyruvate kinase isozymes R/L [Danio Pyruvate kinase, liver and RBC [Danio rerio]	no	no	yes	no	yes	yes	3
Novel gene	yes	no	yes	no	yes	no	3
cytochrome P450 21-hydroxylase [Anguilla japonica]	no	no	yes	no	yes	yes	3
PREDICTED: collagen alpha-1(XIX) chain-like isoform X2 [Maylandia zebra]	no	no	yes	no	yes	yes	3
nuclear receptor subfamily 1, group H, member 5 [Danio rerio]	no	no	yes	no	yes	yes	3
solute carrier family 38, member 8 [Danio rerio]	yes	no	yes	no	yes	no	3
versican b precursor [Danio rerio]	yes	no	no	yes	no	yes	3
GTP cyclohydrolase 1 [Danio rerio]	yes	no	no	no	yes	yes	3
phosphatidic acid phosphatase type 2c [Danio rerio]	no	no	yes	no	yes	yes	3
erythropoietin-receptor [Cyprinus carpio]	yes	no	no	no	yes	yes	3
IL-1Ra protein [Danio rerio]	yes	no	no	yes	no	yes	3
fibrinogen gamma polypeptide [Hypophthalmichthys molitrix]	yes	no	yes	no	yes	no	3
glycine amidinotransferase, mitochondrial [Danio rerio]	yes	no	no	no	yes	yes	3
novel protein similar to tyrosine aminotransferase (TAT) [Danio rerio]	yes	no	yes	no	yes	no	3
tripartite motif-containing 36 [Danio rerio]	yes	no	no	no	yes	yes	3
uncharacterized protein LOC100170828 [Danio rerio]	yes	no	no	no	yes	yes	3
PREDICTED: hypothetical protein LOC567822 [Danio rerio]	no	no	yes	no	yes	yes	3
single stranded DNA binding protein 3a [Danio rerio]	yes	no	yes	no	yes	no	3
hypothetical protein FOMMEDRAFTNovel gene98729 [Fomitiporia mediterranea MF3/22]	yes	no	yes	no	yes	no	3
PREDICTED: toll-like receptor 5-like [Oreochromis niloticus]	no	no	yes	no	yes	yes	3
Novel gene	no	no	yes	no	yes	yes	3
PREDICTED: serine/threonine-protein kinase 17A-like [Oreochromis niloticus]	no	no	yes	no	yes	yes	3
PREDICTED: synaptotagmin-2 [Danio rerio]	no	no	yes	no	yes	yes	3
Fgfr4 protein [Danio rerio]	no	no	yes	no	yes	yes	3
PREDICTED: placenta growth factor-like [Danio rerio]	yes	no	yes	no	yes	no	3
cytochrome P450, family 1, subfamily D, polypeptide 1 [Danio rerio]	yes	no	no	no	yes	yes	3
PREDICTED: tetratricopeptide repeat protein 9A [Danio rerio]	no	no	yes	no	yes	yes	3
Unknown (protein for IMAGE:8780622) [Danio rerio]	no	no	yes	no	yes	yes	3
protocadherin-17 precursor [Danio rerio]	no	no	yes	no	yes	yes	3
Novel gene	no	no	yes	no	yes	yes	3
recombination activating protein 1 [Ctenopharyngodon idella]	no	no	yes	no	yes	yes	3
sphingosine-1-phosphate receptor 5a [Danio rerio]	yes	no	yes	no	yes	no	3
PREDICTED: hypothetical protein LOC100536564 [Danio rerio]	yes	no	yes	no	yes	no	3
ATP-binding cassette sub-family B member 9 [Danio rerio]	no	no	yes	no	yes	yes	3
Novel gene	yes	no	yes	no	yes	no	3
lysyl oxidase homolog 2A precursor [Danio rerio]	yes	no	yes	no	yes	no	3
tumor necrosis factor receptor superfamily member 19L precursor [Danio rerio]	yes	no	yes	no	yes	no	3
Si:ch211-13n20.1 [Danio rerio]	yes	no	yes	no	yes	no	3
PREDICTED: dystonin-like [Oreochromis niloticus]	no	no	yes	no	yes	yes	3
nuclear receptor subfamily 5 group A member 1a [Gobiocypris rarus]	no	no	yes	no	yes	yes	3
Receptor-interacting serine/threonine-protein kinase 2, partial [Columba livia]	yes	no	no	no	yes	yes	3
PREDICTED: Na(+)/H(+) exchange regulatory cofactor NHE-RF2-like [Oryzias latipes]	yes	no	no	no	yes	yes	3
Laminin, alpha 4 [Danio rerio]	no	no	yes	no	yes	yes	3
hypothetical protein PUNSTDRAFTNovel gene78207, partial [Punctularia strigosozonata HHB-11173 SS5]	yes	no	yes	no	yes	no	3
Novel gene	yes	no	no	no	yes	yes	3
protein sprouty homolog 1 [Danio rerio]	yes	no	yes	no	yes	no	3
Novel gene	no	no	yes	no	yes	yes	3
PREDICTED: tumor necrosis factor receptor superfamily member 16 [Danio rerio]	no	no	yes	no	yes	yes	3
phytanoyl-CoA hydroxylase-interacting protein-like [Danio rerio]	yes	no	yes	no	yes	no	3
Chromobox homolog 4 (Pc class homolog, Drosophila) [Danio rerio]	no	no	yes	no	yes	yes	3
Novel gene	yes	no	yes	no	yes	no	3
CCAAT/enhancer binding protein (C/EBP) 1 [Danio rerio]	no	no	yes	no	yes	yes	3
PREDICTED: pannexin-3-like [Danio rerio]	no	no	yes	no	yes	yes	3
PREDICTED: proline-rich transmembrane protein 4-like [Maylandia zebra]	no	no	yes	no	yes	yes	3
Tumor protein p63 [Danio rerio]	yes	no	yes	no	yes	no	3
PREDICTED: protein tweety homolog 1-like [Danio rerio]	no	no	yes	no	yes	yes	3
PREDICTED: palladin [Danio rerio]	no	no	yes	no	yes	yes	3
chromobox protein homolog 2 [Danio pc1 [Danio rerio]	yes	no	yes	no	yes	no	3
carbohydrate sulfotransferase 2 [Danio rerio]	no	no	yes	no	yes	yes	3
RecName: Full=Neurofascin; Flags: Precursor neurofascin [Gallus gallus]	no	no	yes	no	yes	yes	3
Novel gene	yes	no	yes	no	yes	no	3
PREDICTED: ras-associated and pleckstrin homology domains-containing protein 1 [Danio rerio]	no	no	yes	no	yes	yes	3
Unknown (protein for IMAGE:7427426) [Danio rerio]	yes	no	yes	no	yes	no	3
cytochrome P450, family 11, subfamily C, polypeptide 1 [Danio rerio]	no	no	yes	no	yes	yes	3
PREDICTED: NACHT, LRR and PYD domains-containing protein 14 [Danio rerio]	no	no	yes	no	yes	yes	3
dcn [Danio rerio]	no	no	yes	no	yes	yes	3
Wingless-type MMTV integration site family, member 2B [Danio rerio]	yes	no	no	no	yes	yes	3
PREDICTED: glycerophosphoinositol inositolphosphodiesterase GDPD2 [Danio rerio]	yes	no	yes	no	yes	no	3
protocadherin 18a precursor [Danio rerio]	no	no	yes	no	yes	yes	3
Novel gene	no	no	yes	no	yes	yes	3
F10 protein [Danio rerio]	yes	no	yes	no	yes	no	3
RNA binding protein with multiple splicing 2 [Danio rerio]	no	no	yes	no	yes	yes	3
PREDICTED: cerebellar degeneration-related protein 2 [Saimiri boliviensis boliviensis]	no	no	yes	no	yes	yes	3
PREDICTED: telethonin [Danio rerio]	no	no	yes	no	yes	yes	3
uncharacterized protein LOC557676 precursor [Danio rerio]	no	no	yes	yes	yes	no	3
PREDICTED: synaptopodin 2-like protein-like [Maylandia zebra]	no	no	yes	yes	yes	no	3
claudin 5 precursor [Danio rerio]	no	no	yes	no	yes	yes	3
osteoclast stimulatory transmembrane protein [Danio rerio]	yes	no	yes	no	yes	no	3
PREDICTED: phytanoyl-CoA hydroxylase-interacting protein-like [Danio rerio]	no	no	yes	no	yes	yes	3
uncharacterized protein LOC563836 precursor [Danio rerio]	no	no	yes	no	yes	yes	3
Novel gene	no	no	yes	no	yes	yes	3
PREDICTED: hypothetical protein LOC560699 [Danio rerio]	no	no	yes	no	yes	yes	3
PREDICTED: complement C3 [Danio rerio]	yes	no	yes	no	yes	no	3
Novel gene	no	no	yes	no	yes	yes	3
Novel gene	no	no	yes	no	yes	yes	3
PREDICTED: sialoadhesin-like [Oryzias latipes]	no	no	yes	no	yes	yes	3
alpha-parvin [Danio rerio]	no	no	yes	no	yes	yes	3
secretogranin II precursor [Carassius auratus]	no	no	yes	yes	no	yes	3
PREDICTED: hypothetical protein LOC100334312 [Danio rerio]	yes	no	yes	no	yes	no	3
G protein-coupled receptor 56 precursor [Danio rerio]	yes	no	yes	no	yes	no	3
C1q-like molecule [Ctenopharyngodon idella]	no	no	yes	no	yes	yes	3
chemokine (C-X-C motif) receptor 7b [Danio rerio]	no	no	yes	no	yes	yes	3
PREDICTED: butyrophilin subfamily 2 member A2-like isoform X1 [Maylandia zebra]	no	no	yes	no	yes	yes	3
PREDICTED: semaphorin-7A-like [Takifugu rubripes]	no	no	yes	no	yes	yes	3
procollagen C-endopeptidase enhancer-like precursor [Danio rerio]	no	no	yes	no	yes	yes	3
Novel gene	no	no	yes	no	yes	yes	3
PREDICTED: aminopeptidase N-like [Danio rerio]	no	no	yes	no	yes	yes	3
Novel gene	yes	no	yes	no	yes	no	3
Hpse protein [Danio rerio]	yes	no	no	no	yes	yes	3
PREDICTED: kynureninase-like [Oreochromis niloticus]	yes	no	no	no	yes	yes	3
Novel gene	no	no	yes	no	yes	yes	3
sorting nexin 10a [Danio rerio]	yes	no	no	no	yes	yes	3
PREDICTED: adipocyte enhancer-binding protein 1-like [Maylandia zebra]	no	no	yes	no	yes	yes	3
Novel gene	yes	no	yes	no	yes	no	3
PREDICTED: endothelin-converting enzyme 2 [Danio rerio]	no	no	yes	no	yes	yes	3
hydroxymethylbilane synthase a [Danio rerio]	yes	no	yes	no	yes	no	3
cellular retinol-binding protein type 1 [Danio rerio]	yes	no	yes	no	yes	no	3
Mcam protein [Danio rerio]	no	no	yes	no	yes	yes	3
Novel gene	yes	no	yes	no	yes	no	3
PREDICTED: nattectin-like [Oreochromis niloticus]	no	no	yes	no	yes	yes	3
Novel gene	yes	no	yes	no	yes	no	3
PREDICTED: mitochondrial carnitine/acylcarnitine carrier protein [Danio rerio]	yes	no	no	no	yes	yes	3
T-cell immune regulator 1 [Danio Zgc:55891 [Danio rerio]	yes	no	no	no	yes	yes	3
vascular cell adhesion protein 1 precursor [Danio rerio]	no	no	yes	no	yes	yes	3
PREDICTED: hemogen-like isoform 1 [Danio rerio]	yes	no	no	no	yes	yes	3
PREDICTED: hypothetical protein LOC795315 [Danio rerio]	no	no	yes	no	yes	yes	3
PREDICTED: regulating synaptic membrane exocytosis protein 2, partial [Danio rerio]	yes	no	yes	no	yes	no	3
cytochrome P450, family 17, subfamily A, polypeptide 2 precursor [Danio rerio]	no	no	yes	no	yes	yes	3
Zgc:194021 protein [Danio rerio]	no	no	yes	no	yes	yes	3
Protoporphyrinogen oxidase [Danio rerio]	yes	no	yes	no	yes	no	3
aquaporin 3b [Danio rerio]	yes	no	yes	no	yes	no	3
PREDICTED: ninjurin-1-like [Danio rerio]	yes	no	yes	no	yes	no	3
PREDICTED: pleckstrin homology domain-containing family A member 6-like [Danio rerio]	no	no	yes	no	yes	yes	3
Novel gene	yes	no	yes	no	yes	no	3
PREDICTED: si:dkey-252h13.1 [Danio rerio]	no	no	yes	no	yes	yes	3
SPRY domain-containing SOCS box protein 4 [Danio rerio]	yes	no	yes	no	yes	no	3
protein jagged-1b precursor [Danio JAG1BNovel geneDANRE RecName: Full=Protein jagged-1b; Short=Jagged1b; AltName: Full=Jagged3; Flags: Precursor	yes	no	yes	no	yes	no	3
RecName: Full=Homeobox protein Hox-A5a	no	no	yes	no	yes	yes	3
uncharacterized protein LOC447817 [Danio rerio]	yes	no	yes	no	yes	no	3
Novel gene	yes	no	no	no	yes	yes	3
Novel gene	yes	no	no	no	yes	yes	3
PREDICTED: CD180 antigen [Ovis aries]	yes	no	no	no	yes	yes	3
PREDICTED: complement C3-like [Danio rerio]	no	no	yes	no	yes	yes	3
dapper homolog 1 [Danio rerio]	no	no	yes	no	yes	yes	3
Npsnl protein [Danio rerio]	no	no	yes	no	yes	yes	3
Novel gene	yes	no	no	no	yes	yes	3
Novel gene	no	no	yes	no	yes	yes	3
PREDICTED: G protein-regulated inducer of neurite outgrowth 3-like [Maylandia zebra]	no	no	yes	no	yes	yes	3
PREDICTED: collagen and calcium-binding EGF domain-containing protein 1-like [Maylandia zebra]	no	no	yes	no	yes	yes	3
PREDICTED: filamin-C, partial [Danio rerio]	no	no	yes	no	yes	yes	3
GLI-Kruppel family member GLI2a [Danio rerio]	no	no	yes	no	yes	yes	3
PREDICTED: cGMP-dependent protein kinase 1-like isoform 2 [Oreochromis niloticus]	no	no	yes	no	yes	yes	3
Novel gene	no	no	yes	no	yes	yes	3
TPA: cytokine receptor family, class I receptor 4 [Danio rerio]	yes	no	no	no	yes	yes	3
Si:ch211-124k10.2 protein [Danio rerio]	yes	no	no	no	yes	yes	3
Novel gene	yes	no	yes	no	yes	no	3
semaphorin-3B precursor [Danio rerio]	yes	no	no	no	yes	yes	3
Novel gene	yes	no	yes	no	yes	no	3
Novel gene	yes	no	yes	no	yes	no	3
PREDICTED: sodium bicarbonate transporter-like protein 11-like [Oreochromis niloticus]	no	no	yes	no	yes	yes	3
CMP-N-acetylneuraminate-poly-alpha-2,8-sialyltransferase precursor [Danio rerio]	yes	no	no	no	yes	yes	3
Novel gene	yes	no	yes	no	yes	no	3
PREDICTED: hypothetical protein LOC100005596 [Danio rerio]	yes	no	yes	no	yes	no	3
WW domain-binding protein 4 [Danio rerio]	yes	no	no	no	yes	yes	3
PREDICTED: carnitine O-palmitoyltransferase 1, liver isoform [Danio rerio]	yes	no	yes	no	yes	no	3
sodium-independent sulfate anion transporter [Danio rerio]	yes	no	yes	no	yes	no	3
Novel gene	yes	no	no	no	yes	yes	3
PREDICTED: prolyl 3-hydroxylase 2 [Danio rerio]	no	no	yes	no	yes	yes	3
neuropilin-1 [Danio rerio]	no	no	yes	no	yes	yes	3
collagen type V alpha-3a precursor [Danio rerio]	no	no	yes	no	yes	yes	3
PREDICTED: interferon-induced very large GTPase 1 [Danio rerio]	yes	no	no	no	yes	yes	3
PREDICTED: ankyrin-1 [Oreochromis niloticus]	yes	no	no	no	yes	yes	3
PREDICTED: hypothetical protein LOC100149379 [Danio rerio]	yes	no	no	no	yes	yes	3
PREDICTED: ecto-ADP-ribosyltransferase 5-like [Danio rerio]	no	no	yes	no	yes	yes	3
MHC class I antigen [Megalobrama amblycephala]	yes	no	yes	no	yes	no	3
PREDICTED: interferon-induced very large GTPase 1 [Danio rerio]	yes	no	no	no	yes	yes	3
novel protein similar to vertebrate podocalyxin-like (PODXL) [Danio rerio]	no	no	yes	no	yes	yes	3
PREDICTED: ankyrin repeat domain-containing protein 34B [Danio rerio]	yes	no	no	no	yes	yes	3
beta-type platelet-derived growth factor receptor [Danio rerio]	no	no	yes	no	yes	yes	3
Novel gene	yes	no	yes	no	yes	no	3
PREDICTED: serine/threonine-protein kinase LMTK1-like [Danio rerio]	no	no	yes	no	yes	yes	3
PREDICTED: glutamine-rich protein 2-like isoform X7 [Maylandia zebra]	yes	no	yes	no	yes	no	3
spectrin beta chain, erythrocyte [Danio rerio]	yes	no	no	no	yes	yes	3
uncharacterized protein LOC767759 precursor [Danio rerio]	no	no	yes	no	yes	yes	3
PREDICTED: carbohydrate sulfotransferase 12-like [Danio rerio]	no	no	yes	yes	yes	no	3
Novel gene	yes	no	yes	no	yes	no	3
putative estrogen receptor [Candidia barbatus]	no	no	yes	no	yes	yes	3
PREDICTED: hypothetical protein LOC100007681 [Danio rerio]	no	no	yes	yes	yes	no	3
toll-like receptor 4.4 [Ctenopharyngodon idella]	yes	no	yes	no	yes	no	3
unnamed protein product [Tetraodon nigroviridis]	no	no	yes	no	yes	yes	3
Fas [Danio rerio]	yes	no	no	no	yes	yes	3
novel protein similar to vertebrate sorbin and SH3 domain containing 2 (SORBS2) [Danio rerio]	no	no	yes	no	yes	yes	3
cytochrome P450, family 3, subfamily C, polypeptide 4 [Danio rerio]	yes	no	yes	no	yes	no	3
PREDICTED: multidrug resistance-associated protein 5-like isoform X1 [Maylandia zebra]	no	no	no	yes	yes	yes	3
cytochrome P450, family 2, subfamily AD, polypeptide 6 [Danio rerio]	yes	no	yes	no	yes	no	3
PREDICTED: uncharacterized protein LOC101156939 [Oryzias latipes]	no	no	yes	no	yes	yes	3
PREDICTED: hepatocyte growth factor-like [Maylandia zebra]	no	no	yes	no	yes	yes	3
Novel gene	yes	no	yes	no	yes	no	3
Novel gene	no	no	yes	no	yes	yes	3
uncharacterized protein LOC559705 [Danio rerio]	yes	no	yes	no	yes	no	3
inositol-3-phosphate synthase [Cyprinus carpio]	yes	no	yes	no	yes	no	3
PREDICTED: complement C3-like [Danio rerio]	no	no	yes	no	yes	yes	3
galectin-3-binding protein A precursor [Danio rerio]	yes	no	yes	no	yes	no	3
PREDICTED: protein NLRC3 [Danio rerio]	yes	no	no	no	yes	yes	3
PREDICTED: hypothetical protein LOC100004843 [Danio rerio]	yes	no	yes	no	yes	no	3
cytoglobin 1 [Cyprinus carpio]	yes	no	yes	no	yes	no	3
PREDICTED: desmoglein-4-like [Danio rerio]	no	no	yes	no	yes	yes	3
PREDICTED: collagen alpha-4(VI) chain [Gallus gallus]	no	no	yes	no	yes	yes	3
Novel gene	yes	no	no	no	yes	yes	3
PREDICTED: epithelial chloride channel protein-like [Xenopus (Silurana) tropicalis]	no	no	yes	no	yes	yes	3
PREDICTED: hypothetical protein LOC100536911 [Danio rerio]	yes	no	yes	no	yes	no	3
angiotensinogen precursor [Danio angiotensinogen precursor [Danio rerio]	yes	no	yes	no	yes	no	3
T-cell receptor gamma [Danio rerio]	no	no	yes	no	yes	yes	3
PREDICTED: hypothetical protein LOC562542 [Danio rerio]	no	no	yes	yes	yes	no	3
PREDICTED: uncharacterized protein LOC101161832 [Oryzias latipes]	no	no	yes	no	yes	yes	3
Novel gene	no	no	yes	no	yes	yes	3
60S ribosomal protein L7a [Danio Ribosomal protein L7a [Danio rerio]	yes	no	no	yes	no	yes	3
CXC chemokine [Cyprinus carpio]	yes	no	yes	no	yes	no	3
warm-temperature-acclimation-associated 65-kDa protein [Misgurnus mizolepis]	yes	no	yes	no	yes	no	3
PREDICTED: uncharacterized protein LOC101171199 [Oryzias latipes]	yes	no	yes	no	yes	no	3
Actin, alpha 2, smooth muscle, aorta [Danio rerio]	no	no	yes	no	yes	yes	3
interleukin 8 [Cyprinus carpio]	no	no	yes	no	yes	yes	3
chymotrypsin-like precursor [Danio rerio]	yes	no	yes	no	yes	no	3
guanidinoacetate N-methyltransferase [Danio rerio]	no	no	yes	no	yes	yes	3
Novel gene	yes	no	yes	no	yes	no	3
si:ch73-199e17.1 [Danio rerio]	no	no	yes	yes	yes	no	3
protein phosphatase 1, regulatory (inhibitor) subunit 14Aa [Danio rerio]	yes	no	yes	no	yes	no	3
PREDICTED: leucine-rich repeat-containing G-protein coupled receptor 6-like [Danio rerio]	yes	no	yes	no	yes	no	3
preprosomatostatin II [Ctenopharyngodon idella]	no	no	yes	no	yes	yes	3
Novel gene	no	no	yes	no	yes	yes	3
Novel gene	no	no	yes	no	yes	yes	3
Novel gene	yes	no	no	no	yes	yes	3
Novel gene	no	no	yes	no	yes	yes	3
Novel gene	no	yes	no	no	no	yes	2
Novel gene	no	yes	no	no	yes	no	2
cytosolic 10-formyltetrahydrofolate dehydrogenase [Danio rerio]	no	yes	no	no	no	yes	2
hypothetical protein TSTANovel gene040370 [Talaromyces stipitatus ATCC 10500]	no	yes	no	no	yes	no	2
PREDICTED: syntaxin-12-like [Danio rerio]	no	yes	no	no	yes	no	2
ethanolamine-phosphate phospho-lyase [Danio rerio]	no	yes	yes	no	no	no	2
liver-expressed antimicrobial peptide 2 [Ctenopharyngodon idella]	no	yes	no	no	yes	no	2
histidine ammonia-lyase [Danio LOC100004331 protein [Danio rerio]	no	yes	yes	no	no	no	2
glial cell line derived neurotrophic factor family receptor alpha 2 [Danio rerio]	no	yes	no	no	no	yes	2
Novel gene	no	yes	yes	no	no	no	2
solute carrier family 25 member 48 [Danio rerio]	no	yes	yes	no	no	no	2
Elongation factor 1-alpha 1 [Cricetulus griseus]	no	yes	no	no	no	yes	2
PREDICTED: protein-glutamine gamma-glutamyltransferase 5 [Danio rerio]	no	yes	no	no	no	yes	2
Novel gene	no	yes	no	no	no	yes	2
F-box only protein 32 [Danio rerio]	no	yes	no	no	no	yes	2
Novel gene	no	yes	no	no	no	yes	2
Novel gene	no	yes	no	no	yes	no	2
Novel gene	no	yes	no	no	yes	no	2
PREDICTED: endothelin-1 receptor-like [Oryzias latipes]	no	yes	no	no	yes	no	2
Novel gene	no	yes	yes	no	no	no	2
Vtnb protein [Danio rerio]	no	yes	yes	no	no	no	2
Novel gene	no	yes	no	no	no	yes	2
catechol-O-methyltransferase domain containing 1 precursor [Danio rerio]	no	yes	yes	no	no	no	2
Novel gene	no	yes	no	no	yes	no	2
novel protein [Danio rerio]	no	yes	no	no	yes	no	2
PREDICTED: hypothetical protein LOC566583 [Danio rerio]	no	yes	no	no	no	yes	2
Novel gene	no	yes	no	no	yes	no	2
desmin a [Danio rerio]	no	yes	no	no	no	yes	2
Novel gene	no	yes	no	no	yes	no	2
junctional adhesion molecule 3b [Danio rerio]	no	yes	no	no	yes	no	2
PREDICTED: erythropoietin-like [Danio rerio]	no	yes	yes	no	no	no	2
Novel gene	no	yes	no	no	no	yes	2
neuroligin-3 [Danio rerio]	no	yes	no	no	yes	no	2
diacylglycerol O-acyltransferase 2 [Danio rerio]	no	yes	yes	no	no	no	2
PREDICTED: TNF receptor-associated factor 2-like [Danio rerio]	no	yes	no	no	yes	no	2
PREDICTED: hypothetical protein LOC100334727 [Danio rerio]	no	yes	no	no	yes	no	2
Novel gene	no	yes	no	no	no	yes	2
Novel gene	no	yes	no	no	no	yes	2
PREDICTED: TNF receptor-associated factor 2-like [Danio rerio]	no	yes	no	no	yes	no	2
PREDICTED: tubulin beta-5 chain-like [Oreochromis niloticus]	no	yes	no	no	yes	no	2
fetuin long form [Cyprinus carpio]	no	yes	yes	no	no	no	2
Novel gene	no	yes	yes	no	no	no	2
Novel gene	no	yes	no	no	yes	no	2
Novel gene	no	yes	no	no	yes	no	2
RecName: Full=Fructose-bisphosphate aldolase C; AltName: Full=Brain-type aldolase C [Carassius auratus]	no	yes	no	no	no	yes	2
crumbs homolog 2a [Danio rerio]	no	yes	no	no	yes	no	2
Novel gene	no	yes	no	no	yes	no	2
PREDICTED: hypothetical protein LOC100332010 [Danio rerio]	no	yes	yes	no	no	no	2
PREDICTED: hypothetical protein LOC100334005 [Danio rerio]	no	yes	no	no	yes	no	2
urocanate hydratase 1 [Danio Zgc:194768 [Danio rerio]	no	yes	yes	no	no	no	2
Novel gene	no	yes	no	no	no	yes	2
Novel gene	no	yes	no	no	yes	no	2
carboxypeptidase B2 precursor [Danio rerio]	no	yes	yes	no	no	no	2
solute carrier family 2, facilitated glucose transporter member 2 [Danio rerio]	no	yes	yes	no	no	no	2
Novel gene	no	yes	no	no	no	yes	2
uncharacterized protein LOC570390 precursor [Danio rerio]	no	yes	yes	no	no	no	2
PREDICTED: archaemetzincin-2-like [Oreochromis niloticus]	no	yes	no	no	no	yes	2
PREDICTED: uncharacterized protein LOC101166260 [Oryzias latipes]	no	yes	no	no	no	yes	2
PREDICTED: ankyrin repeat and fibronectin type-III domain-containing protein 1-like [Danio rerio]	no	yes	no	no	yes	no	2
Novel gene	no	yes	yes	no	no	no	2
Zgc:171352 protein [Danio rerio]	no	yes	yes	no	no	no	2
Novel gene	no	yes	no	no	no	yes	2
uncharacterized protein LOC768167 [Danio rerio]	no	yes	yes	no	no	no	2
PREDICTED: hypothetical protein LOC100317168 [Danio rerio]	no	yes	no	no	yes	no	2
PREDICTED: e3 ubiquitin-protein ligase CCNB1IP1-like [Danio rerio]	no	yes	no	no	yes	no	2
Ankyrin repeat domain 9 [Danio rerio]	no	yes	no	no	no	yes	2
PREDICTED: inhibin beta B chain-like [Oreochromis niloticus]	no	yes	no	no	yes	no	2
Novel gene	no	yes	yes	no	no	no	2
Novel gene	no	yes	no	no	no	yes	2
Sterol O-acyltransferase 2 [Dicentrarchus labrax]	no	yes	yes	no	no	no	2
Novel gene	no	yes	no	no	no	yes	2
Novel gene	no	yes	no	no	yes	no	2
lrrc17 [Danio rerio]	no	yes	no	no	no	yes	2
Novel gene	no	yes	no	no	no	yes	2
Novel gene	no	yes	yes	no	no	no	2
Novel gene	no	yes	no	no	no	yes	2
PREDICTED: membrane-spanning 4-domains subfamily A member 4A-like [Danio rerio]	no	yes	no	no	yes	no	2
transcription factor EB [Danio transcription factor EB isoform 1 [Danio rerio]	no	yes	no	no	no	yes	2
Novel gene	no	yes	no	no	yes	no	2
Novel gene	no	yes	yes	no	no	no	2
PREDICTED: actin-binding LIM protein 1 isoform 1 [Sarcophilus harrisii]	no	yes	no	no	no	yes	2
Novel gene	no	yes	no	no	no	yes	2
Novel gene	no	yes	no	no	yes	no	2
PREDICTED: gamma-glutamyltranspeptidase 1-like [Oreochromis niloticus]	no	yes	no	no	yes	no	2
Novel gene	no	yes	no	no	yes	no	2
PREDICTED: hypothetical protein LOC100331478 [Danio rerio]	no	yes	no	no	yes	no	2
PREDICTED: hypothetical protein LOC100321242 [Danio rerio]	no	yes	no	no	yes	no	2
Novel gene	no	yes	no	no	no	yes	2
cadherin-6 precursor [Danio cadherin 6 [Danio rerio]	no	yes	no	no	no	yes	2
PREDICTED: urokinase plasminogen activator surface receptor-like [Danio rerio]	no	yes	no	no	yes	no	2
Novel gene	no	yes	no	no	no	yes	2
Novel gene	no	yes	no	no	no	yes	2
Novel gene	no	yes	no	no	yes	no	2
Beta-taxilin-like [Salmo salar]	no	yes	no	no	yes	no	2
transmembrane protein 173 [Carassius auratus]	no	yes	no	no	yes	no	2
PREDICTED: ras-related protein Rab-34-like [Danio rerio]	no	yes	no	no	no	yes	2
uncharacterized protein LOC571127 precursor [Danio rerio]	no	yes	yes	no	no	no	2
phytanoyl-CoA dioxygenase domain-containing protein 1 [Danio rerio]	no	yes	no	no	yes	no	2
UPF0249 protein ydjC homolog [Danio rerio]	no	yes	no	no	yes	no	2
Transcription factor CP2-like protein 1 [Salmo salar]	no	yes	yes	no	no	no	2
voltage-sensing phosphoinositide phosphatase [Danio rerio]	no	yes	no	no	yes	no	2
solute carrier family 25, member 32a [Danio rerio]	no	yes	no	no	yes	no	2
bloodthirsty-related gene family, member 18 [Danio rerio]	no	yes	no	no	yes	no	2
selenoprotein Pb precursor [Danio rerio]	no	yes	yes	no	no	no	2
Novel gene	no	yes	no	no	no	yes	2
extracellular superoxide dismutase [Danio rerio]	no	yes	yes	no	no	no	2
Novel gene	no	yes	no	no	yes	no	2
Novel gene	no	yes	yes	no	no	no	2
Novel gene	no	yes	yes	no	no	no	2
long-chain fatty acid transport protein 6 [Perca flavescens]	no	yes	no	no	no	yes	2
Novel gene	no	yes	yes	no	no	no	2
deoxyribonuclease-2-alpha precursor [Danio rerio]	no	yes	yes	no	no	no	2
PREDICTED: alpha-1-antiproteinase 2-like [Danio rerio]	no	yes	yes	no	no	no	2
PREDICTED: hypothetical protein LOC561960 [Danio rerio]	no	yes	no	no	yes	no	2
Novel gene	no	yes	no	no	yes	no	2
CC chemokine SCYA113 [Ictalurus punctatus]	no	yes	no	no	yes	no	2
Novel gene	no	yes	no	no	no	yes	2
liver-expressed antimicrobial peptide 2B [Cyprinus carpio]	no	yes	yes	no	no	no	2
Novel gene	no	yes	no	no	no	yes	2
Novel gene	no	yes	no	no	no	yes	2
Novel gene	no	yes	no	no	yes	no	2
PREDICTED: hypothetical protein LOC793418 [Danio rerio]	no	yes	yes	no	no	no	2
Novel gene	no	yes	no	no	no	yes	2
Novel gene	no	yes	yes	no	no	no	2
Zgc:165344 protein [Danio rerio]	no	yes	no	no	no	yes	2
PREDICTED: complement C1q tumor necrosis factor-related protein 1-like [Oryzias latipes]	no	yes	no	no	yes	no	2
alanine-glyoxylate aminotransferase a [Danio rerio]	no	yes	yes	no	no	no	2
Novel gene	no	yes	no	no	no	yes	2
fructose-1,6-bisphosphatase 1a [Danio rerio]	no	yes	yes	no	no	no	2
RecName: Full=Betaine--homocysteine S-methyltransferase 1 Bhmt protein [Danio rerio]	no	yes	yes	no	no	no	2
Novel gene	no	yes	no	no	no	yes	2
Novel gene	no	yes	no	no	no	yes	2
potassium inwardly-rectifying channel subfamily J member 2 [Carassius carassius]	no	yes	no	no	yes	no	2
Novel gene	no	yes	no	no	yes	no	2
Novel gene	no	yes	no	no	no	yes	2
frizzled-related protein precursor [Danio rerio]	no	yes	no	no	no	yes	2
uncharacterized protein LOC796750 [Danio rerio]	no	yes	no	no	no	yes	2
Novel gene	no	yes	no	no	no	yes	2
Novel gene	no	yes	no	no	yes	no	2
Novel gene	no	yes	yes	no	no	no	2
PREDICTED: interferon-induced GTP-binding protein Mx [Danio rerio]	no	yes	no	no	yes	no	2
Novel gene	no	yes	no	no	no	yes	2
PREDICTED: stromelysin-3 [Danio rerio]	no	yes	no	no	no	yes	2
PREDICTED: growth factor receptor-bound protein 10 [Danio rerio]	no	yes	no	no	yes	no	2
uncharacterized protein LOC561694 [Danio rerio]	no	yes	no	no	yes	no	2
Novel gene	no	yes	no	no	no	yes	2
branched-chain-amino-acid aminotransferase, cytosolic [Danio rerio]	no	yes	yes	no	no	no	2
Novel gene	no	yes	no	no	no	yes	2
angiopoietin-related protein 3 precursor [Danio rerio]	no	yes	yes	no	no	no	2
E-cadherin, partial [Oncorhynchus mykiss]	no	yes	yes	no	no	no	2
Novel gene	no	yes	no	no	no	yes	2
discoidin, CUB and LCCL domain containing 1 precursor [Danio rerio]	no	yes	no	no	no	yes	2
PREDICTED: ubiquitin carboxyl-terminal hydrolase 28 [Danio rerio]	no	yes	yes	no	no	no	2
PREDICTED: zinc-binding protein A33-like [Oreochromis niloticus]	no	yes	no	no	yes	no	2
Novel gene	no	yes	yes	no	no	no	2
glutamate--cysteine ligase catalytic subunit [Danio rerio]	no	yes	no	no	no	yes	2
Vacuolar protein sorting-associated protein 52 homolog [Salmo salar]	no	yes	no	no	yes	no	2
PREDICTED: hypothetical protein LOC100148594 [Danio rerio]	no	yes	no	no	yes	no	2
Novel gene	no	yes	no	no	yes	no	2
Zgc:63647 [Danio rerio]	no	yes	yes	no	no	no	2
Unknown (protein for IMAGE:9000638) [Danio rerio]	no	yes	yes	no	no	no	2
Si:ch211-93f2.1 protein [Danio rerio]	no	yes	no	no	no	yes	2
PREDICTED: leukotriene B4 receptor 1-like [Oryzias latipes]	no	yes	no	no	yes	no	2
myosin-binding protein C, slow-type [Danio rerio]	no	yes	no	no	no	yes	2
egl nine homolog 3 [Danio rerio]	no	yes	no	no	no	yes	2
Novel gene	no	yes	no	no	no	yes	2
PREDICTED: bile salt export pump isoform 2 [Danio rerio]	no	yes	yes	no	no	no	2
PREDICTED: hypothetical protein LOC335530 [Danio rerio]	no	yes	no	no	yes	no	2
PREDICTED: hypothetical protein LOC568715 [Danio rerio]	no	yes	no	no	no	yes	2
Novel gene	no	yes	no	no	no	yes	2
PREDICTED: collagen alpha-1(I) chain-like [Danio rerio]	no	yes	yes	no	no	no	2
transmembrane protein 45A [Danio Zgc:110647 [Danio rerio]	no	yes	no	no	yes	no	2
PREDICTED: hypothetical protein LOC100707133 [Oreochromis niloticus]	no	yes	no	no	yes	no	2
Novel gene	no	yes	no	no	no	yes	2
amiloride-sensitive amine oxidase precursor [Danio rerio]	no	yes	yes	no	no	no	2
interleukin-27 subunit beta precursor [Danio rerio]	no	yes	yes	no	no	no	2
Novel gene	no	yes	no	no	no	yes	2
Novel gene	no	yes	no	no	yes	no	2
perforin-like protein 2 [Ctenopharyngodon idella]	no	yes	no	no	yes	no	2
transglutaminase [Carassius auratus]	no	yes	no	no	yes	no	2
Novel gene	no	yes	yes	no	no	no	2
troponin T3b, skeletal, fast isoform 1 [Danio rerio]	no	yes	no	no	yes	no	2
Novel gene	no	yes	no	no	no	yes	2
Novel gene	no	yes	no	no	yes	no	2
Novel gene	no	yes	no	no	no	yes	2
hypothetical protein [uncultured beta proteobacterium HF0130Novel gene04F21]	no	yes	no	no	yes	no	2
PREDICTED: catenin delta-2 isoform 1 [Danio rerio]	no	yes	no	no	yes	no	2
PREDICTED: hypothetical protein LOC795729 [Danio rerio]	no	yes	yes	no	no	no	2
PREDICTED: intermediate filament family orphan 1-like [Danio rerio]	no	yes	no	no	yes	no	2
PREDICTED: discoidin, CUB and LCCL domain-containing protein 1-like [Danio rerio]	no	yes	no	no	no	yes	2
PREDICTED: protein phosphatase 1 regulatory subunit 3C-B [Danio rerio]	no	yes	no	no	yes	no	2
PREDICTED: LOW QUALITY PROTEIN: uncharacterized MFS-type transporter C19orf28 homolog [Danio rerio]	no	yes	no	no	yes	no	2
PREDICTED: hypothetical protein LOC561967 [Danio rerio]	no	yes	no	no	no	yes	2
Slc27a2 protein, partial [Danio rerio]	no	yes	yes	no	no	no	2
dihydrodiol dehydrogenase (dimeric), like [Danio rerio]	no	yes	yes	no	no	no	2
Novel gene	no	yes	no	no	no	yes	2
ORF2-encoded protein [Danio rerio]	no	yes	no	no	yes	no	2
ovary-specific C1q-like factor [Carassius auratus auratus]	no	yes	no	no	yes	no	2
Novel gene	no	yes	no	no	no	yes	2
eukaroytic elongation factor 2 kinase [Danio rerio]	no	yes	no	no	no	yes	2
PREDICTED: xin actin-binding repeat-containing protein 2 [Danio rerio]	no	yes	no	no	yes	no	2
Novel gene	no	yes	no	no	yes	no	2
PREDICTED: interleukin-1 receptor-associated kinase 3 [Danio rerio]	no	yes	yes	no	no	no	2
PREDICTED: intelectin-1-like [Danio rerio]	no	yes	yes	no	no	no	2
PREDICTED: hypothetical protein LOC100034476 [Danio rerio]	no	yes	yes	no	no	no	2
PREDICTED: platelet glycoprotein IX [Danio rerio]	no	yes	no	no	no	yes	2
Novel gene	no	yes	no	no	no	yes	2
PREDICTED: uncharacterized protein LOC101464947 [Maylandia zebra]	no	yes	no	no	no	yes	2
PREDICTED: scavenger receptor class B member 1-like isoform X1 [Maylandia zebra]	no	yes	no	no	no	yes	2
cytochrome P450, family 2, subfamily AD, polypeptide 3 [Danio rerio]	no	yes	no	no	no	yes	2
Novel gene	no	yes	yes	no	no	no	2
pi-class glutathione S-transferase [Hypophthalmichthys molitrix]	no	yes	no	no	no	yes	2
PREDICTED: alpha-(1,3)-fucosyltransferase-like [Danio rerio]	no	yes	no	no	yes	no	2
inter-alpha (globulin) inhibitor H3 [Danio rerio]	no	yes	yes	no	no	no	2
MHC class II antigen [Labeobarbus intermedius]	no	yes	no	no	no	yes	2
Novel gene	no	yes	no	no	no	yes	2
Novel gene	no	yes	no	no	yes	no	2
Semaphorin 3aa [Danio rerio]	no	yes	no	no	yes	no	2
PREDICTED: urokinase plasminogen activator surface receptor-like [Danio rerio]	no	yes	no	no	yes	no	2
Novel gene	no	yes	no	no	no	yes	2
Novel gene	no	yes	no	no	no	yes	2
Novel gene	no	yes	no	no	no	yes	2
uncharacterized protein LOC322393 precursor [Danio rerio]	no	yes	yes	no	no	no	2
CD2 family receptor [Carassius auratus langsdorfii]	no	yes	no	no	no	yes	2
PREDICTED: serine/threonine-protein kinase pim-2-like [Danio rerio]	no	yes	no	no	yes	no	2
zinc finger protein 395a [Danio Zgc:158367 [Danio rerio]	no	yes	no	no	no	yes	2
PREDICTED: girdin-like isoform X5 [Maylandia zebra]	no	yes	no	no	no	yes	2
Novel gene	no	yes	no	no	no	yes	2
Novel gene	no	yes	no	no	no	yes	2
PREDICTED: c-type lectin domain family 4 member F-like [Danio rerio]	no	yes	no	no	no	yes	2
PREDICTED: cytosolic phospholipase A2 gamma [Danio rerio]	no	yes	no	no	no	yes	2
PREDICTED: NACHT, LRR and PYD domains-containing protein 3-like [Danio rerio]	no	yes	no	no	no	yes	2
inter-alpha-trypsin inhibitor heavy chain H4 precursor [Danio rerio]	no	yes	yes	no	no	no	2
Novel gene	no	yes	no	no	yes	no	2
Kruppel-like factor 12 [Danio rerio]	no	yes	no	no	yes	no	2
gamma-crystallin N-A [Danio CRGNANovel geneDANRE RecName: Full=Gamma-crystallin N-A; AltName: Full=Gamma-N-crystallin-A; AltName: Full=GammaN1-cr	no	yes	no	no	no	yes	2
uncharacterized protein LOC799956 [Danio rerio]	no	yes	no	no	no	yes	2
probable serine protease HTRA3 precursor [Danio rerio]	no	yes	no	no	yes	no	2
Novel gene	yes	no	no	no	yes	no	2
heat shock protein beta-7 [Danio Heat shock protein family, alpha-crystallin-related, b7 [Danio rerio]	no	no	yes	no	yes	no	2
PREDICTED: hypothetical protein LOC100330915 [Danio rerio]	yes	no	no	no	yes	no	2
Novel gene	no	no	yes	no	yes	no	2
Novel gene	no	no	no	yes	yes	no	2
PREDICTED: hemicentin-1-like [Danio rerio]	no	no	yes	no	yes	no	2
uncharacterized protein LOC569005 [Danio rerio]	no	no	yes	no	yes	no	2
Platelet-derived growth factor receptor-like [Danio rerio]	no	no	yes	no	no	yes	2
PREDICTED: deleted in bladder cancer protein 1 homolog [Oreochromis niloticus]	no	no	yes	no	no	yes	2
pleckstrin homology-like domain family A member 2 [Danio rerio]	no	no	yes	no	yes	no	2
Novel gene	no	no	yes	no	yes	no	2
Novel gene	no	no	yes	no	no	yes	2
Novel gene	no	no	yes	no	no	yes	2
Novel gene	no	no	yes	no	no	yes	2
Novel gene	no	no	yes	no	yes	no	2
Novel gene	yes	no	no	no	no	yes	2
Novel gene	no	no	yes	no	no	yes	2
heat shock protein, alpha-crystallin-related, b6 [Danio rerio]	no	no	yes	no	no	yes	2
Novel gene	yes	no	no	no	yes	no	2
PREDICTED: ATP-binding cassette sub-family A member 1-like [Maylandia zebra]	yes	no	no	no	no	yes	2
Novel gene	no	no	yes	no	no	yes	2
efnb1 [Danio rerio]	no	no	yes	no	yes	no	2
Camk2a protein [Danio rerio]	no	no	yes	no	yes	no	2
PREDICTED: protein S100-P [Danio rerio]	no	no	no	yes	yes	no	2
PREDICTED: endothelial PAS domain-containing protein 1 [Danio rerio]	no	no	yes	no	yes	no	2
PREDICTED: transmembrane emp24 domain-containing protein 11-like [Danio rerio]	no	no	yes	no	yes	no	2
Novel gene	no	no	yes	no	no	yes	2
Novel gene	no	no	yes	no	no	yes	2
endothelial lipase precursor [Danio Zgc:55345 [Danio rerio]	no	no	no	no	yes	yes	2
vascular endothelial growth factor D precursor [Danio rerio]	yes	no	no	no	yes	no	2
Novel gene	yes	no	no	no	no	yes	2
Novel gene	no	no	yes	no	yes	no	2
sodium channel, voltage-gated, type I, beta b precursor [Danio rerio]	no	no	yes	no	yes	no	2
Novel gene	yes	no	no	no	yes	no	2
PREDICTED: tropomodulin-1-like isoform X1 [Maylandia zebra]	no	no	yes	no	no	yes	2
Novel gene	no	no	yes	no	yes	no	2
PREDICTED: hypothetical protein LOC797705 [Danio rerio]	yes	no	no	no	no	yes	2
PREDICTED: stAR-related lipid transfer protein 13 [Danio rerio]	no	no	yes	no	yes	no	2
heparan sulfate (glucosamine) 3-O-sulfotransferase 3B1a isoform 1 [Danio rerio]	no	no	yes	no	no	yes	2
PREDICTED: hypothetical protein LOC100149918 [Danio rerio]	yes	no	no	no	no	yes	2
Novel gene	no	no	yes	no	no	yes	2
PREDICTED: lipase member H-like [Danio rerio]	no	no	yes	no	yes	no	2
Novel gene	no	no	yes	no	no	yes	2
Novel gene	no	no	yes	no	yes	no	2
lamin-B1 [Danio rerio]	no	no	yes	no	yes	no	2
Novel gene	no	no	yes	no	no	yes	2
Novel gene	yes	no	no	no	no	yes	2
Novel gene	no	no	yes	no	yes	no	2
Novel gene	yes	no	no	no	no	yes	2
Novel gene	no	no	yes	no	yes	no	2
PREDICTED: smoothelin [Danio rerio]	no	no	yes	no	no	yes	2
Novel gene	no	no	yes	no	yes	no	2
Novel gene	no	no	yes	no	yes	no	2
fibulin-5 precursor [Danio rerio]	no	no	yes	no	no	yes	2
Slit3 [Danio rerio]	no	no	yes	no	no	yes	2
Novel gene	no	no	yes	no	no	yes	2
Hbegf protein [Danio rerio]	yes	no	no	no	yes	no	2
Novel gene	no	no	yes	no	yes	no	2
Novel gene	no	no	yes	no	yes	no	2
Novel gene	no	no	yes	no	yes	no	2
Novel gene	yes	no	no	no	yes	no	2
Lrata protein [Danio rerio]	no	no	yes	no	yes	no	2
PREDICTED: tumor necrosis factor receptor superfamily member 14-like [Danio rerio]	no	no	yes	no	no	yes	2
Novel gene	yes	no	no	no	yes	no	2
solute carrier family 13, member 5 [Danio rerio]	no	no	yes	no	yes	no	2
Novel gene	no	no	yes	no	yes	no	2
retinol dehydrogenase 2 [Danio Retinol dehydrogenase 1 [Danio rerio]	no	no	yes	no	no	yes	2
amine oxidase, copper containing 3 [Danio rerio]	no	no	yes	no	no	yes	2
Novel gene	yes	no	no	no	yes	no	2
Novel gene	no	no	yes	no	no	yes	2
synaptogyrin 3 [Danio rerio]	no	no	yes	no	yes	no	2
Cry2a protein [Danio rerio]	yes	no	no	no	no	yes	2
Novel gene	no	no	yes	no	yes	no	2
Novel gene	no	no	yes	no	yes	no	2
Novel gene	no	no	yes	no	yes	no	2
PREDICTED: DNA repair protein XRCC2 isoform 1 [Danio rerio]	no	no	yes	no	yes	no	2
PREDICTED: microtubule-associated proteins 1A/1B light chain 3C-like [Danio rerio]	no	no	yes	no	yes	no	2
Novel gene	no	no	yes	no	yes	no	2
Novel gene	no	no	yes	no	yes	no	2
PREDICTED: V-type proton ATPase subunit e 2-like [Takifugu rubripes]	no	no	yes	no	no	yes	2
histone H3-like centromeric protein A [Danio rerio]	no	no	yes	no	yes	no	2
Novel gene	no	no	yes	no	yes	no	2
putative thyroid hormone carrier [Cyprinus carpio]	yes	no	yes	no	no	no	2
RecName: Full=Gap junction gamma-1 protein; AltName: Full=Connexin-43.4; Short=Cx43.4; AltName: Full=Gap junction alpha-7 protein connexin	no	no	yes	no	no	yes	2
cell adhesion molecule 3 [Danio rerio]	no	no	yes	no	no	yes	2
junctional adhesion molecule 2 precursor [Danio rerio]	no	no	yes	no	yes	no	2
RecName: Full=N-lysine methyltransferase SMYD2-B; AltName: Full=Histone methyltransferase SMYD2-B; AltName: Full=SET and MYND domain-containing protein 2B	yes	no	no	no	yes	no	2
forkhead box protein F2 [Danio Zgc:162905 protein [Danio rerio]	no	no	yes	no	yes	no	2
Novel gene	yes	no	no	no	no	yes	2
PREDICTED: serine/threonine-protein kinase 32B-like [Danio rerio]	no	no	yes	no	no	yes	2
Novel gene	no	no	yes	no	no	yes	2
uncharacterized protein LOC724056 [Danio rerio]	no	no	yes	no	yes	no	2
alpha-L-iduronidase precursor [Danio rerio]	no	no	yes	no	yes	no	2
PREDICTED: protein TSPEAR-like [Danio rerio]	no	no	yes	no	no	yes	2
Novel gene	no	no	yes	no	yes	no	2
Novel gene	no	no	yes	no	yes	no	2
Novel gene	no	no	yes	no	yes	no	2
Novel gene	no	no	yes	no	yes	no	2
PREDICTED: fibrinogen C domain-containing protein 1 [Danio rerio]	no	no	yes	no	yes	no	2
Novel gene	no	no	yes	no	no	yes	2
GINS complex subunit 4 [Danio rerio]	no	no	yes	no	no	yes	2
Slc35c2 protein [Danio rerio]	no	no	yes	no	yes	no	2
regulator of G-protein signaling 5 [Danio rerio]	no	no	yes	no	yes	no	2
Novel gene	no	no	yes	no	yes	no	2
calmegin precursor [Danio rerio]	no	no	yes	no	yes	no	2
PREDICTED: FERM domain-containing protein 5 [Danio rerio]	no	no	yes	no	yes	no	2
Rieske (Fe-S) domain containing [Danio rerio]	yes	no	no	no	yes	no	2
Novel gene	no	no	yes	no	yes	no	2
Tumor necrosis factor receptor superfamily member 11B precursor [Salmo salar]	no	no	yes	no	yes	no	2
Novel gene	yes	no	no	no	yes	no	2
5-hydroxytryptamine receptor 1A [Danio rerio]	no	no	yes	no	yes	no	2
Novel gene	no	no	yes	no	yes	no	2
G-protein coupled receptor family C group 5 member C precursor [Danio rerio]	no	no	yes	no	yes	no	2
guanine nucleotide-binding protein G(q) subunit alpha [Danio rerio]	no	no	yes	no	no	yes	2
Novel gene	no	no	yes	no	yes	no	2
uncharacterized protein LOC561001 precursor [Danio rerio]	yes	no	no	no	yes	no	2
pigment epithelium-derived factor precursor [Danio rerio]	no	no	yes	no	no	yes	2
GATA-binding protein 1 [Danio rerio]	yes	no	no	no	no	yes	2
RecName: Full=Basic leucine zipper and W2 domain-containing protein 2 novel protein similar to vertebrate basic leucine zipper and W2 d	no	no	yes	no	no	yes	2
truncated form of mannose-binding lectin-associated serine protease [Cyprinus carpio]	no	no	yes	no	no	yes	2
Forkhead box A2 [Danio rerio]	no	no	yes	no	yes	no	2
PREDICTED: calcitonin gene-related peptide type 1 receptor-like [Danio rerio]	no	no	yes	no	yes	no	2
cellular myelocytomatosis oncogene [Mylopharyngodon piceus]	no	no	yes	no	yes	no	2
Novel gene	no	no	yes	no	no	yes	2
PREDICTED: retrotransposable element Tf2 155 kDa protein type 1-like [Danio rerio]	yes	no	no	no	yes	no	2
PREDICTED: Down syndrome cell adhesion molecule [Danio rerio]	no	no	yes	no	yes	no	2
Novel gene	no	no	yes	no	yes	no	2
PREDICTED: cell adhesion molecule with homology to L1CAM (close homolog of L1) b, partial [Danio rerio]	no	no	yes	no	yes	no	2
fatty acid binding protein 1-B.1 [Danio rerio]	no	no	yes	no	yes	no	2
Novel gene	no	no	yes	no	yes	no	2
Novel gene	no	no	yes	no	yes	no	2
CD9 antigen [Cyprinus carpio]	yes	no	no	no	yes	no	2
PREDICTED: zinc finger matrin-type protein 4-like [Danio rerio]	no	no	yes	no	yes	no	2
Novel gene	no	no	yes	no	yes	no	2
Novel gene	no	no	yes	no	yes	no	2
Novel gene	yes	no	no	no	no	yes	2
Novel gene	no	no	yes	no	yes	no	2
capthepsin B, b precursor [Danio rerio]	yes	no	no	no	no	yes	2
Novel gene	no	no	yes	no	yes	no	2
PREDICTED: voltage-dependent T-type calcium channel subunit alpha-1H-like [Danio rerio]	no	no	yes	no	yes	no	2
Novel gene	no	no	yes	no	yes	no	2
Novel gene	no	no	yes	no	yes	no	2
PREDICTED: olfactomedin-like [Danio rerio]	yes	no	yes	no	no	no	2
dehydrogenase/reductase (SDR family) member 3b [Danio rerio]	no	no	yes	no	yes	no	2
serine/arginine-rich protein specific kinase 1b [Carassius auratus]	no	no	yes	no	yes	no	2
Novel gene	yes	no	no	no	yes	no	2
Novel gene	no	no	yes	no	no	yes	2
cathepsin D [Ctenopharyngodon idella]	no	no	yes	no	yes	no	2
Novel gene	no	no	yes	no	no	yes	2
PREDICTED: uncharacterized protein C6orf150-like [Danio rerio]	yes	no	no	no	yes	no	2
peroxisome proliferator activated receptor gamma [Ctenopharyngodon idella]	yes	no	no	no	yes	no	2
Novel gene	no	no	yes	no	yes	no	2
PREDICTED: cholesterol 25-hydroxylase-like [Danio rerio]	no	no	yes	no	no	yes	2
uncharacterized protein LOC768128 [Danio rerio]	yes	no	no	no	no	yes	2
chemokine CCL-C11a [Danio rerio]	no	no	yes	no	no	yes	2
Novel gene	no	no	yes	no	no	yes	2
lectin, galactoside-binding, soluble, 2b [Danio rerio]	yes	no	no	no	yes	no	2
Novel gene	yes	no	no	no	no	yes	2
Novel gene	yes	no	no	no	yes	no	2
DNA ligase 1 [Danio rerio]	no	no	yes	no	yes	no	2
N-acylsphingosine amidohydrolase precursor [Danio rerio]	yes	no	no	no	yes	no	2
Novel gene	no	no	yes	no	yes	no	2
glucagon b precursor [Danio rerio]	no	no	yes	no	yes	no	2
secretogranin II precursor [Carassius auratus]	no	no	yes	no	no	yes	2
apolipoprotein C-I [Hemibarbus mylodon]	no	no	yes	no	yes	no	2
Novel gene	no	no	yes	no	no	yes	2
Novel gene	no	no	yes	no	yes	no	2
Novel gene	no	no	yes	no	yes	no	2
Novel gene	yes	no	no	no	yes	no	2
PREDICTED: lysosome-associated membrane glycoprotein 1 [Danio rerio]	yes	no	no	no	yes	no	2
uncharacterized protein LOC393832 [Danio rerio]	no	no	no	yes	no	yes	2
Novel gene	no	no	yes	no	no	yes	2
Novel gene	no	no	yes	no	yes	no	2
Apelin receptor b [Danio rerio]	yes	no	no	no	no	yes	2
transmembrane 4 L6 family member 5 [Danio rerio]	no	no	yes	no	yes	no	2
Fras-related extracellular matrix protein 1b precursor [Danio rerio]	no	no	yes	no	yes	no	2
Gapdh protein [Danio rerio]	no	no	yes	no	no	yes	2
PREDICTED: sclerostin-like [Danio rerio]	no	no	yes	no	yes	no	2
cellular myelocytomatosis oncogene [Ctenopharyngodon idella]	no	no	yes	no	yes	no	2
PREDICTED: liver-expressed antimicrobial peptide 2-like [Danio rerio]	no	no	no	yes	yes	no	2
Novel gene	no	no	yes	no	yes	no	2
Novel gene	no	no	yes	no	no	yes	2
Novel gene	yes	no	no	no	no	yes	2
Novel gene	no	no	yes	no	yes	no	2
PREDICTED: uncharacterized protein KIAA1522 homolog isoform X1 [Maylandia zebra]	no	no	yes	no	no	yes	2
Novel gene	yes	no	no	no	yes	no	2
natural killer cell enhancement factor [Cyprinus carpio]	yes	no	no	no	yes	no	2
Novel gene	no	no	yes	no	no	yes	2
PREDICTED: hypothetical protein LOC100333935, partial [Danio rerio]	yes	no	no	no	yes	no	2
Novel gene	yes	no	no	no	yes	no	2
regulator of G-protein signaling 16 [Danio rerio]	no	no	yes	no	yes	no	2
Secreted frizzled-related protein 2 [Danio rerio]	no	no	yes	no	yes	no	2
PREDICTED: nephronectin-like [Takifugu rubripes]	no	no	yes	no	yes	no	2
PREDICTED: interferon regulatory factor 6-like [Oreochromis niloticus]	no	no	yes	no	yes	no	2
Zgc:92749 [Danio rerio]	yes	no	no	no	yes	no	2
PREDICTED: melanocortin-2 receptor accessory protein-like isoform X1 [Maylandia zebra]	no	no	yes	no	no	yes	2
Novel gene	no	no	yes	no	yes	no	2
Novel gene	no	no	yes	no	no	yes	2
interleukin-20 [Danio rerio]	yes	no	no	no	no	yes	2
uncharacterized protein LOC447917 precursor [Danio rerio]	yes	no	no	no	yes	no	2
Novel gene	yes	no	no	no	yes	no	2
Novel gene	no	no	yes	no	yes	no	2
uncharacterized protein LOC550426 [Danio rerio]	no	no	yes	no	yes	no	2
im:7137886 [Danio rerio]	yes	no	no	no	yes	no	2
Novel gene	no	no	yes	no	no	yes	2
protein FAM162B [Danio rerio]	yes	no	no	no	yes	no	2
dickkopf-related protein 1 precursor [Danio rerio]	no	no	yes	no	no	yes	2
PREDICTED: hypothetical protein LOC100329265 [Danio rerio]	yes	no	no	no	yes	no	2
Novel gene	no	no	yes	no	yes	no	2
Novel gene	no	no	yes	no	yes	no	2
uncharacterized protein LOC560193 precursor [Danio rerio]	yes	no	no	no	yes	no	2
PREDICTED: response gene to complement 32 protein [Danio rerio]	yes	no	no	no	yes	no	2
plasma alpha-L-fucosidase precursor [Danio rerio]	yes	no	no	no	yes	no	2
Novel gene	no	no	yes	no	yes	no	2
uncharacterized protein LOC565274 [Danio rerio]	no	no	yes	no	yes	no	2
putative corticotropin releasing hormone binding protein 1 [Cyprinus carpio]	yes	no	no	no	no	yes	2
Novel gene	no	no	yes	no	yes	no	2
Novel gene	no	no	yes	no	yes	no	2
Novel gene	yes	no	no	no	yes	no	2
protein kinase domain-containing protein, cytoplasmic [Danio rerio]	no	no	yes	no	no	yes	2
Novel gene	no	no	yes	no	no	yes	2
PREDICTED: hypothetical protein LOC100332563 [Danio rerio]	yes	no	no	no	yes	no	2
Novel gene	no	no	yes	no	no	yes	2
PREDICTED: melanotransferrin [Danio rerio]	no	no	yes	no	yes	no	2
hepatic triacylglycerol lipase precursor [Danio rerio]	no	no	yes	no	no	yes	2
Novel gene	yes	no	no	no	no	yes	2
Novel gene	no	no	yes	no	yes	no	2
Novel gene	no	no	yes	no	yes	no	2
PREDICTED: Arg8-vasotocin receptor-like [Danio rerio]	no	no	yes	no	yes	no	2
mid1-interacting protein 1a [Ictalurus furcatus]	yes	no	no	no	yes	no	2
homeobox protein Hox-A4a [Danio HXA4ANovel geneDANRE RecName: Full=Homeobox protein Hox-A4a; AltName: Full=Homeobox protein Zf-26; AltName: Full=H	no	no	yes	no	yes	no	2
uncharacterized protein LOC100142650 [Danio rerio]	no	no	yes	no	yes	no	2
Novel gene	no	no	yes	no	yes	no	2
Novel gene	no	no	yes	no	yes	no	2
Novel gene	yes	no	no	no	yes	no	2
Novel gene	no	no	yes	no	no	yes	2
Novel gene	no	no	yes	no	no	yes	2
Novel gene	yes	no	no	no	yes	no	2
Hnf4a protein [Danio rerio]	no	no	yes	no	yes	no	2
Novel gene	no	no	yes	no	yes	no	2
Novel gene	no	no	yes	no	yes	no	2
Novel gene	no	no	yes	no	yes	no	2
RC-RNaseL1 ribonuclease precursor [Rana catesbeiana]	no	no	yes	no	no	yes	2
Novel gene	yes	no	no	no	no	yes	2
PREDICTED: tyrosine-protein kinase SgK223 [Danio rerio]	no	no	yes	no	yes	no	2
cystic fibrosis transmembrane conductance regulator, ATP-binding cassette (sub-family C, member 7) [Danio rerio]	no	no	yes	no	yes	no	2
adenylate cyclase type 8 [Danio adenylate cyclase type 8 [Danio rerio]	no	no	yes	no	no	yes	2
Novel gene	no	no	yes	no	yes	no	2
PREDICTED: cadherin-13 [Danio rerio]	no	no	yes	no	yes	no	2
Novel gene	no	no	yes	no	no	yes	2
Novel gene	no	no	yes	no	no	yes	2
uncharacterized transmembrane protein C1orf95 homolog [Danio rerio]	no	no	yes	no	no	yes	2
Novel gene	yes	no	no	no	yes	no	2
fibroblast growth factor 24 [Danio Fibroblast growth factor 18 [Danio rerio]	no	no	yes	no	yes	no	2
Novel gene	no	no	yes	no	yes	no	2
homeobox protein Hox-B7a [Danio HXB7ANovel geneDANRE RecName: Full=Homeobox protein Hox-B7a; Short=Hox-B7 SI:dZ254O1	no	no	yes	no	yes	no	2
Novel gene	no	no	yes	no	yes	no	2
Novel gene	no	no	yes	no	no	yes	2
Novel gene	no	no	yes	no	no	yes	2
Zgc:55461 [Danio rerio]	no	no	yes	no	yes	no	2
Novel gene	no	no	yes	no	yes	no	2
PREDICTED: transmembrane protein 88-like [Oreochromis niloticus]	no	no	yes	no	no	yes	2
cysteine-rich angiogenic inducer 61 protein-like protein 2 [Danio rerio]	no	no	yes	no	no	yes	2
Cttn protein [Danio rerio]	no	no	yes	no	yes	no	2
nuclear factor, interleukin 3 regulated, member 4 [Danio rerio]	no	no	yes	no	no	yes	2
Novel gene	no	no	yes	no	yes	no	2
Novel gene	no	no	yes	no	no	yes	2
Novel gene	no	no	yes	no	yes	no	2
PREDICTED: patatin-like phospholipase domain-containing protein 2-like [Oryzias latipes]	no	no	yes	no	yes	no	2
PREDICTED: latrophilin-3-like isoform X3 [Maylandia zebra]	no	no	yes	no	no	yes	2
Novel gene	no	no	yes	no	yes	no	2
signal-induced proliferation-associated 1-like protein 2 [Danio rerio]	no	no	yes	no	yes	no	2
hypothetical protein, partial [Xanthomonas gardneri]	no	no	yes	no	no	yes	2
diphosphoinositol polyphosphate phosphohydrolase 3-beta [Danio rerio]	no	no	yes	no	yes	no	2
paired related homeobox 1a [Danio Paired related homeobox 1 [Danio rerio]	yes	no	no	no	no	yes	2
zinc finger E-box-binding homeobox 2 [Danio rerio]	yes	no	no	no	yes	no	2
PREDICTED: hypothetical protein LOC100307101 isoform 3 [Danio rerio]	no	no	yes	no	yes	no	2
Novel gene	no	no	yes	no	yes	no	2
MAP kinase-activated protein kinase 3 [Danio rerio]	yes	no	no	no	yes	no	2
PREDICTED: arylacetamide deacetylase-like [Danio rerio]	no	no	yes	no	yes	no	2
Novel gene	no	no	yes	no	yes	no	2
PREDICTED: hypothetical protein LOC100536813 [Danio rerio]	no	no	yes	no	yes	no	2
solute carrier family 25 member 39 [Danio rerio]	yes	no	no	no	yes	no	2
stem-cell leukemia hematopoietic transcription factor [Danio rerio]	yes	no	no	no	yes	no	2
Novel gene	yes	no	no	no	yes	no	2
Novel gene	no	no	yes	no	yes	no	2
PREDICTED: striatin-interacting protein 1 homolog isoform X1 [Maylandia zebra]	yes	no	no	no	no	yes	2
forkhead box protein D1 [Danio Forkhead box D1 like [Danio rerio]	no	no	yes	no	no	yes	2
Novel gene	yes	no	no	no	yes	no	2
GLI-Kruppel family member GLI2b [Danio rerio]	no	no	yes	no	yes	no	2
Novel gene	no	no	yes	no	yes	no	2
tumor protein D52 [Danio rerio]	no	no	yes	no	yes	no	2
phosphoethanolamine methyltransferase [Danio rerio]	no	no	yes	no	yes	no	2
PREDICTED: hypothetical protein LOC100710859 [Oreochromis niloticus]	no	no	yes	no	yes	no	2
Novel gene	no	no	yes	no	yes	no	2
interferon gamma [Ctenopharyngodon interferon gamma [Ctenopharyngodon idella]	yes	no	no	no	yes	no	2
RNA-binding protein 24 [Danio rerio]	yes	no	no	no	no	yes	2
Novel gene	no	no	yes	no	yes	no	2
Novel gene	no	no	yes	no	yes	no	2
partial intracellular tyrosine kinase domains of platelet-derived growth factor receptor subtype alpha [Danio rerio]	no	no	yes	no	yes	no	2
PREDICTED: hypothetical protein LOC394209 isoform 1 [Danio rerio]	no	no	yes	no	yes	no	2
Novel gene	no	no	yes	no	yes	no	2
alpha-parvin [Danio rerio]	no	no	yes	no	yes	no	2
PREDICTED: stAR-related lipid transfer protein 13 [Danio rerio]	no	no	yes	no	yes	no	2
Novel gene	no	no	yes	no	yes	no	2
fibrillin-2 precursor [Danio fibrillin 2 [Danio rerio]	no	no	yes	no	yes	no	2
PREDICTED: brain-specific angiogenesis inhibitor 1-associated protein 2-like [Oreochromis niloticus]	no	no	yes	no	yes	no	2
Novel gene	no	no	yes	no	yes	no	2
PREDICTED: hypothetical protein LOC100004307 [Danio rerio]	no	no	yes	no	yes	no	2
Novel gene	no	no	yes	no	yes	no	2
tyrosine-protein phosphatase non-receptor type 13 [Danio rerio]	yes	no	no	no	no	yes	2
Novel gene	no	no	yes	no	no	yes	2
PREDICTED: latrophilin-3 [Danio rerio]	no	no	yes	no	no	yes	2
Novel gene	no	no	yes	no	yes	no	2
Novel gene	no	no	yes	no	yes	no	2
Wu:fi13g07 protein, partial [Danio rerio]	yes	no	no	no	no	yes	2
cytochrome P450, family 27, subfamily C, polypeptide 1 [Danio rerio]	yes	no	no	no	no	yes	2
sister chromatid cohesion protein DCC1 [Danio rerio]	no	no	yes	no	yes	no	2
PREDICTED: membrane-associated guanylate kinase, WW and PDZ domain-containing protein 2 [Oreochromis niloticus]	no	no	yes	no	yes	no	2
Novel gene	no	no	yes	no	yes	no	2
PREDICTED: hypothetical protein LOC567688 [Danio rerio]	yes	no	no	no	no	yes	2
novel protein [Danio rerio]	no	no	yes	no	yes	no	2
PREDICTED: dipeptidyl peptidase 4-like [Maylandia zebra]	no	no	yes	no	yes	no	2
PREDICTED: hypothetical protein LOC100329481 [Danio rerio]	no	no	yes	no	no	yes	2
Novel gene	yes	no	no	no	no	yes	2
PREDICTED: G0/G1 switch protein 2-like [Takifugu rubripes]	yes	no	no	no	yes	no	2
retinoic acid receptor responder protein 3 [Danio rerio]	no	no	yes	no	yes	no	2
Receptor activity-modifying protein 3 precursor [Salmo salar]	no	no	yes	no	yes	no	2
PREDICTED: protein downstream neighbor of son homolog [Oreochromis niloticus]	no	no	yes	no	yes	no	2
Novel gene	no	no	yes	no	yes	no	2
uncharacterized protein LOC450006 [Danio rerio]	no	no	yes	no	no	yes	2
Prg4 protein, partial [Danio rerio]	no	no	yes	no	yes	no	2
Novel gene	no	no	yes	no	no	yes	2
Novel gene	no	no	yes	no	yes	no	2
Novel gene	yes	no	no	no	no	yes	2
sorting nexin 10b [Danio rerio]	yes	no	no	no	yes	no	2
Novel gene	no	no	yes	no	yes	no	2
PREDICTED: small serum protein 2 [Danio rerio]	no	no	yes	no	yes	no	2
tetraspanin-6 [Danio rerio]	no	no	yes	no	yes	no	2
Ela2 protein, partial [Danio rerio]	no	no	yes	no	yes	no	2
putative membrane protein [Carassius putative membrane protein [Carassius gibelio]	yes	no	no	no	no	yes	2
Novel gene	no	no	yes	no	yes	no	2
Novel gene	no	no	yes	no	yes	no	2
G1/S-specific cyclin-D1 [Danio uncharacterized protein LOC100158484 [Xenopus (Silurana) CCND1Novel geneD	no	no	yes	no	yes	no	2
syndecan-2 [Danio rerio]	no	no	yes	no	yes	no	2
glutathione peroxidase 1b [Danio rerio]	no	no	no	yes	yes	no	2
Novel gene	no	no	yes	no	yes	no	2
L-lactate dehydrogenase B-B chain [Danio rerio]	no	no	yes	no	yes	no	2
CXC chemokine CXCb2 [Cyprinus carpio]	yes	no	yes	no	no	no	2
tetraspanin-9 [Danio rerio]	no	no	yes	no	yes	no	2
Novel gene	no	no	yes	no	yes	no	2
Novel gene	no	no	yes	no	no	yes	2
Novel gene	yes	no	no	no	yes	no	2
Zgc:55983 [Danio rerio]	yes	no	no	no	yes	no	2
Novel gene	no	no	yes	no	yes	no	2
alpha-parvin [Danio rerio]	no	no	yes	no	yes	no	2
mismatch repair protein Msh6 [Danio rerio]	no	no	yes	no	yes	no	2
Novel gene	yes	no	no	no	yes	no	2
myristoylated alanine-rich C kinase substrate 2 [Danio rerio]	yes	no	no	no	yes	no	2
PREDICTED: microfibril-associated glycoprotein 4-like [Danio rerio]	no	no	yes	no	no	yes	2
Novel gene	no	no	yes	no	yes	no	2
Thymosin beta-a [Salmo salar]	no	no	yes	no	no	yes	2
DNA replication licensing factor MCM7 [Danio rerio]	no	no	yes	no	yes	no	2
Novel gene	no	no	yes	no	yes	no	2
PREDICTED: uncharacterized protein MJ0240-like [Maylandia zebra]	no	no	yes	no	yes	no	2
PREDICTED: bromodomain-containing protein 8-like [Danio rerio]	yes	no	no	no	no	yes	2
hydroxyacid-oxoacid transhydrogenase, mitochondrial [Danio rerio]	no	no	yes	no	no	yes	2
PREDICTED: LIM and senescent cell antigen-like-containing domain protein 1-like isoform X1 [Maylandia zebra]	yes	no	no	no	yes	no	2
coiled-coil domain-containing protein 3 precursor [Danio rerio]	no	no	yes	no	yes	no	2
Novel gene	yes	no	no	no	yes	no	2
PREDICTED: integrin alpha-M-like [Maylandia zebra]	no	no	yes	no	yes	no	2
PREDICTED: receptor-type tyrosine-protein phosphatase gamma [Danio rerio]	no	no	yes	no	no	yes	2
PREDICTED: transcription factor E2F1-like [Oreochromis niloticus]	no	no	yes	no	yes	no	2
Novel gene	no	no	yes	no	yes	no	2
Novel gene	no	no	yes	no	no	yes	2
PREDICTED: interferon-induced GTP-binding protein Mx-like [Danio rerio]	no	no	yes	no	no	yes	2
PREDICTED: tripartite motif-containing protein 16-like [Danio rerio]	no	no	yes	no	yes	no	2
rho GTPase-activating protein 12 [Danio rerio]	no	no	yes	no	no	yes	2
Lad1 protein [Danio rerio]	yes	no	no	no	yes	no	2
PREDICTED: DNA replication licensing factor MCM9 isoform 1 [Danio rerio]	no	no	yes	no	yes	no	2
PDZ and LIM domain protein 2 [Danio rerio]	no	no	yes	no	no	yes	2
PREDICTED: cholesterol 7-alpha-monooxygenase-like [Danio rerio]	no	no	yes	no	no	yes	2
Novel gene	no	no	yes	no	yes	no	2
Novel gene	no	no	yes	no	yes	no	2
Novel gene	no	no	yes	no	yes	no	2
PREDICTED: hypothetical protein LOC557006 [Danio rerio]	yes	no	no	no	no	yes	2
signal-induced proliferation-associated 1-like protein 2 [Danio rerio]	no	no	yes	no	yes	no	2
Novel gene	yes	no	no	no	no	yes	2
Novel gene	yes	no	no	no	no	yes	2
Novel gene	yes	no	no	no	no	yes	2
uncharacterized protein LOC393336 [Danio rerio]	no	no	yes	no	yes	no	2
follistatin-related protein 3 precursor [Danio rerio]	yes	no	no	no	yes	no	2
heat shock protein 70 [Hesiolyra bergi]	no	no	yes	no	yes	no	2
Novel gene	no	no	no	yes	yes	no	2
Novel gene	yes	no	no	no	yes	no	2
kazrin-A [Danio rerio]	no	no	yes	no	yes	no	2
Novel gene	no	no	yes	no	yes	no	2
Novel gene	no	no	yes	no	yes	no	2
Novel gene	no	no	yes	no	no	yes	2
Novel gene	yes	no	no	no	no	yes	2
Novel gene	yes	no	no	no	yes	no	2
PREDICTED: hypothetical protein LOC100537147 [Danio rerio]	yes	no	no	no	yes	no	2
PREDICTED: uncharacterized protein C7orf58 [Danio rerio]	no	no	yes	no	no	yes	2
Novel gene	yes	no	no	no	yes	no	2
Novel gene	no	no	yes	no	yes	no	2
Novel gene	no	no	yes	no	no	yes	2
phosphatidic acid phosphatase type 2c [Danio rerio]	no	no	yes	no	yes	no	2
PREDICTED: leucine-rich repeat-containing protein C22orf36-like [Danio rerio]	no	no	yes	no	no	yes	2
vitronectin a precursor [Danio Vitronectin a [Danio rerio]	no	no	yes	no	yes	no	2
Unknown (protein for IMAGE:8780622) [Danio rerio]	no	no	yes	no	yes	no	2
uncharacterized protein LOC541358 [Danio rerio]	no	no	yes	no	yes	no	2
basonuclin-2 [Danio rerio]	no	no	yes	no	yes	no	2
Novel gene	no	no	yes	no	no	yes	2
Novel gene	no	no	yes	no	no	yes	2
cell cycle control protein 50C [Danio rerio]	no	no	yes	no	yes	no	2
PREDICTED: amyloid beta A4 precursor protein-binding family A member 2-like [Danio rerio]	no	no	yes	no	yes	no	2
neural cell adhesion molecule L1-like protein precursor [Danio rerio]	no	no	yes	no	no	yes	2
PREDICTED: BDNF/NT-3 growth factors receptor [Danio rerio]	no	no	yes	no	yes	no	2
PREDICTED: serine/threonine-protein kinase WNK2-like isoform X5 [Maylandia zebra]	no	no	yes	no	yes	no	2
PREDICTED: hypothetical protein LOC100536385 [Danio rerio]	yes	no	no	no	yes	no	2
Novel gene	no	no	yes	no	yes	no	2
adenosine kinase isoform 2 [Danio rerio]	no	no	yes	no	yes	no	2
PREDICTED: double C2-like domain-containing protein alpha-like [Danio rerio]	no	no	yes	no	yes	no	2
PREDICTED: hypothetical protein LOC100148510 [Danio rerio]	yes	no	no	no	no	yes	2
Novel gene	yes	no	no	no	yes	no	2
A disintegrin and metalloproteinase with thrombospondin motifs 15 precursor [Danio rerio]	no	no	yes	no	no	yes	2
PREDICTED: prolyl 4-hydroxylase subunit alpha-3 [Danio rerio]	no	no	yes	no	yes	no	2
bone morphogenetic protein 4 precursor [Danio rerio]	no	no	yes	no	no	yes	2
programmed cell death 4a [Danio Programmed cell death 4a [Danio rerio]	yes	no	no	no	yes	no	2
uncharacterized protein KIAA1522 homolog [Danio rerio]	no	no	yes	no	no	yes	2
PREDICTED: hypothetical protein LOC553374, partial [Danio rerio]	no	no	yes	no	yes	no	2
Novel gene	yes	no	no	no	no	yes	2
Slc10a4 protein [Danio rerio]	yes	no	no	no	yes	no	2
Hmmr protein [Danio rerio]	no	no	yes	no	yes	no	2
Novel gene	yes	no	no	no	no	yes	2
warm temperature acclimation-related 65-kDa protein [Carassius auratus]	yes	no	yes	no	no	no	2
Novel gene	no	no	yes	no	no	yes	2
PREDICTED: complement C3 [Danio rerio]	no	no	yes	no	yes	no	2
Spint1a protein [Danio rerio]	no	no	yes	no	yes	no	2
uncharacterized protein LOC563663 precursor [Danio rerio]	no	no	yes	no	yes	no	2
condensin-2 complex subunit D3 [Danio rerio]	no	no	yes	no	yes	no	2
Novel gene	yes	no	no	no	yes	no	2
Zgc:73292 protein [Danio rerio]	no	no	yes	no	yes	no	2
Novel gene	yes	no	no	no	yes	no	2
PREDICTED: glycerophosphodiester phosphodiesterase domain-containing protein 5-like [Danio rerio]	no	no	yes	no	yes	no	2
PREDICTED: fibrillin-2-like [Takifugu rubripes]	no	no	yes	no	no	yes	2
PREDICTED: alanine aminotransferase 2-like [Takifugu rubripes]	no	no	yes	no	yes	no	2
Novel gene	no	no	yes	no	yes	no	2
PREDICTED: chromatin assembly factor 1 subunit B-like [Oreochromis niloticus]	no	no	yes	no	yes	no	2
transmembrane 4 L6 family member 4 [Danio rerio]	no	no	yes	no	yes	no	2
PQ-loop repeat-containing protein 2-like [Danio rerio]	yes	no	no	no	yes	no	2
Novel gene	no	no	yes	no	no	yes	2
PREDICTED: DNA replication licensing factor MCM3-like [Danio rerio]	no	no	yes	no	yes	no	2
cytotoxic and regulatory T cell protein precursor [Oncorhynchus mykiss]	yes	no	no	no	yes	no	2
Novel gene	yes	no	no	no	yes	no	2
Flt1 protein [Danio rerio]	no	no	yes	no	yes	no	2
Novel gene	yes	no	no	no	yes	no	2
Nudt4 protein [Danio rerio]	no	no	yes	no	yes	no	2
Oxct1b protein [Danio rerio]	no	no	yes	no	yes	no	2
Novel gene	no	no	yes	no	no	yes	2
PREDICTED: G-protein coupled receptor 64-like [Maylandia zebra]	no	no	yes	no	yes	no	2
Novel gene	no	no	yes	no	yes	no	2
protein Z-dependent protease inhibitor precursor [Danio rerio]	no	no	yes	no	no	yes	2
Dhcr24 protein [Danio rerio]	yes	no	no	no	yes	no	2
RecName: Full=N-acetyltransferase ESCO2; AltName: Full=Establishment of cohesion 1 homolog 2; Short=ECO1 homolog 2	no	no	yes	no	yes	no	2
Kallmann syndrome 1a sequence [Danio rerio]	no	no	yes	no	yes	no	2
protein prune homolog 2 [Danio Si:dkey-267i17.5 protein [Danio rerio]	no	no	yes	no	yes	no	2
SI:dZ69G10.3 (novel protein similar to human transmembrane protease, serine 3 (TMPRSS3)) [Danio rerio]	yes	no	no	no	no	yes	2
apelin [Carassius auratus]	no	no	yes	no	yes	no	2
Novel gene	no	no	yes	no	no	yes	2
tubulin epsilon chain [Danio rerio]	no	no	yes	no	yes	no	2
tetraspanin-11 [Danio rerio]	no	no	yes	no	yes	no	2
RecName: Full=Denticleless protein homolog	no	no	yes	no	yes	no	2
PREDICTED: 1-phosphatidylinositol-4,5-bisphosphate phosphodiesterase beta-1-like [Danio rerio]	no	no	yes	no	yes	no	2
Novel gene	yes	no	no	no	yes	no	2
RecName: Full=Alpha-2A adrenergic receptor; AltName: Full=Alpha-2A adrenoreceptor; Short=Alpha-2A adrenoceptor; Short=Alpha-2AAR alpha2A	no	no	yes	no	yes	no	2
Novel gene	no	no	yes	no	yes	no	2
prickle-like protein 1 [Danio rerio]	no	no	yes	no	yes	no	2
Novel gene	no	no	yes	no	no	yes	2
phosphatidic acid phosphatase type 2B [Danio rerio]	yes	no	no	no	yes	no	2
relaxin [Danio rerio]	no	no	yes	no	yes	no	2
growth factor receptor-bound protein 2a [Danio rerio]	no	no	yes	no	yes	no	2
PREDICTED: prolargin [Danio rerio]	no	no	yes	no	yes	no	2
Novel gene	no	no	yes	no	yes	no	2
PREDICTED: chromaffin granule amine transporter-like [Danio rerio]	no	no	yes	no	no	yes	2
Novel gene	no	no	yes	no	no	yes	2
follistatin b isoform 2 precursor [Danio rerio]	yes	no	no	no	yes	no	2
MARCKS-like 1a [Danio rerio]	yes	no	no	no	yes	no	2
RecName: Full=Keratin, type I cytoskeletal 18; AltName: Full=Cytokeratin-18; Short=CK-18; AltName: Full=Dorsal aorta proneprin kinesin-1; AltName: Full=DreK18; Al	no	no	yes	no	yes	no	2
uncharacterized protein LOC791193 [Danio rerio]	yes	no	no	no	yes	no	2
organic solute transporter subunit alpha [Danio rerio]	no	no	yes	no	no	yes	2
epithelial cell adhesion molecule [Ctenopharyngodon idella]	no	no	yes	no	yes	no	2
protein-tyrosine kinase 2-beta [Danio rerio]	no	no	yes	no	yes	no	2
PREDICTED: transmembrane protease serine 6-like [Maylandia zebra]	no	no	yes	no	yes	no	2
tissue factor pathway inhibitor 2 precursor [Danio rerio]	no	no	yes	no	no	yes	2
protein kinase inhibitor gamma [Danio rerio]	no	no	yes	no	yes	no	2
PREDICTED: ethanolamine-phosphate cytidylyltransferase-like [Oreochromis niloticus]	no	no	yes	no	yes	no	2
Novel gene	no	no	yes	no	no	yes	2
Cbp/p300-interacting transactivator 1 [Ctenopharyngodon idella]	no	no	yes	no	yes	no	2
IFN-inducible and antiviral protein [Carassius auratus]	no	no	yes	no	yes	no	2
F-box/LRR-repeat protein 7 [Danio rerio]	no	no	yes	no	no	yes	2
Novel gene	no	no	yes	no	no	yes	2
glypican Knypek [Danio rerio]	no	no	yes	no	no	yes	2
Novel gene	no	no	yes	no	yes	no	2
Novel gene	no	no	yes	no	yes	no	2
tumor necrosis factor (TNF superfamily, member 2) [Danio rerio]	yes	no	no	no	yes	no	2
interleukin-22 receptor subunit alpha-2 precursor [Danio rerio]	yes	no	no	no	no	yes	2
transcription factor E2F3 [Danio rerio]	no	no	yes	no	yes	no	2
Smpd2 protein [Danio rerio]	no	no	yes	no	yes	no	2
RecName: Full=Retinoic acid receptor alpha; Short=RAR-alpha; AltName: Full=Nuclear receptor subfamily 1 group B member 1 retinoic acid re	no	no	yes	no	no	yes	2
growth arrest-specific 1b [Danio rerio]	no	no	yes	no	yes	no	2
zinc finger protein Gfi-1 [Danio growth factor independent 1 [Danio rerio]	no	no	yes	no	no	yes	2
Novel gene	yes	no	no	no	yes	no	2
PREDICTED: hypothetical protein LOC100329375 [Danio rerio]	no	no	yes	no	no	yes	2
RecName: Full=Zinc finger protein 503; AltName: Full=NocA-like zinc finger protein 2 nocA-like zinc-finger protein 2 [Danio rerio]	no	no	yes	no	no	yes	2
PREDICTED: transcription factor E2F2-like [Oryzias latipes]	no	no	yes	no	yes	no	2
Novel gene	no	no	yes	no	no	yes	2
solute carrier family 27 (fatty acid transporter), member 1 [Danio rerio]	no	no	yes	no	no	yes	2
Novel gene	no	no	yes	no	yes	no	2
pleckstrin homology domain-containing family A member 7 [Danio rerio]	no	no	yes	no	no	yes	2
Novel gene	no	no	yes	no	yes	no	2
Novel gene	no	no	yes	no	no	yes	2
Novel gene	no	no	yes	no	yes	no	2
hydroxyacid oxidase 2 [Danio rerio]	no	no	yes	no	no	yes	2
Novel gene	yes	no	no	no	yes	no	2
PREDICTED: solute carrier organic anion transporter family member 1C1-like [Maylandia zebra]	no	no	yes	no	no	yes	2
cathepsin K [Carassius auratus]	no	no	yes	no	yes	no	2
PREDICTED: epidermal differentiation-specific protein-like isoform 1 [Taeniopygia guttata]	no	no	yes	no	no	yes	2
Novel gene	no	no	yes	no	yes	no	2
PREDICTED: phosphatidylinositol-4-phosphate 5-kinase, type I, alpha-like [Danio rerio]	no	no	yes	no	no	yes	2
disks large-associated protein 5 [Danio rerio]	no	no	yes	no	yes	no	2
Sema3gb protein [Danio rerio]	no	no	yes	no	yes	no	2
protein disulfide isomerase family A, member 2 precursor [Danio rerio]	yes	no	no	no	yes	no	2
Pfn2l protein [Danio rerio]	no	no	yes	no	yes	no	2
growth arrest-specific 1a precursor [Danio rerio]	no	no	yes	no	yes	no	2
PREDICTED: c2 calcium-dependent domain-containing protein 4C-like [Danio rerio]	no	no	yes	no	no	yes	2
Novel gene	no	no	yes	no	yes	no	2
signal transducing adaptor family member 2 [Danio rerio]	yes	no	no	no	no	yes	2
Novel gene	yes	no	no	no	no	yes	2
Novel gene	no	no	yes	no	yes	no	2
claudin 15-like b precursor [Danio rerio]	no	no	yes	no	yes	no	2
myosin light chain kinase 1 [Danio rerio]	no	no	yes	no	no	yes	2
calcium/calmodulin-dependent protein kinase type II delta 1 chain isoform 2 [Danio rerio]	no	no	yes	no	no	yes	2
delta-9-desaturase [Ctenopharyngodon idella]	yes	no	no	no	yes	no	2
PREDICTED: carbohydrate sulfotransferase 7-like [Danio rerio]	yes	no	no	no	yes	no	2
Novel gene	no	no	yes	no	yes	no	2
PREDICTED: carbohydrate sulfotransferase 15-like [Danio rerio]	no	no	yes	no	yes	no	2
Novel gene	no	no	yes	no	yes	no	2
tropomyosin alpha-4 chain isoform 2 [Danio rerio]	no	no	yes	no	yes	no	2
Novel gene	yes	no	no	no	yes	no	2
CNDP dipeptidase 2 (metallopeptidase M20 family) [Danio rerio]	yes	no	no	no	yes	no	2
PREDICTED: amine oxidase [flavin-containing]	yes	no	no	no	no	yes	2
Novel gene	no	no	yes	no	yes	no	2
PREDICTED: hypothetical protein LOC100000219 [Danio rerio]	no	no	yes	no	yes	no	2
PREDICTED: uncharacterized protein LOC588296 [Strongylocentrotus purpuratus]	yes	no	no	no	yes	no	2
calcium/calmodulin-dependent protein kinase type 1D [Danio rerio]	no	no	yes	no	no	yes	2
PREDICTED: serine/threonine-protein kinase Chk1-like [Oreochromis niloticus]	no	no	yes	no	yes	no	2
PREDICTED: interferon-induced guanylate-binding protein 1-like [Danio rerio]	yes	no	no	no	no	yes	2
uncharacterized protein LOC550535 [Danio rerio]	no	no	yes	no	yes	no	2
Novel gene	no	no	yes	no	yes	no	2
Novel gene	no	no	yes	no	yes	no	2
PREDICTED: nuclear factor of activated T-cells, cytoplasmic 3-like [Takifugu rubripes]	no	no	yes	no	no	yes	2
Novel gene	no	no	yes	no	yes	no	2
PREDICTED: docking protein 3-like [Danio rerio]	no	no	yes	no	yes	no	2
hypothetical protein 2 - zebra fish	no	no	yes	no	yes	no	2
PREDICTED: tropomyosin alpha-4 chain-like isoform 4 [Oreochromis niloticus]	no	no	yes	no	no	yes	2
PREDICTED: carbonic anhydrase 9 [Danio rerio]	yes	no	no	no	no	yes	2
Novel gene	no	no	yes	no	no	yes	2
cytokine-inducible Src homology 2 [Ctenopharyngodon idella]	no	no	yes	no	yes	no	2
uncharacterized protein LOC550523 [Danio rerio]	yes	no	no	no	yes	no	2
PREDICTED: tight junction protein ZO-2-like [Takifugu rubripes]	yes	no	no	no	yes	no	2
type I iodothyronine deiodinase [Danio rerio]	no	no	yes	no	no	yes	2
Novel gene	no	no	yes	no	yes	no	2
PREDICTED: protein jagged-2-like [Danio rerio]	no	no	no	yes	no	yes	2
RecName: Full=Lysyl oxidase homolog 2A; AltName: Full=Lysyl oxidase-like protein 2A; Flags: Precursor	no	no	yes	no	yes	no	2
Novel gene	yes	no	no	no	yes	no	2
Novel gene	yes	no	no	no	no	yes	2
Novel gene	no	no	yes	no	yes	no	2
Novel gene	no	no	yes	no	yes	no	2
ATPase, H+ transporting, lysosomal accessory protein 2 [Danio rerio]	yes	no	no	no	yes	no	2
Zgc:101757 protein [Danio rerio]	yes	no	no	no	yes	no	2
L-threonine 3-dehydrogenase, mitochondrial [Danio rerio]	yes	no	no	no	no	yes	2
Glycogen phosphorylase, muscle form [Salmo salar]	no	no	yes	no	no	yes	2
PREDICTED: A disintegrin and metalloproteinase with thrombospondin motifs 3 [Danio rerio]	no	no	yes	no	yes	no	2
Novel gene	no	no	yes	no	no	yes	2
guanylate cyclase soluble subunit beta-1 [Danio rerio]	no	no	yes	no	yes	no	2
BRCA1 interacting protein C-terminal helicase 1 [Danio rerio]	no	no	yes	no	yes	no	2
fascin [Danio rerio]	no	no	no	no	yes	yes	2
PREDICTED: collagen alpha-3(VI) chain [Danio rerio]	no	no	yes	no	no	yes	2
Novel gene	yes	no	no	no	no	yes	2
[truncated: 53,202 more rows]
