# Supplementary material for: Transcriptome analysis provides insights into the regulatory function of alternative splicing in antiviral immunity in grass carp (Ctenopharyngodon idella)
Source: Sci Rep. 2015 Aug 7;5:12946. doi: 10.1038/srep12946 (PMC4528194; doi:10.1038/srep12946)
Supplement: Supplementary Dataset 3 [file srep12946-s4.xls]

## Sheet: 217 DEGs
DEGs between resistant and susceptible libraries in both head-kidney and spleen
Annotation information	KR4 vs KS3	SR2 vs SS1	KR4 fpkm	KS3 fpkm	SR2 fpkm	SS1 fpkm
MHC I	up-regulated	up-regulated	21.5	0	18.2	0
Troponin C type 2 (fast) [Danio rerio]	up-regulated	up-regulated	3.79	0	8.91	0
New	up-regulated	up-regulated	1.58	0	1.98	0
ADP/ATP translocase 1-like [Oryzias latipes]	up-regulated	up-regulated	2.45	0.11	4.32	0
New	up-regulated	up-regulated	9.51	0	4.73	0.19
Creatine kinase M3-CK [Cyprinus carpio]	up-regulated	up-regulated	5.62	0	9.96	0.26
New	up-regulated	up-regulated	7.49	1.34	8.81	0
Toll-like receptor 19 [Danio rerio]	up-regulated	up-regulated	1.18	0.14	1.21	0
New	up-regulated	up-regulated	8.77	0.25	22.29	0.54
New	up-regulated	up-regulated	16.11	0.4	15.48	1.18
Parvalbumin [Hypophthalmichthys molitrix]	up-regulated	up-regulated	12.31	1.69	45.79	1.53
New	up-regulated	up-regulated	27.5	2.06	24.65	1.44
Cullin-associated and neddylation-dissociated 1 [Danio rerio]	up-regulated	up-regulated	5.03	0.25	2.14	0.22
Serine/threonine-protein kinase Sgk2 [Danio rerio]	up-regulated	up-regulated	15.94	0.73	6.55	0.98
Amylo-1, 6-glucosidase, 4-alpha-glucanotransferase [Danio rerio]	up-regulated	up-regulated	10.79	0.84	6.55	1.04
New	up-regulated	up-regulated	6.74	0.26	7.59	0.93
Hemoglobin beta chain [Hypophthalmichthys molitrix]	up-regulated	up-regulated	11985	847.71	21224.5	2036.97
Novel alpha globin [Danio rerio]	up-regulated	up-regulated	2727.7	243.92	6829.63	678.25
Histone H1 [Oncorhynchus mykiss]	up-regulated	up-regulated	330.17	27.95	354.93	43.89
Erythrocyte membrane protein band 4.1b (elliptocytosis 1, RH-linked) [Danio rerio]	up-regulated	up-regulated	46.61	2.5	27.46	5.26
Protein fosB isoform X1 [Danio rerio]	up-regulated	up-regulated	9.77	1.43	20.56	1.76
Jun dimerization protein 2 [Danio rerio]	up-regulated	up-regulated	13.82	2.38	44.25	2.98
Syntaxin-2-like isoform X1 [Danio rerio]	up-regulated	up-regulated	19.57	1.51	9.81	1.47
Tropomodulin-4 [Danio rerio]	up-regulated	up-regulated	67.58	4.75	30.5	5.36
Solute carrier family 22 member 5-like isoform X2 [Oreochromis niloticus]	up-regulated	up-regulated	8.3	0.57	9.49	1.4
New	up-regulated	up-regulated	4.53	0.74	14.73	1.13
Alpha globin [Ctenopharyngodon idella]	up-regulated	up-regulated	85532.8	7661.96	103405	16041
E3 SUMO-protein ligase SIZ2-like [Brachypodium distachyon]	up-regulated	up-regulated	11.37	1.11	14	1.97
Fibrocystin [Monodelphis domestica]	up-regulated	up-regulated	24.45	2.62	16.46	2.29
uncharacterized protein LOC100007529 precursor [Danio rerio]	up-regulated	up-regulated	8.75	0.96	14.49	1.21
Aquaporin 1 [Danio rerio]	up-regulated	up-regulated	117.07	13.93	207.85	28.69
Beta globin [Ctenopharyngodon idella]	up-regulated	up-regulated	98465.2	9370.68	127337	22224.8
N-myristoyltransferase 1b [Danio rerio]	up-regulated	up-regulated	383.96	31	169.22	35.36
Microsomal glutathione S-transferase 1.1 [Danio rerio]	up-regulated	up-regulated	82.69	12.2	192.23	25.6
ATPase, Ca++ transporting, cardiac muscle, fast twitch 1 like [Danio rerio]	up-regulated	up-regulated	4.19	0.61	4.06	1.04
Solute carrier family 4, anion exchanger, member 1a [Danio rerio]	up-regulated	up-regulated	750.07	68.57	445.83	91.69
Ryanodine receptor 3 [Otolemur garnettii]	up-regulated	up-regulated	199.11	27.11	143.27	20.2
New	up-regulated	up-regulated	5.79	1.69	5.93	1.14
Carbonic anhydrase [Cyprinus carpio]	up-regulated	up-regulated	674.79	72.58	642.23	116.28
Leucine-rich repeat-containing protein 15-like [Takifugu rubripes]	up-regulated	up-regulated	55.79	7	103.66	16.03
Cytochrome c oxidase copper chaperone-like [Hydra vulgaris]	up-regulated	up-regulated	256.01	26.69	285.43	54.65
Kruppel-like factor d [Danio rerio]	up-regulated	up-regulated	46.25	5.44	38.25	6.8
c-Fos [Ctenopharyngodon idella]	up-regulated	up-regulated	48.45	8.41	64.39	7.89
uncharacterized protein LOC795315 isoform X2 [Danio rerio]	up-regulated	up-regulated	30.68	4.04	44.82	7.25
Leucine-rich repeat-containing protein 15-like [Lepisosteus oculatus]	up-regulated	up-regulated	116.43	17.91	189.06	30.21
Erythrocyte membrane protein band 4.1b (elliptocytosis 1, RH-linked) [Danio rerio]	up-regulated	up-regulated	91.63	12.11	93.71	17.48
Fast muscle-specific myosin heavy chain [Danio rerio]	up-regulated	up-regulated	11.33	1.63	12.35	2.05
New	up-regulated	up-regulated	139.38	21.78	143.09	23.19
Uncharacterized protein C8orf4 homolog [Oryzias latipes]	up-regulated	up-regulated	178.02	24.93	110.46	20.89
Rhesus blood group-associated glycoprotein A-like protein [Cyprinus carpio]	up-regulated	up-regulated	198.44	22.16	103.56	24.63
New	up-regulated	up-regulated	30.94	4.04	36.11	7.7
V-type proton ATPase 116 kDa subunit a isoform 3 isoform X3 [Danio rerio]	up-regulated	up-regulated	10.39	1.69	10.13	1.59
Uncharacterized protein LOC678542 [Danio rerio]	up-regulated	up-regulated	13.26	1.71	14.92	2.95
New	up-regulated	up-regulated	72.72	11.52	77.75	15.33
Platelet endothelial cell adhesion molecule-like isoform X1 [Danio rerio]	up-regulated	up-regulated	86.11	24.85	89.86	31.02
Tubulin folding cofactor E-like b	up-regulated	up-regulated	29.31	5.26	30.2	6.55
Phosphoinositide-3-kinase-interacting protein 1 precursor [Danio rerio]	up-regulated	up-regulated	13.31	2.51	15.93	3.29
New	up-regulated	up-regulated	29.21	5.65	24.26	5.24
Heme-binding protein 2 [Danio rerio]	up-regulated	up-regulated	54.79	12.65	66.94	15.2
NF-kappaB inhibitor alpha-like protein A [Danio rerio]	down-regulated	down-regulated	118.86	620.37	132.78	697.7
Probable low affinity copper uptake protein 2-like isoform X1 [Oreochromis niloticus]	down-regulated	down-regulated	5.41	32.31	7.66	38.81
Semaphorin-4A isoform X1 [Danio rerio]	down-regulated	down-regulated	14.33	82.38	12.64	65.68
Purine nucleoside phosphorylase 5b [Danio rerio]	down-regulated	down-regulated	12.35	83.1	14.59	74.29
New	down-regulated	down-regulated	3.57	20.48	3.15	22.47
Ankyrin repeat and BTB/POZ domain-containing protein BTBD11-B isoform X1 [Danio rerio]	down-regulated	down-regulated	3.18	22.57	4.82	27.86
Uncharacterized protein LOC100006986 [Danio rerio]	down-regulated	down-regulated	3.15	23.19	3.41	20.49
Activated leukocyte cell adhesion molecule [Danio rerio]	down-regulated	down-regulated	6.66	44.4	9.68	63.61
Leucine-rich repeat-containing protein 16A-like [Lepisosteus oculatus]	down-regulated	down-regulated	0.74	6.12	0.67	5.27
Ankyrin repeat and BTB/POZ domain-containing protein 2 isoform X3 [Danio rerio]	down-regulated	down-regulated	1.59	14.22	3.18	14.52
Monocarboxylate transporter 7-like isoform X2 [Danio rerio]	down-regulated	down-regulated	15.04	128.75	22.27	163.81
Sorting nexin 22-like [Danio rerio]	down-regulated	down-regulated	3.7	20.3	3.92	35.67
LSDV085 RNA polymerase subunit [Lumpy skin disease virus NI-2490]	down-regulated	down-regulated	1.99	11.36	1.15	11.47
Integrin alpha-E-like [Danio rerio]	down-regulated	down-regulated	11.8	67.33	6.8	55.09
Chemokine-like receptor 1-like [Danio rerio]	down-regulated	down-regulated	4.77	47.23	4.57	24.59
Prostaglandin F2 receptor negative regulator-like [Danio rerio]	down-regulated	down-regulated	1.64	13.66	2.83	17.57
Spartin-like isoform X1 [Pundamilia nyererei]	down-regulated	down-regulated	3.13	19.88	3.68	34.86
Arf-GAP with dual PH domain-containing protein 1 [Dicentrarchus labrax]	down-regulated	down-regulated	0.51	3.17	0.31	3.06
TNFAIP3-interacting protein 1-like [Danio rerio]	down-regulated	down-regulated	7.63	63.25	7.86	58.38
Protein THEM6 precursor [Danio rerio]	down-regulated	down-regulated	5.38	47.06	7.14	50.77
New	down-regulated	down-regulated	1.14	6.95	0.61	7.05
New	down-regulated	down-regulated	2.57	20.47	3.92	26.09
Deoxyribonuclease gamma precursor [Salmo salar]	down-regulated	down-regulated	2.19	13.4	2.08	13.22
NF-kappa-B inhibitor zeta [Danio rerio]	down-regulated	down-regulated	4.24	49.83	5.84	38.28
Metalloreductase STEAP4 [Danio rerio]	down-regulated	down-regulated	33.8	269.59	40.82	379.55
Solute carrier family 12 member 9-like, partial [Danio rerio]	down-regulated	down-regulated	6.18	76.35	7.49	47.09
Cell adhesion molecule 4 precursor [Danio rerio]	down-regulated	down-regulated	1.75	17.8	3.72	28.92
Prostaglandin-endoperoxide synthase 2 precursor [Danio rerio]	down-regulated	down-regulated	14.03	154	9.25	67.22
GNAT family acetyltransferase [Clostridium symbiosum]	down-regulated	down-regulated	1.09	11.49	1.9	14.95
3-hydroxy-3-methylglutaryl-Coenzyme A reductase a isoform X4 [Danio rerio]	down-regulated	down-regulated	1.2	5.98	0.67	11.18
Integrin alpha-E-like [Danio rerio]	down-regulated	down-regulated	7.08	45.57	2.64	34.59
Neurotoxin/C59/Ly-6-like protein [Ctenopharyngodon idella]	down-regulated	down-regulated	190.55	865.17	86.15	1620.04
Guanine nucleotide exchange factor DBS isoform X1 [Danio rerio]	down-regulated	down-regulated	1.73	26.6	5.82	32.71
Rho family GTPase 1 like [Danio rerio]	down-regulated	down-regulated	2.6	20.39	1.94	21.87
Protein KIAA1199-like isoform X2 [Lepisosteus oculatus]	down-regulated	down-regulated	3	45.57	3.65	21.28
Immunoresponsive gene 1 [Danio rerio]	down-regulated	down-regulated	32.29	420.76	30.09	204.35
MHC class I alpha chain, partial [Megalobrama amblycephala]	down-regulated	down-regulated	35.71	348.59	26.99	249
Nuclear receptor coactivator 7-like isoform X2 [Danio rerio]	down-regulated	down-regulated	2.74	35.42	1.77	14.06
Glutaminyl-peptide cyclotransferase-like [Oreochromis niloticus]	down-regulated	down-regulated	1.62	22.25	3.02	20.43
New	down-regulated	down-regulated	28.86	170.2	11.92	196.7
Laccase domain-containing protein 1 [Danio rerio]	down-regulated	down-regulated	2.07	28.15	1.99	14.05
Solute carrier family 2, facilitated glucose transporter member 6 [Danio rerio]	down-regulated	down-regulated	22.13	238.21	25.08	218.36
GTP-binding protein RAD [Danio rerio]	down-regulated	down-regulated	0.41	3.72	0.25	2.9
Suppressor of cytokine signaling 1b [Danio rerio]	down-regulated	down-regulated	5.9	75.93	13.1	98.33
Lanosterol 14-alpha demethylase [Danio rerio]	down-regulated	down-regulated	0.3	4.84	0.94	5.89
Rho GTPase-activating protein 42; AltName: Full=Rho GTPase-activating protein 10-like; AltName: Full=Rho-type GTPase-activating protein 42	down-regulated	down-regulated	0.82	11.21	1.97	14.24
GTPase IMAP family member 8-like [Lepisosteus oculatus]	down-regulated	down-regulated	0.94	8.78	0.63	7.23
stAR-related lipid transfer protein 13 isoform X5 [Danio rerio]	down-regulated	down-regulated	1.32	7.13	0.99	12.5
Uncharacterized protein LOC101884969 [Danio rerio]	down-regulated	down-regulated	2.18	18.11	1.99	26.01
Very long-chain acyl-CoA synthetase [Salmo salar]	down-regulated	down-regulated	0.45	6.29	1.24	8.28
Ras GTPase-activating protein 4 isoform X1 [Danio rerio]	down-regulated	down-regulated	1.39	7.9	0.64	13.9
NEW	down-regulated	down-regulated	2.77	47.16	9.1	58.76
New	down-regulated	down-regulated	1.79	15.74	1.65	21.4
New	down-regulated	down-regulated	0.44	4.71	0.83	5.29
Tumor necrosis factor alpha-induced protein 2 [Danio rerio]	down-regulated	down-regulated	12.47	97.02	22.91	326.15
New	down-regulated	down-regulated	0.69	9.33	0.65	5.47
GTPase IMAP family member 8-like [Danio rerio]	down-regulated	down-regulated	3.21	46.88	8.13	62.36
Non-structural polyprotein, partial [Mink enteric sapovirus]	down-regulated	down-regulated	0.16	1.43	0.27	3.63
New	down-regulated	down-regulated	2.18	28.55	3.74	17.23
Butyrophilin-like protein 2-like [Danio rerio]	down-regulated	down-regulated	0.38	5.98	0.4	5.41
Acyl-coenzyme A thioesterase THEM4 [Danio rerio]	down-regulated	down-regulated	2.06	18.45	1.03	14.23
Leukotriene B4 receptor 1-like [Danio rerio]	down-regulated	down-regulated	3.58	33.95	3.38	44.61
Uncharacterized protein LOC436899 [Danio rerio]	down-regulated	down-regulated	2.44	39.29	5.29	42.15
Uncharacterized protein LOC568476 [Danio rerio]	down-regulated	down-regulated	24.33	253.16	15.94	196.38
Acetyl-coenzyme A synthetase, cytoplasmic [Danio rerio]	down-regulated	down-regulated	0.51	3.72	0.62	11.62
Squalene monooxygenase [Danio rerio]	down-regulated	down-regulated	0.28	2.37	0.37	2
CXC chemokine receptor-1 [Cyprinus carpio]	down-regulated	down-regulated	20.16	130.62	6.67	142.28
Uncharacterized protein LOC101883929 isoform X1 [Danio rerio]	down-regulated	down-regulated	0.19	1.67	0.32	5.01
New	down-regulated	down-regulated	2.18	15.99	2.71	14.57
Tumor necrosis factor receptor superfamily, member 18 precursor [Danio rerio]	down-regulated	down-regulated	2.68	21.33	2.06	35.03
Sodium- and chloride-dependent creatine transporter 1 isoform X2 [Danio rerio]	down-regulated	down-regulated	0.15	1.79	0.23	2.63
Immunoglobulin light chain [Cyprinus carpio]	down-regulated	down-regulated	10.74	224.97	17.45	126.87
Uncharacterized protein LOC568780 [Danio rerio]	down-regulated	down-regulated	8.07	142.69	9.84	85.99
6-phosphofructo-2-kinase/fructose-2,6-biphosphatase 3 isoform X2 [Danio rerio]	down-regulated	down-regulated	14.34	164.75	8.29	112.76
Myxovirus (influenza virus) resistance G [Danio rerio]	down-regulated	down-regulated	59.5	261.3	15.73	75.33
Interleukin-1 beta [Ctenopharyngodon idella]	down-regulated	down-regulated	131.64	2329.01	55.63	575.07
SERTA domain-containing protein 2 [Danio rerio]	down-regulated	down-regulated	2.63	51.8	7.29	70.53
NEW	down-regulated	down-regulated	0.39	6.73	0.49	5.92
Neurotoxin/C59/Ly-6-like protein [Ctenopharyngodon idella]	down-regulated	down-regulated	31.54	271.34	14.16	321.09
Single-pass membrane and coiled-coil domain-containing protein 3-like [Lepisosteus oculatus]	down-regulated	down-regulated	5.43	45.4	8.51	87.59
NEW	down-regulated	down-regulated	0.83	17.32	2.72	20.66
Apoptosis regulator Bcl-2-like [Danio rerio]	down-regulated	down-regulated	0.59	8.14	1	14.96
Interferon gamma receptor 1-1 [Carassius auratus]	down-regulated	down-regulated	0.59	6.56	0.66	12.49
New	down-regulated	down-regulated	11.85	162.62	9.13	142.89
Granulocyte colony-stimulating factor [Paralichthys olivaceus]	down-regulated	down-regulated	0.46	17.55	2.15	13.43
Interferon-induced very large GTPase 1-like [Danio rerio]	down-regulated	down-regulated	0.94	18.74	2.34	19.67
gamma-Glutamyl hydrolase precursor [Danio rerio]	down-regulated	down-regulated	2.86	91.63	6.48	48.45
Uncharacterized protein LOC100003911 precursor [Danio rerio]	down-regulated	down-regulated	10.61	137.07	10.37	212.09
Sushi, von Willebrand factor type A, EGF and pentraxin domain-containing protein 1-like [Danio rerio]	down-regulated	down-regulated	2.82	66.96	6.44	72.33
Cathepsin L.1 precursor [Danio rerio]	down-regulated	down-regulated	3.09	28.1	2.55	75.12
Frizzled-5 precursor [Danio rerio]	down-regulated	down-regulated	0.11	2.21	0.14	2.14
Integrin beta-7-like [Danio rerio]	down-regulated	down-regulated	1.33	18.38	1.47	31.33
ATP-binding cassette, sub-family B (MDR/TAP), member 4 isoform X1 [Danio rerio]	down-regulated	down-regulated	0.19	4.43	0.6	8.59
New	down-regulated	down-regulated	0.27	3.5	0.32	9.12
Transient receptor potential cation channel, subfamily M, member 4a [Danio rerio]	down-regulated	down-regulated	0.04	1.39	0.58	2.2
New	down-regulated	down-regulated	3	42.89	3.65	96.85
Interleukin-10 receptor subunit beta-like [Danio rerio]	down-regulated	down-regulated	0.52	8.7	0.8	18.57
Hypothetical protein [Ictalurus punctatus]	down-regulated	down-regulated	0.84	17.71	0.67	13.22
RIKEN cDNA 9130211I03-like isoform 1 [Danio rerio]	down-regulated	down-regulated	5.45	103.46	10.61	223.75
New	down-regulated	down-regulated	0.42	16.16	1	11.46
Interleukin-11 [Cyprinus carpio]	down-regulated	down-regulated	1.17	31.47	4.07	57.76
Interleukin-8 [Ctenopharyngodon idella]	down-regulated	down-regulated	42.4	658.82	24.49	679.47
Tumor necrosis factor receptor superfamily member 1A precursor [Danio rerio]	down-regulated	down-regulated	1.1	17.86	0.39	11.26
Plasminogen activator, urokinase a isoform X1 [Danio rerio]	down-regulated	down-regulated	11.36	305.29	9.37	156.96
Inverted formin-2-like [Anas platyrhynchos]	down-regulated	down-regulated	2.1	25.23	1.09	44.7
Ras-related protein Rab-38 [Danio rerio]	down-regulated	down-regulated	0.17	3.14	0.09	3.23
Kinesin-like protein KIF3C-like [Lepisosteus oculatus]	down-regulated	down-regulated	0.13	4.78	0.1	4.29
Cystine/glutamate transporter-like [Danio rerio]	down-regulated	down-regulated	0.72	15.02	0.23	6.4
Uncharacterized protein LOC102076908 [Oreochromis niloticus]	down-regulated	down-regulated	0.32	10.78	0.29	5.98
Nicotinamide nucleotide adenylyltransferase 1 isoform X3 [Danio rerio]	down-regulated	down-regulated	1.66	61.89	2.52	43.28
ATP-binding cassette, sub-family D (ALD), member 3b [Danio rerio]	down-regulated	down-regulated	6.28	227.39	8.84	196.79
Peptidoglycan recognition protein 5 [Ctenopharyngodon idella]	down-regulated	down-regulated	2.46	142.97	3.06	35.67
Transmembrane and immunoglobulin domain-containing protein 1 precursor [Danio rerio]	down-regulated	down-regulated	0.76	14.84	0.81	32.3
c-C motif chemokine 5-like [Danio rerio]	down-regulated	down-regulated	0.6	29.36	4.17	70.7
Degenerative spermatocyte homolog 2, lipid desaturase [Danio rerio]	down-regulated	down-regulated	0.04	2.98	0.32	4.63
Xurface protein PspC [Metarhizium anisopliae ARSEF 23]	down-regulated	down-regulated	0.18	7.19	0.36	11.28
Glycerophosphodiester phosphodiesterase domain-containing protein 1-like [Danio rerio]	down-regulated	down-regulated	0.24	7.01	0.34	4.87
NEW	down-regulated	down-regulated	0.9	15.55	0.8	10.08
XK-related protein 8-like [Danio rerio]	down-regulated	down-regulated	0.5	20.84	1.6	37.09
New	down-regulated	down-regulated	6.58	167.14	13.3	610.56
Phosphatidate phosphatase LPIN1 isoform X1 [Danio rerio]	down-regulated	down-regulated	0.39	20.3	0.6	12.99
New	down-regulated	down-regulated	0.27	10.92	0.27	9.68
Chemokine CCL-C24c [Danio rerio]	down-regulated	down-regulated	2.62	48.23	4.32	291.62
Unconventional myosin-Ie-like [Neolamprologus brichardi]	down-regulated	down-regulated	0.48	20.38	0.85	25.98
Uncharacterized protein LOC791147 isoform X1 [Danio rerio]	down-regulated	down-regulated	0.1	3.35	0.1	4.6
IL-17AF1 [Ctenopharyngodon idella]	down-regulated	down-regulated	0.76	11.64	0.19	20.85
New	down-regulated	down-regulated	7.19	189.95	16.17	679.02
Inositol-tetrakisphosphate 1-kinase [Danio rerio]	down-regulated	down-regulated	0.28	12.26	0.32	11.12
New	down-regulated	down-regulated	0.25	6.37	0.2	24.62
Interleukin-12 p40b subunit [Cyprinus carpio]	down-regulated	down-regulated	0.6	60.35	0.8	24.99
Cytochrome P450 26B1 [Danio rerio]	down-regulated	down-regulated	0.34	4.53	0.06	16.95
c-X-C motif chemokine 10-like [Danio rerio]	down-regulated	down-regulated	3.55	448.88	8.3	198.9
Interferon gamma 2 [Ctenopharyngodon idella]	down-regulated	down-regulated	1.19	66.03	2.53	166.14
Uncharacterized protein LOC795145 [Danio rerio]	down-regulated	down-regulated	0.31	15.33	0.5	39.67
Uncharacterized protein C2orf61 homolog [Danio rerio]	down-regulated	down-regulated	0.06	5.32	0	1.43
E3 ubiquitin-protein ligase NEURL3-like [Danio rerio]	down-regulated	down-regulated	0.19	24.08	0.25	9.56
Serine/threonine-protein phosphatase 2A 56 kDa regulatory subunit beta isoform-like [Danio rerio]	down-regulated	down-regulated	0.23	5.74	0.09	11.21
Uncharacterized protein LOC568958 [Danio rerio]	down-regulated	down-regulated	0.47	12.22	0.19	43.67
New	down-regulated	down-regulated	0.1	2.44	0	4.89
Myosin light chain kinase family member 4 isoform X2 [Danio rerio]	down-regulated	down-regulated	0.02	1.33	0	1.49
Uracil nucleotide/cysteinyl leukotriene receptor-like [Danio rerio]	down-regulated	down-regulated	0.34	3.16	0	10.02
Zinc transporter ZIP8-like [Danio rerio]	down-regulated	down-regulated	0.08	2.09	0	4.04
Interleukin 17c precursor [Danio rerio]	down-regulated	down-regulated	0.16	4.82	0	9.09
New	down-regulated	down-regulated	0.1	10.71	0	2.77
Protein QNR-71 isoform X2 [Danio rerio]	down-regulated	down-regulated	0.08	8.96	0.1	9.14
Melanoma antigen recognized by T-cells 1-like [Maylandia zebra]	down-regulated	down-regulated	0.07	6.46	0.14	21.56
Coiled-coil domain-containing protein 87-like [Xenopus (Silurana) tropicalis]	down-regulated	down-regulated	0.07	3.27	0	2.03
CBL-interacting serine/threonine-protein kinase 25-like [Danio rerio]	down-regulated	down-regulated	0.21	4.84	0	8.98
New	down-regulated	down-regulated	0	3.96	0	5.84
New	down-regulated	down-regulated	0	6.35	0	5.23
Bone morphogenetic protein 2-like [Takifugu rubripes]	down-regulated	down-regulated	0.09	4.55	0	7.19
Thiosulfate sulfurtransferase/rhodanese-like domain-containing protein 1-like isoform X2 [Danio rerio]	down-regulated	down-regulated	0.09	4.67	0	4.95
Inhibin, beta A precursor [Danio rerio]	down-regulated	down-regulated	0.11	9.5	0	6.13
New	down-regulated	down-regulated	0	7.56	0	2.41
Proteasome subunit, beta type 8 [Oryzias latipes]	down-regulated	down-regulated	0	21.6	0	21.01
V-set domain-containing T-cell activation inhibitor 1-like [Danio rerio]	down-regulated	down-regulated	0	5.09	0	8.86
MHC class I protein [Carassius auratus langsdorfii]	down-regulated	down-regulated	0	62.2	0.13	23.67
Uncharacterized protein LOC100332522 [Danio rerio]	down-regulated	down-regulated	0	9.19	0	32.1
