# Supplementary material for: Transcriptome analysis provides insights into the regulatory function of alternative splicing in antiviral immunity in grass carp (Ctenopharyngodon idella)
Source: Sci Rep. 2015 Aug 7;5:12946. doi: 10.1038/srep12946 (PMC4528194; doi:10.1038/srep12946)
Supplement: Supplementary Dataset 4 [file srep12946-s5.xls]

## Sheet: GO_KR4 vs KS3
id	enrichment	description	ratio_in_study(7672 in total)	ratio_in_pop	p_uncorrected	p_bonferroni	type	diff_genes	ratio_DEG	Code name
GO:0002579	e	positive regulation of antigen processing and presentation	12	16	4.54e-11	2.94e-07	biological_process	comp70448_c1_seq3;comp70503_c0_seq1;comp70503_c0_seq10;comp70503_c0_seq12;comp70503_c0_seq13;comp70503_c0_seq14;comp70503_c0_seq15;comp70503_c0_seq2;comp70503_c0_seq4;comp70503_c0_seq6;comp70503_c0_seq7;comp70503_c0_seq8	0.75	1
GO:0002577	e	regulation of antigen processing and presentation	12	16	4.54e-11	2.94e-07	biological_process	comp70448_c1_seq3;comp70503_c0_seq1;comp70503_c0_seq10;comp70503_c0_seq12;comp70503_c0_seq13;comp70503_c0_seq14;comp70503_c0_seq15;comp70503_c0_seq2;comp70503_c0_seq4;comp70503_c0_seq6;comp70503_c0_seq7;comp70503_c0_seq8	0.75	2
GO:0002591	e	positive regulation of antigen processing and presentation of peptide antigen via MHC class I	12	16	4.54e-11	2.94e-07	biological_process	comp70448_c1_seq3;comp70503_c0_seq1;comp70503_c0_seq10;comp70503_c0_seq12;comp70503_c0_seq13;comp70503_c0_seq14;comp70503_c0_seq15;comp70503_c0_seq2;comp70503_c0_seq4;comp70503_c0_seq6;comp70503_c0_seq7;comp70503_c0_seq8	0.75	3
GO:0002428	e	antigen processing and presentation of peptide antigen via MHC class Ib	12	16	4.54e-11	2.94e-07	biological_process	comp70448_c1_seq3;comp70503_c0_seq1;comp70503_c0_seq10;comp70503_c0_seq12;comp70503_c0_seq13;comp70503_c0_seq14;comp70503_c0_seq15;comp70503_c0_seq2;comp70503_c0_seq4;comp70503_c0_seq6;comp70503_c0_seq7;comp70503_c0_seq8	0.75	4
GO:0002484	e	antigen processing and presentation of endogenous peptide antigen via MHC class I via ER pathway	12	16	4.54e-11	2.94e-07	biological_process	comp70448_c1_seq3;comp70503_c0_seq1;comp70503_c0_seq10;comp70503_c0_seq12;comp70503_c0_seq13;comp70503_c0_seq14;comp70503_c0_seq15;comp70503_c0_seq2;comp70503_c0_seq4;comp70503_c0_seq6;comp70503_c0_seq7;comp70503_c0_seq8	0.75	5
GO:0002485	e	antigen processing and presentation of endogenous peptide antigen via MHC class I via ER pathway, TAP-dependent	12	16	4.54e-11	2.94e-07	biological_process	comp70448_c1_seq3;comp70503_c0_seq1;comp70503_c0_seq10;comp70503_c0_seq12;comp70503_c0_seq13;comp70503_c0_seq14;comp70503_c0_seq15;comp70503_c0_seq2;comp70503_c0_seq4;comp70503_c0_seq6;comp70503_c0_seq7;comp70503_c0_seq8	0.75	6
GO:0002481	e	antigen processing and presentation of exogenous protein antigen via MHC class Ib, TAP-dependent	12	16	4.54e-11	2.94e-07	biological_process	comp70448_c1_seq3;comp70503_c0_seq1;comp70503_c0_seq10;comp70503_c0_seq12;comp70503_c0_seq13;comp70503_c0_seq14;comp70503_c0_seq15;comp70503_c0_seq2;comp70503_c0_seq4;comp70503_c0_seq6;comp70503_c0_seq7;comp70503_c0_seq8	0.75	7
GO:0002488	e	antigen processing and presentation of endogenous peptide antigen via MHC class Ib via ER pathway	12	16	4.54e-11	2.94e-07	biological_process	comp70448_c1_seq3;comp70503_c0_seq1;comp70503_c0_seq10;comp70503_c0_seq12;comp70503_c0_seq13;comp70503_c0_seq14;comp70503_c0_seq15;comp70503_c0_seq2;comp70503_c0_seq4;comp70503_c0_seq6;comp70503_c0_seq7;comp70503_c0_seq8	0.75	8
GO:0002489	e	antigen processing and presentation of endogenous peptide antigen via MHC class Ib via ER pathway, TAP-dependent	12	16	4.54e-11	2.94e-07	biological_process	comp70448_c1_seq3;comp70503_c0_seq1;comp70503_c0_seq10;comp70503_c0_seq12;comp70503_c0_seq13;comp70503_c0_seq14;comp70503_c0_seq15;comp70503_c0_seq2;comp70503_c0_seq4;comp70503_c0_seq6;comp70503_c0_seq7;comp70503_c0_seq8	0.75	9
GO:0002589	e	regulation of antigen processing and presentation of peptide antigen via MHC class I	12	16	4.54e-11	2.94e-07	biological_process	comp70448_c1_seq3;comp70503_c0_seq1;comp70503_c0_seq10;comp70503_c0_seq12;comp70503_c0_seq13;comp70503_c0_seq14;comp70503_c0_seq15;comp70503_c0_seq2;comp70503_c0_seq4;comp70503_c0_seq6;comp70503_c0_seq7;comp70503_c0_seq8	0.75	10
GO:0002585	e	positive regulation of antigen processing and presentation of peptide antigen	12	16	4.54e-11	2.94e-07	biological_process	comp70448_c1_seq3;comp70503_c0_seq1;comp70503_c0_seq10;comp70503_c0_seq12;comp70503_c0_seq13;comp70503_c0_seq14;comp70503_c0_seq15;comp70503_c0_seq2;comp70503_c0_seq4;comp70503_c0_seq6;comp70503_c0_seq7;comp70503_c0_seq8	0.75	11
GO:0002583	e	regulation of antigen processing and presentation of peptide antigen	12	16	4.54e-11	2.94e-07	biological_process	comp70448_c1_seq3;comp70503_c0_seq1;comp70503_c0_seq10;comp70503_c0_seq12;comp70503_c0_seq13;comp70503_c0_seq14;comp70503_c0_seq15;comp70503_c0_seq2;comp70503_c0_seq4;comp70503_c0_seq6;comp70503_c0_seq7;comp70503_c0_seq8	0.75	12
GO:0002475	e	antigen processing and presentation via MHC class Ib	12	16	4.54e-11	2.94e-07	biological_process	comp70448_c1_seq3;comp70503_c0_seq1;comp70503_c0_seq10;comp70503_c0_seq12;comp70503_c0_seq13;comp70503_c0_seq14;comp70503_c0_seq15;comp70503_c0_seq2;comp70503_c0_seq4;comp70503_c0_seq6;comp70503_c0_seq7;comp70503_c0_seq8	0.75	13
GO:0002477	e	antigen processing and presentation of exogenous peptide antigen via MHC class Ib	12	16	4.54e-11	2.94e-07	biological_process	comp70448_c1_seq3;comp70503_c0_seq1;comp70503_c0_seq10;comp70503_c0_seq12;comp70503_c0_seq13;comp70503_c0_seq14;comp70503_c0_seq15;comp70503_c0_seq2;comp70503_c0_seq4;comp70503_c0_seq6;comp70503_c0_seq7;comp70503_c0_seq8	0.75	14
GO:0002476	e	antigen processing and presentation of endogenous peptide antigen via MHC class Ib	12	16	4.54e-11	2.94e-07	biological_process	comp70448_c1_seq3;comp70503_c0_seq1;comp70503_c0_seq10;comp70503_c0_seq12;comp70503_c0_seq13;comp70503_c0_seq14;comp70503_c0_seq15;comp70503_c0_seq2;comp70503_c0_seq4;comp70503_c0_seq6;comp70503_c0_seq7;comp70503_c0_seq8	0.75	15
GO:0019883	e	antigen processing and presentation of endogenous antigen	14	20	4.72e-12	3.05e-08	biological_process	comp70424_c0_seq5;comp70424_c0_seq7;comp70448_c1_seq3;comp70503_c0_seq1;comp70503_c0_seq10;comp70503_c0_seq12;comp70503_c0_seq13;comp70503_c0_seq14;comp70503_c0_seq15;comp70503_c0_seq2;comp70503_c0_seq4;comp70503_c0_seq6;comp70503_c0_seq7;comp70503_c0_seq8	0.7	16
GO:0019885	e	antigen processing and presentation of endogenous peptide antigen via MHC class I	14	20	4.72e-12	3.05e-08	biological_process	comp70424_c0_seq5;comp70424_c0_seq7;comp70448_c1_seq3;comp70503_c0_seq1;comp70503_c0_seq10;comp70503_c0_seq12;comp70503_c0_seq13;comp70503_c0_seq14;comp70503_c0_seq15;comp70503_c0_seq2;comp70503_c0_seq4;comp70503_c0_seq6;comp70503_c0_seq7;comp70503_c0_seq8	0.7	17
GO:0002483	e	antigen processing and presentation of endogenous peptide antigen	14	20	4.72e-12	3.05e-08	biological_process	comp70424_c0_seq5;comp70424_c0_seq7;comp70448_c1_seq3;comp70503_c0_seq1;comp70503_c0_seq10;comp70503_c0_seq12;comp70503_c0_seq13;comp70503_c0_seq14;comp70503_c0_seq15;comp70503_c0_seq2;comp70503_c0_seq4;comp70503_c0_seq6;comp70503_c0_seq7;comp70503_c0_seq8	0.7	18
GO:0035672	e	oligopeptide transmembrane transport	13	20	1.17e-10	7.57e-07	biological_process	comp62234_c0_seq3;comp70448_c1_seq3;comp70503_c0_seq1;comp70503_c0_seq10;comp70503_c0_seq12;comp70503_c0_seq13;comp70503_c0_seq14;comp70503_c0_seq15;comp70503_c0_seq2;comp70503_c0_seq4;comp70503_c0_seq6;comp70503_c0_seq7;comp70503_c0_seq8	0.65	19
GO:0001916	e	positive regulation of T cell mediated cytotoxicity	13	20	1.17e-10	7.57e-07	biological_process	comp62234_c0_seq3;comp70448_c1_seq3;comp70503_c0_seq1;comp70503_c0_seq10;comp70503_c0_seq12;comp70503_c0_seq13;comp70503_c0_seq14;comp70503_c0_seq15;comp70503_c0_seq2;comp70503_c0_seq4;comp70503_c0_seq6;comp70503_c0_seq7;comp70503_c0_seq8	0.65	20
GO:0001914	e	regulation of T cell mediated cytotoxicity	13	21	2.86e-10	1.85e-06	biological_process	comp62234_c0_seq3;comp70448_c1_seq3;comp70503_c0_seq1;comp70503_c0_seq10;comp70503_c0_seq12;comp70503_c0_seq13;comp70503_c0_seq14;comp70503_c0_seq15;comp70503_c0_seq2;comp70503_c0_seq4;comp70503_c0_seq6;comp70503_c0_seq7;comp70503_c0_seq8	0.619048	21
GO:0015671	e	oxygen transport	8	13	9.44e-07	0.00611	biological_process	comp28753_c0_seq1;comp32087_c0_seq1;comp34872_c0_seq1;comp47192_c0_seq1;comp54343_c0_seq3;comp57376_c0_seq1;comp70262_c2_seq1;comp70556_c1_seq1	0.615385	22
GO:0046660	e	female sex differentiation	9	15	2.56e-07	0.00166	biological_process	comp57823_c0_seq1;comp57823_c0_seq2;comp57823_c0_seq3;comp61343_c0_seq10;comp61343_c0_seq3;comp61343_c0_seq4;comp61343_c0_seq5;comp61343_c0_seq6;comp61343_c0_seq7	0.6	23
GO:0015669	e	gas transport	10	17	6.96e-08	0.000451	biological_process	comp28753_c0_seq1;comp32087_c0_seq1;comp34872_c0_seq1;comp47192_c0_seq1;comp54343_c0_seq3;comp55747_c0_seq1;comp57376_c0_seq1;comp70262_c2_seq1;comp70556_c1_seq1;comp70844_c0_seq1	0.588235	24
GO:0009651	e	response to salt stress	9	16	5.47e-07	0.00354	biological_process	comp36343_c0_seq1;comp40135_c0_seq1;comp40135_c0_seq2;comp40135_c0_seq3;comp55747_c0_seq1;comp67455_c0_seq1;comp69036_c0_seq1;comp69036_c0_seq8;comp69036_c0_seq9	0.5625	25
GO:0006857	e	oligopeptide transport	13	24	2.82e-09	1.83e-05	biological_process	comp62234_c0_seq3;comp70448_c1_seq3;comp70503_c0_seq1;comp70503_c0_seq10;comp70503_c0_seq12;comp70503_c0_seq13;comp70503_c0_seq14;comp70503_c0_seq15;comp70503_c0_seq2;comp70503_c0_seq4;comp70503_c0_seq6;comp70503_c0_seq7;comp70503_c0_seq8	0.541667	26
GO:0002711	e	positive regulation of T cell mediated immunity	13	25	5.47e-09	3.54e-05	biological_process	comp62234_c0_seq3;comp70448_c1_seq3;comp70503_c0_seq1;comp70503_c0_seq10;comp70503_c0_seq12;comp70503_c0_seq13;comp70503_c0_seq14;comp70503_c0_seq15;comp70503_c0_seq2;comp70503_c0_seq4;comp70503_c0_seq6;comp70503_c0_seq7;comp70503_c0_seq8	0.52	27
GO:0002824	e	positive regulation of adaptive immune response based on somatic recombination of immune receptors built from immunoglobulin superfamily domains	13	26	1.02e-08	6.59e-05	biological_process	comp62234_c0_seq3;comp70448_c1_seq3;comp70503_c0_seq1;comp70503_c0_seq10;comp70503_c0_seq12;comp70503_c0_seq13;comp70503_c0_seq14;comp70503_c0_seq15;comp70503_c0_seq2;comp70503_c0_seq4;comp70503_c0_seq6;comp70503_c0_seq7;comp70503_c0_seq8	0.5	28
GO:0002821	e	positive regulation of adaptive immune response	13	26	1.02e-08	6.59e-05	biological_process	comp62234_c0_seq3;comp70448_c1_seq3;comp70503_c0_seq1;comp70503_c0_seq10;comp70503_c0_seq12;comp70503_c0_seq13;comp70503_c0_seq14;comp70503_c0_seq15;comp70503_c0_seq2;comp70503_c0_seq4;comp70503_c0_seq6;comp70503_c0_seq7;comp70503_c0_seq8	0.5	29
GO:0002709	e	regulation of T cell mediated immunity	13	26	1.02e-08	6.59e-05	biological_process	comp62234_c0_seq3;comp70448_c1_seq3;comp70503_c0_seq1;comp70503_c0_seq10;comp70503_c0_seq12;comp70503_c0_seq13;comp70503_c0_seq14;comp70503_c0_seq15;comp70503_c0_seq2;comp70503_c0_seq4;comp70503_c0_seq6;comp70503_c0_seq7;comp70503_c0_seq8	0.5	30
GO:0033014	e	tetrapyrrole biosynthetic process	16	35	1.08e-09	6.97e-06	biological_process	comp24134_c0_seq1;comp43297_c0_seq1;comp43297_c0_seq2;comp47362_c0_seq1;comp59706_c0_seq1;comp59896_c0_seq1;comp60059_c0_seq1;comp60317_c0_seq1;comp63887_c0_seq1;comp63887_c0_seq2;comp65914_c0_seq2;comp65914_c0_seq3;comp65914_c0_seq4;comp66636_c0_seq1;comp69381_c0_seq2;comp69515_c6_seq1	0.457143	31
GO:0006779	e	porphyrin-containing compound biosynthetic process	12	27	1.97e-07	0.00128	biological_process	comp24134_c0_seq1;comp43297_c0_seq1;comp43297_c0_seq2;comp47362_c0_seq1;comp59706_c0_seq1;comp60059_c0_seq1;comp60317_c0_seq1;comp63887_c0_seq1;comp63887_c0_seq2;comp66636_c0_seq1;comp69381_c0_seq2;comp69515_c6_seq1	0.444444	32
GO:0020027	e	hemoglobin metabolic process	12	28	3.21e-07	0.00208	biological_process	comp60317_c0_seq1;comp60945_c0_seq1;comp68116_c0_seq1;comp68116_c0_seq5;comp69515_c6_seq1;comp69752_c0_seq14;comp69752_c0_seq2;comp69752_c0_seq3;comp69752_c0_seq4;comp69752_c0_seq7;comp70263_c0_seq13;comp70263_c0_seq14	0.428571	33
GO:0015991	e	ATP hydrolysis coupled proton transport	19	45	1.62e-10	1.05e-06	biological_process	comp27566_c0_seq1;comp36343_c0_seq1;comp40135_c0_seq1;comp40135_c0_seq2;comp40135_c0_seq3;comp55270_c0_seq1;comp56545_c0_seq1;comp56545_c0_seq2;comp57990_c0_seq1;comp60140_c0_seq1;comp60334_c0_seq2;comp64365_c0_seq1;comp66225_c0_seq1;comp67455_c0_seq1;comp68434_c0_seq3;comp68434_c0_seq4;comp68434_c0_seq5;comp70569_c0_seq1;comp70839_c0_seq1	0.422222	34
GO:0015988	e	energy coupled proton transmembrane transport, against electrochemical gradient	19	45	1.62e-10	1.05e-06	biological_process	comp27566_c0_seq1;comp36343_c0_seq1;comp40135_c0_seq1;comp40135_c0_seq2;comp40135_c0_seq3;comp55270_c0_seq1;comp56545_c0_seq1;comp56545_c0_seq2;comp57990_c0_seq1;comp60140_c0_seq1;comp60334_c0_seq2;comp64365_c0_seq1;comp66225_c0_seq1;comp67455_c0_seq1;comp68434_c0_seq3;comp68434_c0_seq4;comp68434_c0_seq5;comp70569_c0_seq1;comp70839_c0_seq1	0.422222	35
GO:0002474	e	antigen processing and presentation of peptide antigen via MHC class I	16	39	7.46e-09	4.83e-05	biological_process	comp62642_c0_seq7;comp65471_c0_seq1;comp70424_c0_seq5;comp70424_c0_seq7;comp70448_c1_seq3;comp70503_c0_seq1;comp70503_c0_seq10;comp70503_c0_seq12;comp70503_c0_seq13;comp70503_c0_seq14;comp70503_c0_seq15;comp70503_c0_seq2;comp70503_c0_seq4;comp70503_c0_seq6;comp70503_c0_seq7;comp70503_c0_seq8	0.410256	36
GO:0006119	e	oxidative phosphorylation	15	44	3.94e-07	0.00255	biological_process	comp27566_c0_seq1;comp36343_c0_seq1;comp40135_c0_seq1;comp40135_c0_seq2;comp40135_c0_seq3;comp55270_c0_seq1;comp57990_c0_seq1;comp60140_c0_seq1;comp67156_c4_seq3;comp67455_c0_seq1;comp68434_c0_seq3;comp68434_c0_seq4;comp68434_c0_seq5;comp70569_c0_seq1;comp70839_c0_seq1	0.340909	37
GO:0046148	e	pigment biosynthetic process	15	46	7.59e-07	0.00492	biological_process	comp24134_c0_seq1;comp43297_c0_seq1;comp43297_c0_seq2;comp59839_c0_seq1;comp60059_c0_seq1;comp60317_c0_seq1;comp62178_c0_seq3;comp63128_c0_seq1;comp63128_c0_seq7;comp63496_c0_seq2;comp63496_c0_seq3;comp63496_c0_seq4;comp63887_c0_seq1;comp63887_c0_seq2;comp69224_c4_seq6	0.326087	38
GO:0002822	e	regulation of adaptive immune response based on somatic recombination of immune receptors built from immunoglobulin superfamily domains	14	43	1.81e-06	0.0117	biological_process	comp57694_c0_seq1;comp62234_c0_seq3;comp70448_c1_seq3;comp70503_c0_seq1;comp70503_c0_seq10;comp70503_c0_seq12;comp70503_c0_seq13;comp70503_c0_seq14;comp70503_c0_seq15;comp70503_c0_seq2;comp70503_c0_seq4;comp70503_c0_seq6;comp70503_c0_seq7;comp70503_c0_seq8	0.325581	39
GO:0002819	e	regulation of adaptive immune response	14	44	2.47e-06	0.016	biological_process	comp57694_c0_seq1;comp62234_c0_seq3;comp70448_c1_seq3;comp70503_c0_seq1;comp70503_c0_seq10;comp70503_c0_seq12;comp70503_c0_seq13;comp70503_c0_seq14;comp70503_c0_seq15;comp70503_c0_seq2;comp70503_c0_seq4;comp70503_c0_seq6;comp70503_c0_seq7;comp70503_c0_seq8	0.318182	40
GO:0055072	e	iron ion homeostasis	14	44	2.47e-06	0.016	biological_process	comp57694_c0_seq1;comp59614_c0_seq1;comp60059_c0_seq1;comp60945_c0_seq1;comp67450_c4_seq2;comp67894_c1_seq2;comp68039_c0_seq1;comp69292_c0_seq1;comp69292_c0_seq6;comp69292_c0_seq8;comp69292_c0_seq9;comp69555_c0_seq1;comp69930_c0_seq3;comp70569_c0_seq1	0.318182	41
GO:0042742	e	defense response to bacterium	19	61	6.07e-08	0.000393	biological_process	comp16968_c0_seq1;comp30049_c0_seq1;comp44611_c0_seq1;comp48078_c0_seq1;comp48078_c0_seq2;comp55316_c0_seq1;comp57306_c0_seq1;comp64973_c0_seq1;comp65836_c0_seq1;comp65836_c0_seq3;comp66712_c0_seq1;comp66783_c0_seq1;comp66783_c0_seq2;comp67624_c3_seq11;comp68426_c0_seq1;comp69201_c1_seq12;comp69201_c1_seq23;comp69496_c0_seq1;comp70362_c3_seq1	0.311475	42
GO:0001912	e	positive regulation of leukocyte mediated cytotoxicity	14	45	3.33e-06	0.0216	biological_process	comp47431_c0_seq2;comp62234_c0_seq3;comp70448_c1_seq3;comp70503_c0_seq1;comp70503_c0_seq10;comp70503_c0_seq12;comp70503_c0_seq13;comp70503_c0_seq14;comp70503_c0_seq15;comp70503_c0_seq2;comp70503_c0_seq4;comp70503_c0_seq6;comp70503_c0_seq7;comp70503_c0_seq8	0.311111	43
GO:0031343	e	positive regulation of cell killing	14	45	3.33e-06	0.0216	biological_process	comp47431_c0_seq2;comp62234_c0_seq3;comp70448_c1_seq3;comp70503_c0_seq1;comp70503_c0_seq10;comp70503_c0_seq12;comp70503_c0_seq13;comp70503_c0_seq14;comp70503_c0_seq15;comp70503_c0_seq2;comp70503_c0_seq4;comp70503_c0_seq6;comp70503_c0_seq7;comp70503_c0_seq8	0.311111	44
GO:0042440	e	pigment metabolic process	21	69	1.97e-08	0.000127	biological_process	comp24134_c0_seq1;comp43297_c0_seq1;comp43297_c0_seq2;comp59839_c0_seq1;comp60059_c0_seq1;comp60317_c0_seq1;comp62178_c0_seq3;comp63128_c0_seq1;comp63128_c0_seq7;comp63496_c0_seq2;comp63496_c0_seq3;comp63496_c0_seq4;comp63887_c0_seq1;comp63887_c0_seq2;comp69201_c1_seq16;comp69201_c1_seq2;comp69201_c1_seq25;comp69201_c1_seq26;comp69201_c1_seq30;comp69201_c1_seq5;comp69224_c4_seq6	0.304348	45
GO:0001910	e	regulation of leukocyte mediated cytotoxicity	14	46	4.46e-06	0.0289	biological_process	comp47431_c0_seq2;comp62234_c0_seq3;comp70448_c1_seq3;comp70503_c0_seq1;comp70503_c0_seq10;comp70503_c0_seq12;comp70503_c0_seq13;comp70503_c0_seq14;comp70503_c0_seq15;comp70503_c0_seq2;comp70503_c0_seq4;comp70503_c0_seq6;comp70503_c0_seq7;comp70503_c0_seq8	0.304348	46
GO:0031341	e	regulation of cell killing	14	46	4.46e-06	0.0289	biological_process	comp47431_c0_seq2;comp62234_c0_seq3;comp70448_c1_seq3;comp70503_c0_seq1;comp70503_c0_seq10;comp70503_c0_seq12;comp70503_c0_seq13;comp70503_c0_seq14;comp70503_c0_seq15;comp70503_c0_seq2;comp70503_c0_seq4;comp70503_c0_seq6;comp70503_c0_seq7;comp70503_c0_seq8	0.304348	47
GO:0006778	e	porphyrin-containing compound metabolic process	17	56	4.5e-07	0.00291	biological_process	comp24134_c0_seq1;comp43297_c0_seq1;comp43297_c0_seq2;comp47362_c0_seq1;comp59706_c0_seq1;comp59896_c0_seq1;comp60059_c0_seq1;comp60317_c0_seq1;comp63887_c0_seq1;comp63887_c0_seq2;comp65914_c0_seq2;comp65914_c0_seq3;comp65914_c0_seq4;comp66636_c0_seq1;comp67717_c0_seq1;comp69381_c0_seq2;comp69515_c6_seq1	0.303571	48
GO:0033013	e	tetrapyrrole metabolic process	18	68	1.95e-06	0.0126	biological_process	comp24134_c0_seq1;comp43297_c0_seq1;comp43297_c0_seq2;comp47362_c0_seq1;comp59706_c0_seq1;comp59896_c0_seq1;comp60059_c0_seq1;comp60317_c0_seq1;comp63887_c0_seq1;comp63887_c0_seq2;comp65914_c0_seq2;comp65914_c0_seq3;comp65914_c0_seq4;comp66636_c0_seq1;comp66836_c0_seq3;comp67717_c0_seq1;comp69381_c0_seq2;comp69515_c6_seq1	0.264706	49
GO:0035162	e	embryonic hemopoiesis	28	106	3.31e-09	2.15e-05	biological_process	comp23933_c0_seq1;comp26814_c0_seq1;comp28798_c0_seq1;comp48120_c0_seq1;comp54628_c0_seq1;comp54628_c0_seq2;comp57950_c0_seq1;comp59787_c0_seq2;comp60147_c0_seq3;comp60160_c0_seq1;comp60317_c0_seq1;comp60945_c0_seq1;comp61963_c0_seq4;comp62892_c0_seq3;comp62892_c0_seq5;comp62944_c0_seq2;comp63292_c0_seq1;comp63292_c0_seq2;comp63292_c0_seq4;comp63292_c0_seq6;comp69381_c0_seq1;comp69381_c0_seq2;com…	0.264151	50
GO:0009617	e	response to bacterium	27	103	7.51e-09	4.86e-05	biological_process	comp16968_c0_seq1;comp30049_c0_seq1;comp32942_c0_seq1;comp35432_c0_seq1;comp44611_c0_seq1;comp48078_c0_seq1;comp48078_c0_seq2;comp55316_c0_seq1;comp57306_c0_seq1;comp60993_c0_seq1;comp61057_c0_seq1;comp63258_c0_seq1;comp64973_c0_seq1;comp65836_c0_seq1;comp65836_c0_seq3;comp66712_c0_seq1;comp66783_c0_seq1;comp66783_c0_seq2;comp67440_c0_seq2;comp67624_c3_seq11;comp68360_c0_seq3;comp68426_c0_seq1;co…	0.262136	51
GO:0009167	e	purine ribonucleoside monophosphate metabolic process	23	93	2.97e-07	0.00192	biological_process	comp53052_c0_seq1;comp59839_c0_seq1;comp62582_c0_seq1;comp62582_c0_seq2;comp63128_c0_seq1;comp63128_c0_seq10;comp63128_c0_seq11;comp63128_c0_seq7;comp63496_c0_seq2;comp63496_c0_seq3;comp63496_c0_seq4;comp64713_c0_seq1;comp64713_c0_seq2;comp66236_c0_seq1;comp66850_c0_seq10;comp68638_c3_seq19;comp68638_c3_seq8;comp69179_c0_seq1;comp69179_c0_seq16;comp69179_c0_seq7;comp69179_c0_seq8;comp69179_c0_seq…	0.247312	52
GO:0009126	e	purine nucleoside monophosphate metabolic process	23	93	2.97e-07	0.00192	biological_process	comp53052_c0_seq1;comp59839_c0_seq1;comp62582_c0_seq1;comp62582_c0_seq2;comp63128_c0_seq1;comp63128_c0_seq10;comp63128_c0_seq11;comp63128_c0_seq7;comp63496_c0_seq2;comp63496_c0_seq3;comp63496_c0_seq4;comp64713_c0_seq1;comp64713_c0_seq2;comp66236_c0_seq1;comp66850_c0_seq10;comp68638_c3_seq19;comp68638_c3_seq8;comp69179_c0_seq1;comp69179_c0_seq16;comp69179_c0_seq7;comp69179_c0_seq8;comp69179_c0_seq…	0.247312	53
GO:0009168	e	purine ribonucleoside monophosphate biosynthetic process	18	74	7.18e-06	0.0465	biological_process	comp53052_c0_seq1;comp59839_c0_seq1;comp62582_c0_seq1;comp62582_c0_seq2;comp63128_c0_seq1;comp63128_c0_seq10;comp63128_c0_seq11;comp63128_c0_seq7;comp63496_c0_seq2;comp63496_c0_seq3;comp63496_c0_seq4;comp66236_c0_seq1;comp69179_c0_seq1;comp69179_c0_seq16;comp69179_c0_seq7;comp69179_c0_seq8;comp69179_c0_seq9;comp69224_c4_seq6	0.243243	54
GO:0009127	e	purine nucleoside monophosphate biosynthetic process	18	74	7.18e-06	0.0465	biological_process	comp53052_c0_seq1;comp59839_c0_seq1;comp62582_c0_seq1;comp62582_c0_seq2;comp63128_c0_seq1;comp63128_c0_seq10;comp63128_c0_seq11;comp63128_c0_seq7;comp63496_c0_seq2;comp63496_c0_seq3;comp63496_c0_seq4;comp66236_c0_seq1;comp69179_c0_seq1;comp69179_c0_seq16;comp69179_c0_seq7;comp69179_c0_seq8;comp69179_c0_seq9;comp69224_c4_seq6	0.243243	55
GO:0030218	e	erythrocyte differentiation	27	114	7.6e-08	0.000492	biological_process	comp23933_c0_seq1;comp47363_c0_seq1;comp54628_c0_seq1;comp54628_c0_seq2;comp57950_c0_seq1;comp60160_c0_seq1;comp60317_c0_seq1;comp60945_c0_seq1;comp62708_c0_seq1;comp63292_c0_seq1;comp63292_c0_seq2;comp63292_c0_seq4;comp63292_c0_seq6;comp65773_c2_seq2;comp68116_c0_seq1;comp68116_c0_seq5;comp68708_c3_seq4;comp68977_c4_seq3;comp68977_c4_seq5;comp69752_c0_seq14;comp69752_c0_seq2;comp69752_c0_seq3;co…	0.236842	56
GO:0019882	e	antigen processing and presentation	36	154	8.33e-10	5.4e-06	biological_process	comp25071_c0_seq1;comp58780_c0_seq2;comp60470_c0_seq2;comp62642_c0_seq7;comp65471_c0_seq1;comp67534_c0_seq12;comp68527_c0_seq1;comp68527_c0_seq4;comp68907_c0_seq2;comp68907_c0_seq3;comp68907_c0_seq4;comp68907_c0_seq8;comp69058_c2_seq13;comp69311_c0_seq5;comp69311_c0_seq6;comp69499_c0_seq7;comp69833_c0_seq3;comp70036_c0_seq11;comp70036_c0_seq18;comp70036_c0_seq20;comp70036_c0_seq21;comp70036_c0_se…	0.233766	57
GO:0009161	e	ribonucleoside monophosphate metabolic process	29	131	1.24e-07	0.0008	biological_process	comp53052_c0_seq1;comp59839_c0_seq1;comp62456_c0_seq1;comp62456_c0_seq3;comp62456_c0_seq6;comp62456_c0_seq7;comp62582_c0_seq1;comp62582_c0_seq2;comp63128_c0_seq1;comp63128_c0_seq10;comp63128_c0_seq11;comp63128_c0_seq7;comp63496_c0_seq2;comp63496_c0_seq3;comp63496_c0_seq4;comp64508_c0_seq2;comp64508_c0_seq9;comp64713_c0_seq1;comp64713_c0_seq2;comp66236_c0_seq1;comp66850_c0_seq10;comp68638_c3_seq19…	0.221374	58
GO:0009123	e	nucleoside monophosphate metabolic process	29	134	2.07e-07	0.00134	biological_process	comp53052_c0_seq1;comp59839_c0_seq1;comp62456_c0_seq1;comp62456_c0_seq3;comp62456_c0_seq6;comp62456_c0_seq7;comp62582_c0_seq1;comp62582_c0_seq2;comp63128_c0_seq1;comp63128_c0_seq10;comp63128_c0_seq11;comp63128_c0_seq7;comp63496_c0_seq2;comp63496_c0_seq3;comp63496_c0_seq4;comp64508_c0_seq2;comp64508_c0_seq9;comp64713_c0_seq1;comp64713_c0_seq2;comp66236_c0_seq1;comp66850_c0_seq10;comp68638_c3_seq19…	0.216418	59
GO:0015992	e	proton transport	30	139	1.37e-07	0.000888	biological_process	comp27566_c0_seq1;comp36343_c0_seq1;comp37522_c0_seq1;comp40135_c0_seq1;comp40135_c0_seq2;comp40135_c0_seq3;comp55270_c0_seq1;comp56545_c0_seq1;comp56545_c0_seq2;comp57990_c0_seq1;comp59739_c0_seq1;comp59739_c0_seq10;comp59739_c0_seq11;comp59739_c0_seq3;comp59739_c0_seq4;comp59739_c0_seq8;comp59739_c0_seq9;comp60140_c0_seq1;comp60334_c0_seq2;comp64365_c0_seq1;comp64763_c0_seq1;comp66225_c0_seq1;c…	0.215827	60
GO:0006818	e	hydrogen transport	30	140	1.62e-07	0.00105	biological_process	comp27566_c0_seq1;comp36343_c0_seq1;comp37522_c0_seq1;comp40135_c0_seq1;comp40135_c0_seq2;comp40135_c0_seq3;comp55270_c0_seq1;comp56545_c0_seq1;comp56545_c0_seq2;comp57990_c0_seq1;comp59739_c0_seq1;comp59739_c0_seq10;comp59739_c0_seq11;comp59739_c0_seq3;comp59739_c0_seq4;comp59739_c0_seq8;comp59739_c0_seq9;comp60140_c0_seq1;comp60334_c0_seq2;comp64365_c0_seq1;comp64763_c0_seq1;comp66225_c0_seq1;c…	0.214286	61
GO:0009156	e	ribonucleoside monophosphate biosynthetic process	24	112	2.68e-06	0.0173	biological_process	comp53052_c0_seq1;comp59839_c0_seq1;comp62456_c0_seq1;comp62456_c0_seq3;comp62456_c0_seq6;comp62456_c0_seq7;comp62582_c0_seq1;comp62582_c0_seq2;comp63128_c0_seq1;comp63128_c0_seq10;comp63128_c0_seq11;comp63128_c0_seq7;comp63496_c0_seq2;comp63496_c0_seq3;comp63496_c0_seq4;comp64508_c0_seq2;comp64508_c0_seq9;comp66236_c0_seq1;comp69179_c0_seq1;comp69179_c0_seq16;comp69179_c0_seq7;comp69179_c0_seq8;…	0.214286	62
GO:0009124	e	nucleoside monophosphate biosynthetic process	24	113	3.15e-06	0.0204	biological_process	comp53052_c0_seq1;comp59839_c0_seq1;comp62456_c0_seq1;comp62456_c0_seq3;comp62456_c0_seq6;comp62456_c0_seq7;comp62582_c0_seq1;comp62582_c0_seq2;comp63128_c0_seq1;comp63128_c0_seq10;comp63128_c0_seq11;comp63128_c0_seq7;comp63496_c0_seq2;comp63496_c0_seq3;comp63496_c0_seq4;comp64508_c0_seq2;comp64508_c0_seq9;comp66236_c0_seq1;comp69179_c0_seq1;comp69179_c0_seq16;comp69179_c0_seq7;comp69179_c0_seq8;…	0.212389	63
GO:0030097	e	hemopoiesis	52	258	2.13e-10	1.38e-06	biological_process	comp23933_c0_seq1;comp26814_c0_seq1;comp28798_c0_seq1;comp34712_c0_seq1;comp43538_c0_seq1;comp48120_c0_seq1;comp53285_c0_seq1;comp53358_c0_seq1;comp54628_c0_seq1;comp54628_c0_seq2;comp57950_c0_seq1;comp59787_c0_seq2;comp60147_c0_seq3;comp60160_c0_seq1;comp60317_c0_seq1;comp60807_c0_seq2;comp60945_c0_seq1;comp61763_c0_seq1;comp61763_c0_seq9;comp61963_c0_seq4;comp62892_c0_seq3;comp62892_c0_seq5;com…	0.20155	64
GO:0006955	e	immune response	57	283	8.42e-11	5.45e-07	biological_process	comp35276_c0_seq1;comp35276_c0_seq2;comp44157_c0_seq1;comp44611_c0_seq1;comp45347_c1_seq1;comp46629_c0_seq1;comp47464_c0_seq1;comp48078_c0_seq1;comp48078_c0_seq2;comp51360_c0_seq1;comp55840_c0_seq1;comp57306_c0_seq1;comp59088_c0_seq2;comp60470_c0_seq2;comp61552_c0_seq1;comp61692_c0_seq5;comp61702_c0_seq1;comp61702_c0_seq2;comp63241_c0_seq3;comp63241_c0_seq5;comp63258_c0_seq1;comp64232_c0_seq2;com…	0.201413	65
GO:0030099	e	myeloid cell differentiation	42	212	7.36e-09	4.77e-05	biological_process	comp23933_c0_seq1;comp25071_c0_seq1;comp28798_c0_seq1;comp47363_c0_seq1;comp54628_c0_seq1;comp54628_c0_seq2;comp56394_c0_seq1;comp56394_c0_seq4;comp57950_c0_seq1;comp59624_c0_seq1;comp60160_c0_seq1;comp60317_c0_seq1;comp60945_c0_seq1;comp61963_c0_seq4;comp62382_c0_seq4;comp62382_c0_seq5;comp62708_c0_seq1;comp62944_c0_seq2;comp63216_c0_seq1;comp63292_c0_seq1;comp63292_c0_seq2;comp63292_c0_seq4;com…	0.198113	66
GO:0010038	e	response to metal ion	30	153	1.2e-06	0.00776	biological_process	comp47777_c0_seq4;comp48271_c0_seq2;comp50780_c0_seq3;comp59624_c0_seq1;comp60140_c0_seq1;comp61552_c0_seq1;comp61972_c0_seq1;comp63150_c0_seq5;comp67032_c0_seq20;comp68039_c0_seq1;comp69036_c0_seq1;comp69036_c0_seq8;comp69036_c0_seq9;comp69903_c0_seq1;comp70262_c2_seq1;comp70263_c0_seq13;comp70263_c0_seq14;comp70448_c1_seq3;comp70503_c0_seq1;comp70503_c0_seq10;comp70503_c0_seq12;comp70503_c0_seq…	0.196078	67
GO:0048534	e	hematopoietic or lymphoid organ development	56	303	4.64e-10	3.01e-06	biological_process	comp23933_c0_seq1;comp26814_c0_seq1;comp28798_c0_seq1;comp34712_c0_seq1;comp43538_c0_seq1;comp48120_c0_seq1;comp51832_c0_seq1;comp53285_c0_seq1;comp53358_c0_seq1;comp54628_c0_seq1;comp54628_c0_seq2;comp57950_c0_seq1;comp59787_c0_seq2;comp60147_c0_seq3;comp60160_c0_seq1;comp60317_c0_seq1;comp60807_c0_seq2;comp60945_c0_seq1;comp61763_c0_seq1;comp61763_c0_seq9;comp61963_c0_seq4;comp62892_c0_seq3;com…	0.184818	68
GO:0046034	e	ATP metabolic process	60	326	1.29e-10	8.34e-07	biological_process	comp17027_c0_seq1;comp27566_c0_seq1;comp31532_c0_seq1;comp36343_c0_seq1;comp37639_c0_seq1;comp37938_c0_seq1;comp40135_c0_seq1;comp40135_c0_seq2;comp40135_c0_seq3;comp50443_c0_seq2;comp50670_c0_seq1;comp57374_c0_seq1;comp60140_c0_seq1;comp61218_c0_seq1;comp61327_c2_seq1;comp62234_c0_seq3;comp63850_c0_seq1;comp64713_c0_seq1;comp64713_c0_seq2;comp66798_c1_seq1;comp66927_c0_seq2;comp66927_c0_seq3;com…	0.184049	69
GO:0051707	e	response to other organism	38	211	5.47e-07	0.00354	biological_process	comp16968_c0_seq1;comp30049_c0_seq1;comp32942_c0_seq1;comp35432_c0_seq1;comp37890_c0_seq1;comp43321_c0_seq1;comp44611_c0_seq1;comp48078_c0_seq1;comp48078_c0_seq2;comp55316_c0_seq1;comp57306_c0_seq1;comp60993_c0_seq1;comp61057_c0_seq1;comp63258_c0_seq1;comp64973_c0_seq1;comp65836_c0_seq1;comp65836_c0_seq3;comp66315_c0_seq10;comp66327_c1_seq3;comp66712_c0_seq1;comp66783_c0_seq1;comp66783_c0_seq2;co…	0.180095	70
GO:0009607	e	response to biotic stimulus	58	325	1.06e-09	6.84e-06	biological_process	comp16968_c0_seq1;comp30049_c0_seq1;comp32942_c0_seq1;comp35432_c0_seq1;comp37890_c0_seq1;comp43321_c0_seq1;comp44611_c0_seq1;comp47993_c0_seq1;comp48078_c0_seq1;comp48078_c0_seq2;comp55316_c0_seq1;comp55594_c0_seq1;comp55594_c0_seq2;comp57306_c0_seq1;comp58858_c1_seq1;comp58858_c1_seq2;comp60765_c0_seq1;comp60993_c0_seq1;comp61057_c0_seq1;comp61552_c0_seq1;comp63007_c0_seq7;comp63126_c0_seq4;com…	0.178462	71
GO:0048568	e	embryonic organ development	38	213	6.71e-07	0.00434	biological_process	comp21941_c0_seq1;comp23933_c0_seq1;comp26814_c0_seq1;comp28798_c0_seq1;comp47464_c0_seq1;comp48120_c0_seq1;comp53358_c0_seq1;comp54628_c0_seq1;comp54628_c0_seq2;comp55864_c0_seq2;comp57950_c0_seq1;comp59787_c0_seq2;comp60147_c0_seq3;comp60160_c0_seq1;comp60317_c0_seq1;comp60945_c0_seq1;comp61320_c0_seq2;comp61963_c0_seq4;comp62676_c0_seq1;comp62892_c0_seq3;comp62892_c0_seq5;comp62944_c0_seq2;com…	0.178404	72
GO:0006200	e	ATP catabolic process	46	267	1.45e-07	0.000941	biological_process	comp17027_c0_seq1;comp31532_c0_seq1;comp37639_c0_seq1;comp37938_c0_seq1;comp50443_c0_seq2;comp50670_c0_seq1;comp57374_c0_seq1;comp60140_c0_seq1;comp61218_c0_seq1;comp61327_c2_seq1;comp62234_c0_seq3;comp63850_c0_seq1;comp66927_c0_seq2;comp66927_c0_seq3;comp66927_c0_seq4;comp66927_c0_seq5;comp67206_c0_seq11;comp67206_c0_seq9;comp67256_c0_seq1;comp67360_c1_seq6;comp67868_c0_seq1;comp68437_c0_seq9;co…	0.172285	73
GO:0006897	e	endocytosis	37	220	4.26e-06	0.0276	biological_process	comp212360_c0_seq1;comp54813_c0_seq1;comp54813_c0_seq2;comp55166_c0_seq1;comp59584_c0_seq1;comp61056_c0_seq1;comp61056_c0_seq2;comp62895_c0_seq1;comp62895_c0_seq2;comp63888_c0_seq4;comp65017_c0_seq1;comp65123_c0_seq26;comp65123_c0_seq31;comp66538_c0_seq1;comp66538_c0_seq2;comp66538_c0_seq9;comp66742_c0_seq3;comp67212_c0_seq2;comp67216_c0_seq15;comp67216_c0_seq37;comp67374_c0_seq1;comp67374_c0_seq…	0.168182	74
GO:0006820	e	anion transport	64	425	1.51e-07	0.00098	biological_process	comp43956_c0_seq1;comp51498_c0_seq3;comp53446_c0_seq1;comp55316_c1_seq1;comp55316_c1_seq2;comp55316_c1_seq6;comp55589_c0_seq1;comp57438_c0_seq1;comp57950_c0_seq1;comp58208_c0_seq1;comp58208_c0_seq3;comp59624_c0_seq1;comp60060_c0_seq5;comp62039_c0_seq3;comp62276_c0_seq3;comp62971_c0_seq1;comp62971_c0_seq2;comp63085_c0_seq1;comp63425_c0_seq1;comp63425_c0_seq2;comp63575_c0_seq1;comp64102_c0_seq6;com…	0.150588	75
GO:0006281	e	DNA repair	93	622	3.45e-10	2.23e-06	biological_process	comp22535_c0_seq1;comp37639_c0_seq1;comp49006_c0_seq1;comp49754_c0_seq1;comp50443_c0_seq2;comp53233_c0_seq3;comp53987_c0_seq4;comp54906_c1_seq1;comp55623_c0_seq2;comp56820_c0_seq1;comp56848_c0_seq4;comp58356_c0_seq2;comp59189_c0_seq1;comp59189_c0_seq4;comp59936_c0_seq1;comp59936_c0_seq10;comp59936_c0_seq6;comp59936_c0_seq7;comp59936_c0_seq8;comp59992_c0_seq2;comp60183_c0_seq1;comp60671_c0_seq2;co…	0.149518	76
GO:0002376	e	immune system process	121	812	2.06e-10	1.33e-06	biological_process	comp25071_c0_seq1;comp35276_c0_seq1;comp35276_c0_seq2;comp361392_c0_seq1;comp37639_c0_seq1;comp43321_c0_seq1;comp44157_c0_seq1;comp44611_c0_seq1;comp45347_c1_seq1;comp46629_c0_seq1;comp47464_c0_seq1;comp48078_c0_seq1;comp48078_c0_seq2;comp51360_c0_seq1;comp53358_c0_seq1;comp53581_c0_seq1;comp55166_c0_seq1;comp55594_c0_seq1;comp55594_c0_seq2;comp55717_c0_seq2;comp55840_c0_seq1;comp57297_c0_seq1;co…	0.149015	77
GO:0006974	e	response to DNA damage stimulus	113	767	2.37e-10	1.54e-06	biological_process	comp22535_c0_seq1;comp37639_c0_seq1;comp44066_c0_seq1;comp47646_c0_seq1;comp49006_c0_seq1;comp49754_c0_seq1;comp50443_c0_seq2;comp53233_c0_seq3;comp53987_c0_seq4;comp54906_c1_seq1;comp55166_c0_seq1;comp55623_c0_seq2;comp56820_c0_seq1;comp56848_c0_seq4;comp58356_c0_seq2;comp59189_c0_seq1;comp59189_c0_seq4;comp59936_c0_seq1;comp59936_c0_seq10;comp59936_c0_seq6;comp59936_c0_seq7;comp59936_c0_seq8;co…	0.147327	78
GO:0015672	e	monovalent inorganic cation transport	53	365	5.54e-06	0.0359	biological_process	comp27566_c0_seq1;comp36343_c0_seq1;comp37522_c0_seq1;comp40135_c0_seq1;comp40135_c0_seq2;comp40135_c0_seq3;comp53446_c0_seq1;comp55270_c0_seq1;comp56545_c0_seq1;comp56545_c0_seq2;comp57687_c0_seq1;comp57990_c0_seq1;comp58711_c0_seq2;comp59739_c0_seq1;comp59739_c0_seq10;comp59739_c0_seq11;comp59739_c0_seq3;comp59739_c0_seq4;comp59739_c0_seq8;comp59739_c0_seq9;comp59898_c1_seq11;comp59898_c1_seq3;…	0.145205	79
GO:0006644	e	phospholipid metabolic process	94	649	1.4e-09	9.06e-06	biological_process	comp18967_c0_seq1;comp42596_c0_seq1;comp53105_c0_seq1;comp56662_c0_seq1;comp59394_c0_seq1;comp59394_c0_seq2;comp59713_c0_seq1;comp59921_c0_seq2;comp60907_c0_seq1;comp61298_c0_seq2;comp61526_c0_seq5;comp62797_c0_seq7;comp62935_c0_seq11;comp62935_c0_seq4;comp62935_c0_seq5;comp63053_c0_seq6;comp63302_c0_seq2;comp63458_c0_seq10;comp63613_c1_seq10;comp63613_c1_seq4;comp64325_c0_seq1;comp64633_c0_seq2;…	0.144838	80
GO:0090407	e	organophosphate biosynthetic process	100	693	7.88e-10	5.1e-06	biological_process	comp34708_c0_seq1;comp42596_c0_seq1;comp47640_c0_seq1;comp53052_c0_seq1;comp56438_c0_seq1;comp58133_c0_seq1;comp59394_c0_seq1;comp59394_c0_seq2;comp59713_c0_seq1;comp59839_c0_seq1;comp60060_c0_seq5;comp60765_c0_seq1;comp61298_c0_seq2;comp62158_c0_seq3;comp62456_c0_seq1;comp62456_c0_seq3;comp62456_c0_seq6;comp62456_c0_seq7;comp62582_c0_seq1;comp62582_c0_seq2;comp62797_c0_seq7;comp62935_c0_seq11;co…	0.1443	81
GO:0055085	e	transmembrane transport	194	1347	3.34e-10	2.17e-06	biological_process	comp27566_c0_seq1;comp36343_c0_seq1;comp37938_c0_seq1;comp40135_c0_seq1;comp40135_c0_seq2;comp40135_c0_seq3;comp43297_c0_seq1;comp43297_c0_seq2;comp43956_c0_seq1;comp49924_c0_seq1;comp50707_c0_seq2;comp50780_c0_seq3;comp51498_c0_seq3;comp53105_c0_seq1;comp53148_c0_seq1;comp54444_c0_seq2;comp55270_c0_seq1;comp56545_c0_seq1;comp56545_c0_seq2;comp57438_c0_seq1;comp57687_c0_seq1;comp57985_c0_seq5;com…	0.144024	82
GO:1901293	e	nucleoside phosphate biosynthetic process	55	382	3.85e-06	0.0249	biological_process	comp34708_c0_seq1;comp47640_c0_seq1;comp53052_c0_seq1;comp56438_c0_seq1;comp58133_c0_seq1;comp59839_c0_seq1;comp60060_c0_seq5;comp62456_c0_seq1;comp62456_c0_seq3;comp62456_c0_seq6;comp62456_c0_seq7;comp62582_c0_seq1;comp62582_c0_seq2;comp63068_c0_seq1;comp63128_c0_seq1;comp63128_c0_seq10;comp63128_c0_seq11;comp63128_c0_seq7;comp63496_c0_seq2;comp63496_c0_seq3;comp63496_c0_seq4;comp64508_c0_seq2;c…	0.143979	83
GO:0071705	e	nitrogen compound transport	73	511	2e-07	0.00129	biological_process	comp43956_c0_seq1;comp52588_c0_seq1;comp52588_c0_seq5;comp57438_c0_seq1;comp57823_c0_seq3;comp60060_c0_seq5;comp61530_c0_seq4;comp61702_c0_seq1;comp61702_c0_seq2;comp62039_c0_seq3;comp62234_c0_seq3;comp63425_c0_seq1;comp63425_c0_seq2;comp63438_c0_seq2;comp63438_c0_seq3;comp63575_c0_seq1;comp63911_c0_seq2;comp63911_c0_seq4;comp63916_c1_seq13;comp63916_c1_seq2;comp63916_c1_seq4;comp64127_c0_seq1;co…	0.142857	84
GO:0048878	e	chemical homeostasis	70	491	3.02e-07	0.00195	biological_process	comp361392_c0_seq1;comp36343_c0_seq1;comp40135_c0_seq1;comp40135_c0_seq2;comp40135_c0_seq3;comp50670_c0_seq1;comp55717_c0_seq2;comp57694_c0_seq1;comp58711_c0_seq2;comp59614_c0_seq1;comp59624_c0_seq1;comp59739_c0_seq1;comp59739_c0_seq10;comp59739_c0_seq11;comp59739_c0_seq3;comp59739_c0_seq4;comp59739_c0_seq8;comp59739_c0_seq9;comp60059_c0_seq1;comp60294_c0_seq1;comp60294_c0_seq5;comp60294_c0_seq7;…	0.142566	85
GO:0050801	e	ion homeostasis	61	431	2.28e-06	0.0148	biological_process	comp361392_c0_seq1;comp36343_c0_seq1;comp40135_c0_seq1;comp40135_c0_seq2;comp40135_c0_seq3;comp50670_c0_seq1;comp55717_c0_seq2;comp57694_c0_seq1;comp59614_c0_seq1;comp59739_c0_seq1;comp59739_c0_seq10;comp59739_c0_seq11;comp59739_c0_seq3;comp59739_c0_seq4;comp59739_c0_seq8;comp59739_c0_seq9;comp60059_c0_seq1;comp60294_c0_seq1;comp60294_c0_seq5;comp60294_c0_seq7;comp60945_c0_seq1;comp64623_c0_seq2;…	0.141531	86
GO:0019637	e	organophosphate metabolic process	283	2010	3.81e-10	2.47e-06	biological_process	comp17027_c0_seq1;comp18967_c0_seq1;comp19567_c0_seq1;comp27566_c0_seq1;comp31532_c0_seq1;comp34640_c0_seq1;comp34708_c0_seq1;comp36343_c0_seq1;comp37397_c0_seq1;comp37639_c0_seq1;comp37938_c0_seq1;comp38965_c0_seq2;comp40135_c0_seq1;comp40135_c0_seq2;comp40135_c0_seq3;comp42596_c0_seq1;comp47640_c0_seq1;comp47680_c0_seq1;comp50443_c0_seq2;comp50670_c0_seq1;comp53052_c0_seq1;comp53105_c0_seq1;com…	0.140796	87
GO:0046486	e	glycerolipid metabolic process	95	675	4.87e-09	3.16e-05	biological_process	comp18124_c0_seq1;comp19837_c0_seq1;comp19837_c0_seq2;comp22756_c0_seq1;comp42596_c0_seq1;comp48346_c0_seq1;comp53105_c0_seq1;comp56662_c0_seq1;comp59713_c0_seq1;comp59921_c0_seq2;comp60785_c1_seq1;comp60939_c0_seq2;comp61298_c0_seq2;comp61526_c0_seq5;comp62797_c0_seq7;comp62935_c0_seq11;comp62935_c0_seq4;comp62935_c0_seq5;comp63053_c0_seq6;comp63302_c0_seq2;comp63458_c0_seq10;comp63613_c1_seq10;…	0.140741	88
GO:0006397	e	mRNA processing	58	414	5.69e-06	0.0368	biological_process	comp37639_c0_seq1;comp53301_c0_seq1;comp54751_c0_seq2;comp56972_c0_seq6;comp56972_c0_seq7;comp57823_c0_seq1;comp57823_c0_seq2;comp57823_c0_seq3;comp58330_c0_seq5;comp58424_c0_seq3;comp58424_c0_seq5;comp60294_c0_seq1;comp60294_c0_seq5;comp60294_c0_seq7;comp61343_c0_seq10;comp61343_c0_seq3;comp61343_c0_seq4;comp61343_c0_seq5;comp61343_c0_seq6;comp61343_c0_seq7;comp61530_c0_seq4;comp62227_c0_seq1;co…	0.140097	89
GO:0055114	e	oxidation-reduction process	217	1558	2.47e-10	1.6e-06	biological_process	comp26840_c0_seq1;comp27965_c0_seq1;comp29887_c0_seq1;comp35122_c0_seq2;comp35731_c0_seq1;comp35790_c0_seq1;comp37095_c0_seq1;comp37397_c0_seq1;comp37672_c0_seq1;comp43134_c0_seq1;comp43950_c0_seq2;comp46226_c0_seq2;comp46840_c0_seq2;comp46916_c0_seq1;comp47402_c0_seq1;comp47656_c0_seq1;comp47688_c0_seq1;comp47712_c0_seq1;comp47797_c0_seq1;comp47805_c0_seq1;comp48271_c0_seq2;comp53930_c0_seq2;com…	0.139281	90
GO:0051345	e	positive regulation of hydrolase activity	70	506	1.09e-06	0.00706	biological_process	comp30941_c0_seq2;comp43321_c0_seq1;comp51827_c0_seq1;comp53556_c0_seq1;comp54516_c0_seq1;comp54726_c0_seq2;comp54813_c0_seq1;comp54813_c0_seq2;comp55216_c0_seq5;comp55216_c0_seq6;comp55216_c0_seq8;comp56751_c0_seq1;comp57110_c0_seq3;comp58403_c0_seq2;comp59584_c0_seq1;comp59624_c0_seq1;comp60277_c0_seq1;comp60277_c0_seq2;comp60433_c0_seq1;comp60944_c0_seq1;comp60944_c0_seq2;comp61057_c0_seq1;com…	0.13834	91
GO:1901566	e	organonitrogen compound biosynthetic process	122	884	3.45e-10	2.23e-06	biological_process	comp19846_c0_seq1;comp24134_c0_seq1;comp34708_c0_seq1;comp39903_c0_seq1;comp43134_c0_seq1;comp43297_c0_seq1;comp43297_c0_seq2;comp47362_c0_seq1;comp47640_c0_seq1;comp47815_c0_seq1;comp48271_c0_seq2;comp49852_c0_seq1;comp53052_c0_seq1;comp53066_c0_seq2;comp53683_c0_seq1;comp55316_c0_seq1;comp56438_c0_seq1;comp56658_c0_seq2;comp56658_c0_seq3;comp57163_c0_seq1;comp58133_c0_seq1;comp58969_c0_seq3;com…	0.138009	92
GO:1901657	e	glycosyl compound metabolic process	146	1060	2.62e-10	1.7e-06	biological_process	comp17027_c0_seq1;comp19567_c0_seq1;comp27566_c0_seq1;comp31532_c0_seq1;comp34640_c0_seq1;comp34708_c0_seq1;comp36343_c0_seq1;comp37639_c0_seq1;comp37938_c0_seq1;comp38965_c0_seq2;comp40135_c0_seq1;comp40135_c0_seq2;comp40135_c0_seq3;comp47680_c0_seq1;comp50443_c0_seq2;comp50670_c0_seq1;comp53052_c0_seq1;comp53777_c0_seq1;comp56438_c0_seq1;comp57329_c0_seq1;comp57374_c0_seq1;comp58133_c0_seq1;com…	0.137736	93
GO:0009117	e	nucleotide metabolic process	176	1278	2.25e-10	1.45e-06	biological_process	comp17027_c0_seq1;comp19567_c0_seq1;comp27566_c0_seq1;comp31532_c0_seq1;comp34640_c0_seq1;comp34708_c0_seq1;comp36343_c0_seq1;comp37397_c0_seq1;comp37639_c0_seq1;comp37938_c0_seq1;comp38965_c0_seq2;comp40135_c0_seq1;comp40135_c0_seq2;comp40135_c0_seq3;comp47640_c0_seq1;comp47680_c0_seq1;comp50443_c0_seq2;comp50670_c0_seq1;comp53052_c0_seq1;comp53777_c0_seq1;comp56438_c0_seq1;comp57329_c0_seq1;com…	0.137715	94
GO:0009112	e	nucleobase metabolic process	68	494	1.94e-06	0.0126	biological_process	comp24147_c0_seq1;comp34640_c0_seq1;comp34708_c0_seq1;comp46840_c0_seq2;comp50106_c0_seq2;comp50106_c0_seq3;comp53052_c0_seq1;comp53501_c0_seq1;comp56438_c0_seq1;comp56489_c0_seq2;comp58133_c0_seq1;comp58969_c0_seq3;comp59839_c0_seq1;comp60989_c0_seq1;comp61458_c0_seq1;comp62052_c0_seq3;comp62158_c0_seq3;comp62456_c0_seq1;comp62456_c0_seq3;comp62456_c0_seq6;comp62456_c0_seq7;comp62582_c0_seq1;com…	0.137652	95
GO:0006753	e	nucleoside phosphate metabolic process	177	1286	3.63e-10	2.35e-06	biological_process	comp17027_c0_seq1;comp19567_c0_seq1;comp27566_c0_seq1;comp31532_c0_seq1;comp34640_c0_seq1;comp34708_c0_seq1;comp36343_c0_seq1;comp37397_c0_seq1;comp37639_c0_seq1;comp37938_c0_seq1;comp38965_c0_seq2;comp40135_c0_seq1;comp40135_c0_seq2;comp40135_c0_seq3;comp47640_c0_seq1;comp47680_c0_seq1;comp50443_c0_seq2;comp50670_c0_seq1;comp53052_c0_seq1;comp53777_c0_seq1;comp56438_c0_seq1;comp57329_c0_seq1;com…	0.137636	96
GO:0009116	e	nucleoside metabolic process	142	1034	3.4e-10	2.2e-06	biological_process	comp17027_c0_seq1;comp19567_c0_seq1;comp27566_c0_seq1;comp31532_c0_seq1;comp34640_c0_seq1;comp34708_c0_seq1;comp36343_c0_seq1;comp37639_c0_seq1;comp37938_c0_seq1;comp38965_c0_seq2;comp40135_c0_seq1;comp40135_c0_seq2;comp40135_c0_seq3;comp47680_c0_seq1;comp50443_c0_seq2;comp50670_c0_seq1;comp53052_c0_seq1;comp53777_c0_seq1;comp56438_c0_seq1;comp57329_c0_seq1;comp57374_c0_seq1;comp58133_c0_seq1;com…	0.137331	97
GO:0034622	e	cellular macromolecular complex assembly	66	482	3.46e-06	0.0224	biological_process	comp21941_c0_seq1;comp37639_c0_seq1;comp43321_c0_seq1;comp55704_c0_seq1;comp55939_c0_seq1;comp55939_c0_seq2;comp56801_c0_seq1;comp58830_c0_seq4;comp58912_c0_seq1;comp59686_c0_seq3;comp60930_c1_seq1;comp61142_c0_seq4;comp61159_c0_seq4;comp61662_c0_seq1;comp63503_c0_seq1;comp63841_c0_seq1;comp64070_c1_seq10;comp64070_c1_seq11;comp64070_c1_seq9;comp64297_c0_seq2;comp65680_c2_seq18;comp65680_c2_seq30…	0.136929	98
GO:0046128	e	purine ribonucleoside metabolic process	129	943	2.53e-10	1.64e-06	biological_process	comp17027_c0_seq1;comp19567_c0_seq1;comp27566_c0_seq1;comp31532_c0_seq1;comp34708_c0_seq1;comp36343_c0_seq1;comp37639_c0_seq1;comp37938_c0_seq1;comp38965_c0_seq2;comp40135_c0_seq1;comp40135_c0_seq2;comp40135_c0_seq3;comp47680_c0_seq1;comp50443_c0_seq2;comp50670_c0_seq1;comp53052_c0_seq1;comp53777_c0_seq1;comp56438_c0_seq1;comp57374_c0_seq1;comp58133_c0_seq1;comp58525_c0_seq4;comp58548_c0_seq1;com…	0.136797	99
GO:0051186	e	cofactor metabolic process	79	578	3.2e-07	0.00207	biological_process	comp12732_c0_seq1;comp24134_c0_seq1;comp37397_c0_seq1;comp37672_c0_seq1;comp43297_c0_seq1;comp43297_c0_seq2;comp47362_c0_seq1;comp47640_c0_seq1;comp48271_c0_seq2;comp54184_c0_seq1;comp59147_c0_seq1;comp59334_c0_seq1;comp59706_c0_seq1;comp59896_c0_seq1;comp60059_c0_seq1;comp60060_c0_seq5;comp60149_c0_seq1;comp60317_c0_seq1;comp60765_c0_seq1;comp60881_c0_seq1;comp60970_c0_seq2;comp61458_c0_seq1;com…	0.136678	100
GO:0042278	e	purine nucleoside metabolic process	129	944	2.63e-10	1.7e-06	biological_process	comp17027_c0_seq1;comp19567_c0_seq1;comp27566_c0_seq1;comp31532_c0_seq1;comp34708_c0_seq1;comp36343_c0_seq1;comp37639_c0_seq1;comp37938_c0_seq1;comp38965_c0_seq2;comp40135_c0_seq1;comp40135_c0_seq2;comp40135_c0_seq3;comp47680_c0_seq1;comp50443_c0_seq2;comp50670_c0_seq1;comp53052_c0_seq1;comp53777_c0_seq1;comp56438_c0_seq1;comp57374_c0_seq1;comp58133_c0_seq1;comp58525_c0_seq4;comp58548_c0_seq1;com…	0.136653	101
GO:0009119	e	ribonucleoside metabolic process	136	1003	2.74e-10	1.77e-06	biological_process	comp17027_c0_seq1;comp19567_c0_seq1;comp27566_c0_seq1;comp31532_c0_seq1;comp34708_c0_seq1;comp36343_c0_seq1;comp37639_c0_seq1;comp37938_c0_seq1;comp38965_c0_seq2;comp40135_c0_seq1;comp40135_c0_seq2;comp40135_c0_seq3;comp47680_c0_seq1;comp50443_c0_seq2;comp50670_c0_seq1;comp53052_c0_seq1;comp53777_c0_seq1;comp56438_c0_seq1;comp57374_c0_seq1;comp58133_c0_seq1;comp58525_c0_seq4;comp58548_c0_seq1;com…	0.135593	102
GO:0009199	e	ribonucleoside triphosphate metabolic process	109	808	4.11e-09	2.66e-05	biological_process	comp17027_c0_seq1;comp19567_c0_seq1;comp27566_c0_seq1;comp31532_c0_seq1;comp34708_c0_seq1;comp36343_c0_seq1;comp37639_c0_seq1;comp37938_c0_seq1;comp38965_c0_seq2;comp40135_c0_seq1;comp40135_c0_seq2;comp40135_c0_seq3;comp47680_c0_seq1;comp50443_c0_seq2;comp50670_c0_seq1;comp53777_c0_seq1;comp56438_c0_seq1;comp57374_c0_seq1;comp58133_c0_seq1;comp58525_c0_seq4;comp58548_c0_seq1;comp58912_c0_seq1;com…	0.134901	103
GO:0006629	e	lipid metabolic process	203	1509	3.39e-10	2.2e-06	biological_process	comp18124_c0_seq1;comp18967_c0_seq1;comp19837_c0_seq1;comp19837_c0_seq2;comp22756_c0_seq1;comp26138_c0_seq1;comp34666_c0_seq1;comp37095_c0_seq1;comp42596_c0_seq1;comp43134_c0_seq1;comp46246_c0_seq1;comp47266_c0_seq1;comp47402_c0_seq1;comp47688_c0_seq1;comp48346_c0_seq1;comp49852_c0_seq1;comp51521_c0_seq1;comp53066_c0_seq2;comp53105_c0_seq1;comp53683_c0_seq1;comp55799_c0_seq1;comp56658_c0_seq2;com…	0.134526	104
GO:0019438	e	aromatic compound biosynthetic process	123	915	6.9e-10	4.47e-06	biological_process	comp19846_c0_seq1;comp24134_c0_seq1;comp34708_c0_seq1;comp37953_c0_seq1;comp43297_c0_seq1;comp43297_c0_seq2;comp47362_c0_seq1;comp47623_c0_seq1;comp47640_c0_seq1;comp47815_c0_seq1;comp48234_c0_seq2;comp48271_c0_seq2;comp53052_c0_seq1;comp54906_c1_seq1;comp56438_c0_seq1;comp56489_c0_seq2;comp56820_c0_seq1;comp57823_c0_seq3;comp58133_c0_seq1;comp58969_c0_seq3;comp59624_c0_seq1;comp59706_c0_seq1;com…	0.134426	105
GO:0009141	e	nucleoside triphosphate metabolic process	109	813	6.66e-09	4.32e-05	biological_process	comp17027_c0_seq1;comp19567_c0_seq1;comp27566_c0_seq1;comp31532_c0_seq1;comp34708_c0_seq1;comp36343_c0_seq1;comp37639_c0_seq1;comp37938_c0_seq1;comp38965_c0_seq2;comp40135_c0_seq1;comp40135_c0_seq2;comp40135_c0_seq3;comp47680_c0_seq1;comp50443_c0_seq2;comp50670_c0_seq1;comp53777_c0_seq1;comp56438_c0_seq1;comp57374_c0_seq1;comp58133_c0_seq1;comp58525_c0_seq4;comp58548_c0_seq1;comp58912_c0_seq1;com…	0.134071	106
GO:0044255	e	cellular lipid metabolic process	175	1307	3.58e-10	2.32e-06	biological_process	comp18124_c0_seq1;comp18967_c0_seq1;comp19837_c0_seq1;comp19837_c0_seq2;comp22756_c0_seq1;comp26138_c0_seq1;comp34666_c0_seq1;comp37095_c0_seq1;comp42596_c0_seq1;comp43134_c0_seq1;comp47402_c0_seq1;comp47688_c0_seq1;comp48346_c0_seq1;comp49852_c0_seq1;comp51521_c0_seq1;comp53066_c0_seq2;comp53105_c0_seq1;comp53683_c0_seq1;comp55799_c0_seq1;comp56658_c0_seq2;comp56658_c0_seq3;comp56662_c0_seq1;com…	0.133894	107
GO:0018130	e	heterocycle biosynthetic process	126	947	9.36e-10	6.06e-06	biological_process	comp19846_c0_seq1;comp24134_c0_seq1;comp34708_c0_seq1;comp37953_c0_seq1;comp43297_c0_seq1;comp43297_c0_seq2;comp47362_c0_seq1;comp47623_c0_seq1;comp47640_c0_seq1;comp47815_c0_seq1;comp48234_c0_seq2;comp48271_c0_seq2;comp53052_c0_seq1;comp54906_c1_seq1;comp56438_c0_seq1;comp56489_c0_seq2;comp56820_c0_seq1;comp57823_c0_seq3;comp58133_c0_seq1;comp58969_c0_seq3;comp59624_c0_seq1;comp59706_c0_seq1;com…	0.133052	108
GO:0055086	e	nucleobase-containing small molecule metabolic process	213	1605	3.32e-10	2.15e-06	biological_process	comp17027_c0_seq1;comp19567_c0_seq1;comp24147_c0_seq1;comp27566_c0_seq1;comp31532_c0_seq1;comp34640_c0_seq1;comp34708_c0_seq1;comp36343_c0_seq1;comp37397_c0_seq1;comp37639_c0_seq1;comp37938_c0_seq1;comp38965_c0_seq2;comp40135_c0_seq1;comp40135_c0_seq2;comp40135_c0_seq3;comp46840_c0_seq2;comp47640_c0_seq1;comp47680_c0_seq1;comp50106_c0_seq2;comp50106_c0_seq3;comp50443_c0_seq2;comp50670_c0_seq1;com…	0.13271	109
GO:0016311	e	dephosphorylation	73	552	3.25e-06	0.021	biological_process	comp33556_c0_seq1;comp43088_c0_seq1;comp46199_c0_seq1;comp47667_c0_seq2;comp53105_c0_seq1;comp54490_c0_seq2;comp54490_c0_seq4;comp54490_c0_seq7;comp56588_c0_seq1;comp56588_c0_seq3;comp57924_c0_seq6;comp58438_c1_seq2;comp58981_c0_seq4;comp60786_c0_seq1;comp60793_c0_seq2;comp60977_c0_seq2;comp61175_c0_seq5;comp62035_c0_seq2;comp62035_c0_seq6;comp62035_c0_seq9;comp62375_c1_seq1;comp62390_c0_seq4;com…	0.132246	110
GO:0009205	e	purine ribonucleoside triphosphate metabolic process	103	781	3.85e-08	0.000249	biological_process	comp17027_c0_seq1;comp19567_c0_seq1;comp27566_c0_seq1;comp31532_c0_seq1;comp34708_c0_seq1;comp36343_c0_seq1;comp37639_c0_seq1;comp37938_c0_seq1;comp38965_c0_seq2;comp40135_c0_seq1;comp40135_c0_seq2;comp40135_c0_seq3;comp47680_c0_seq1;comp50443_c0_seq2;comp50670_c0_seq1;comp53777_c0_seq1;comp56438_c0_seq1;comp57374_c0_seq1;comp58133_c0_seq1;comp58525_c0_seq4;comp58548_c0_seq1;comp58912_c0_seq1;com…	0.131882	111
GO:0009144	e	purine nucleoside triphosphate metabolic process	103	782	3.97e-08	0.000257	biological_process	comp17027_c0_seq1;comp19567_c0_seq1;comp27566_c0_seq1;comp31532_c0_seq1;comp34708_c0_seq1;comp36343_c0_seq1;comp37639_c0_seq1;comp37938_c0_seq1;comp38965_c0_seq2;comp40135_c0_seq1;comp40135_c0_seq2;comp40135_c0_seq3;comp47680_c0_seq1;comp50443_c0_seq2;comp50670_c0_seq1;comp53777_c0_seq1;comp56438_c0_seq1;comp57374_c0_seq1;comp58133_c0_seq1;comp58525_c0_seq4;comp58548_c0_seq1;comp58912_c0_seq1;com…	0.131714	112
GO:1901135	e	carbohydrate derivative metabolic process	217	1651	3.31e-10	2.14e-06	biological_process	comp17027_c0_seq1;comp19567_c0_seq1;comp27566_c0_seq1;comp31532_c0_seq1;comp34640_c0_seq1;comp34666_c0_seq1;comp34708_c0_seq1;comp36343_c0_seq1;comp37397_c0_seq1;comp37639_c0_seq1;comp37938_c0_seq1;comp38965_c0_seq2;comp39903_c0_seq1;comp40135_c0_seq1;comp40135_c0_seq2;comp40135_c0_seq3;comp47680_c0_seq1;comp49852_c0_seq1;comp50443_c0_seq2;comp50670_c0_seq1;comp53052_c0_seq1;comp53066_c0_seq2;com…	0.131435	113
GO:0009259	e	ribonucleotide metabolic process	131	998	7.94e-10	5.14e-06	biological_process	comp17027_c0_seq1;comp19567_c0_seq1;comp27566_c0_seq1;comp31532_c0_seq1;comp34708_c0_seq1;comp36343_c0_seq1;comp37639_c0_seq1;comp37938_c0_seq1;comp38965_c0_seq2;comp40135_c0_seq1;comp40135_c0_seq2;comp40135_c0_seq3;comp47680_c0_seq1;comp50443_c0_seq2;comp50670_c0_seq1;comp53052_c0_seq1;comp53777_c0_seq1;comp56438_c0_seq1;comp57374_c0_seq1;comp58133_c0_seq1;comp58525_c0_seq4;comp58548_c0_seq1;com…	0.131263	114
GO:1901137	e	carbohydrate derivative biosynthetic process	71	541	5.77e-06	0.0374	biological_process	comp34708_c0_seq1;comp39903_c0_seq1;comp49852_c0_seq1;comp53052_c0_seq1;comp55316_c0_seq1;comp56438_c0_seq1;comp56658_c0_seq2;comp56658_c0_seq3;comp57163_c0_seq1;comp58133_c0_seq1;comp59713_c0_seq1;comp59839_c0_seq1;comp60060_c0_seq5;comp62453_c0_seq3;comp62456_c0_seq1;comp62456_c0_seq3;comp62456_c0_seq6;comp62456_c0_seq7;comp62582_c0_seq1;comp62582_c0_seq2;comp63128_c0_seq1;comp63128_c0_seq10;co…	0.131238	115
GO:0019693	e	ribose phosphate metabolic process	131	999	8.15e-10	5.27e-06	biological_process	comp17027_c0_seq1;comp19567_c0_seq1;comp27566_c0_seq1;comp31532_c0_seq1;comp34708_c0_seq1;comp36343_c0_seq1;comp37639_c0_seq1;comp37938_c0_seq1;comp38965_c0_seq2;comp40135_c0_seq1;comp40135_c0_seq2;comp40135_c0_seq3;comp47680_c0_seq1;comp50443_c0_seq2;comp50670_c0_seq1;comp53052_c0_seq1;comp53777_c0_seq1;comp56438_c0_seq1;comp57374_c0_seq1;comp58133_c0_seq1;comp58525_c0_seq4;comp58548_c0_seq1;com…	0.131131	116
GO:0044271	e	cellular nitrogen compound biosynthetic process	134	1024	6.12e-10	3.96e-06	biological_process	comp19846_c0_seq1;comp24134_c0_seq1;comp34708_c0_seq1;comp37953_c0_seq1;comp43297_c0_seq1;comp43297_c0_seq2;comp47362_c0_seq1;comp47623_c0_seq1;comp47640_c0_seq1;comp47815_c0_seq1;comp48234_c0_seq2;comp48271_c0_seq2;comp53052_c0_seq1;comp54906_c1_seq1;comp56438_c0_seq1;comp56489_c0_seq2;comp56820_c0_seq1;comp57823_c0_seq3;comp58133_c0_seq1;comp58969_c0_seq3;comp59624_c0_seq1;comp59706_c0_seq1;com…	0.130859	117
GO:1901362	e	organic cyclic compound biosynthetic process	138	1057	5.56e-10	3.6e-06	biological_process	comp19846_c0_seq1;comp24134_c0_seq1;comp34708_c0_seq1;comp37095_c0_seq1;comp37953_c0_seq1;comp43297_c0_seq1;comp43297_c0_seq2;comp46246_c0_seq1;comp47362_c0_seq1;comp47402_c0_seq1;comp47623_c0_seq1;comp47640_c0_seq1;comp47815_c0_seq1;comp48234_c0_seq2;comp48271_c0_seq2;comp53052_c0_seq1;comp54906_c1_seq1;comp56438_c0_seq1;comp56489_c0_seq2;comp56820_c0_seq1;comp57581_c0_seq2;comp57823_c0_seq3;com…	0.130558	118
GO:0009150	e	purine ribonucleotide metabolic process	125	961	3.92e-09	2.54e-05	biological_process	comp17027_c0_seq1;comp19567_c0_seq1;comp27566_c0_seq1;comp31532_c0_seq1;comp34708_c0_seq1;comp36343_c0_seq1;comp37639_c0_seq1;comp37938_c0_seq1;comp38965_c0_seq2;comp40135_c0_seq1;comp40135_c0_seq2;comp40135_c0_seq3;comp47680_c0_seq1;comp50443_c0_seq2;comp50670_c0_seq1;comp53052_c0_seq1;comp53777_c0_seq1;comp56438_c0_seq1;comp57374_c0_seq1;comp58133_c0_seq1;comp58525_c0_seq4;comp58548_c0_seq1;com…	0.130073	119
GO:0006163	e	purine nucleotide metabolic process	126	969	3.11e-09	2.01e-05	biological_process	comp17027_c0_seq1;comp19567_c0_seq1;comp27566_c0_seq1;comp31532_c0_seq1;comp34708_c0_seq1;comp36343_c0_seq1;comp37639_c0_seq1;comp37938_c0_seq1;comp38965_c0_seq2;comp40135_c0_seq1;comp40135_c0_seq2;comp40135_c0_seq3;comp47680_c0_seq1;comp50443_c0_seq2;comp50670_c0_seq1;comp53052_c0_seq1;comp53777_c0_seq1;comp56438_c0_seq1;comp57374_c0_seq1;comp58133_c0_seq1;comp58525_c0_seq4;comp58548_c0_seq1;com…	0.130031	120
GO:0006259	e	DNA metabolic process	157	1209	3.01e-10	1.95e-06	biological_process	comp22535_c0_seq1;comp36166_c0_seq1;comp37639_c0_seq1;comp49006_c0_seq1;comp49754_c0_seq1;comp50443_c0_seq2;comp51746_c0_seq2;comp53233_c0_seq3;comp53987_c0_seq4;comp54079_c0_seq6;comp54298_c0_seq1;comp54906_c1_seq1;comp55623_c0_seq2;comp56820_c0_seq1;comp56848_c0_seq4;comp57374_c0_seq1;comp58356_c0_seq2;comp58774_c0_seq2;comp59189_c0_seq1;comp59189_c0_seq4;comp59756_c0_seq2;comp59936_c0_seq1;com…	0.129859	121
GO:0006796	e	phosphate-containing compound metabolic process	584	4525	5.46e-10	3.54e-06	biological_process	comp17027_c0_seq1;comp18967_c0_seq1;comp19567_c0_seq1;comp24958_c0_seq1;comp27566_c0_seq1;comp30882_c0_seq1;comp31532_c0_seq1;comp33556_c0_seq1;comp34640_c0_seq1;comp34708_c0_seq1;comp361392_c0_seq1;comp36343_c0_seq1;comp37397_c0_seq1;comp37631_c0_seq1;comp37639_c0_seq1;comp37938_c0_seq1;comp38965_c0_seq2;comp40135_c0_seq1;comp40135_c0_seq2;comp40135_c0_seq3;comp42596_c0_seq1;comp42876_c0_seq1;co…	0.129061	122
GO:0006793	e	phosphorus metabolic process	596	4646	5.15e-10	3.34e-06	biological_process	comp17027_c0_seq1;comp18967_c0_seq1;comp19567_c0_seq1;comp24958_c0_seq1;comp27566_c0_seq1;comp30882_c0_seq1;comp31532_c0_seq1;comp33556_c0_seq1;comp34640_c0_seq1;comp34708_c0_seq1;comp361392_c0_seq1;comp36343_c0_seq1;comp37397_c0_seq1;comp37631_c0_seq1;comp37639_c0_seq1;comp37938_c0_seq1;comp38965_c0_seq2;comp40135_c0_seq1;comp40135_c0_seq2;comp40135_c0_seq3;comp42596_c0_seq1;comp42876_c0_seq1;co…	0.128282	123
GO:0033554	e	cellular response to stress	125	975	7.51e-09	4.87e-05	biological_process	comp22535_c0_seq1;comp37639_c0_seq1;comp42912_c0_seq1;comp44066_c0_seq1;comp47646_c0_seq1;comp47688_c0_seq1;comp49006_c0_seq1;comp49754_c0_seq1;comp50443_c0_seq2;comp53233_c0_seq3;comp53987_c0_seq4;comp54906_c1_seq1;comp55166_c0_seq1;comp55623_c0_seq2;comp55717_c0_seq2;comp56820_c0_seq1;comp56848_c0_seq4;comp58356_c0_seq2;comp59189_c0_seq1;comp59189_c0_seq4;comp59936_c0_seq1;comp59936_c0_seq10;co…	0.128205	124
GO:0072521	e	purine-containing compound metabolic process	162	1266	3.74e-10	2.42e-06	biological_process	comp17027_c0_seq1;comp19567_c0_seq1;comp27566_c0_seq1;comp31532_c0_seq1;comp34708_c0_seq1;comp36343_c0_seq1;comp37639_c0_seq1;comp37938_c0_seq1;comp38965_c0_seq2;comp40135_c0_seq1;comp40135_c0_seq2;comp40135_c0_seq3;comp46840_c0_seq2;comp47680_c0_seq1;comp50106_c0_seq2;comp50106_c0_seq3;comp50443_c0_seq2;comp50670_c0_seq1;comp53052_c0_seq1;comp53501_c0_seq1;comp53777_c0_seq1;comp56438_c0_seq1;com…	0.127962	125
GO:0042592	e	homeostatic process	104	817	1.75e-07	0.00113	biological_process	comp361392_c0_seq1;comp36166_c0_seq1;comp36343_c0_seq1;comp40135_c0_seq1;comp40135_c0_seq2;comp40135_c0_seq3;comp42993_c0_seq1;comp50670_c0_seq1;comp53285_c0_seq1;comp53358_c0_seq1;comp55717_c0_seq2;comp56683_c0_seq1;comp57694_c0_seq1;comp57848_c0_seq8;comp58711_c0_seq2;comp59614_c0_seq1;comp59624_c0_seq1;comp59739_c0_seq1;comp59739_c0_seq10;comp59739_c0_seq11;comp59739_c0_seq3;comp59739_c0_seq4;…	0.127295	126
GO:0006508	e	proteolysis	160	1258	4.72e-10	3.06e-06	biological_process	comp12732_c0_seq1;comp23373_c0_seq1;comp23953_c0_seq1;comp30904_c0_seq1;comp32378_c0_seq1;comp35524_c0_seq1;comp37287_c0_seq1;comp38548_c0_seq1;comp39207_c0_seq3;comp39418_c0_seq1;comp41283_c0_seq1;comp429459_c0_seq1;comp47140_c0_seq1;comp47956_c0_seq1;comp47977_c0_seq1;comp48084_c0_seq1;comp48312_c0_seq2;comp49006_c0_seq1;comp53581_c0_seq1;comp54315_c0_seq1;comp54573_c0_seq1;comp54906_c1_seq1;co…	0.127186	127
GO:1901565	e	organonitrogen compound catabolic process	143	1125	1.27e-09	8.21e-06	biological_process	comp17027_c0_seq1;comp19567_c0_seq1;comp24134_c0_seq1;comp24147_c0_seq1;comp31532_c0_seq1;comp37639_c0_seq1;comp37672_c0_seq1;comp37938_c0_seq1;comp38965_c0_seq2;comp46840_c0_seq2;comp47680_c0_seq1;comp48271_c0_seq2;comp50443_c0_seq2;comp50670_c0_seq1;comp53683_c0_seq1;comp53777_c0_seq1;comp55316_c0_seq1;comp57374_c0_seq1;comp58525_c0_seq4;comp58548_c0_seq1;comp58912_c0_seq1;comp59010_c0_seq1;com…	0.127111	128
GO:0051336	e	regulation of hydrolase activity	158	1246	3.85e-10	2.49e-06	biological_process	comp28015_c0_seq1;comp30941_c0_seq2;comp33520_c0_seq1;comp43321_c0_seq1;comp51827_c0_seq1;comp53395_c0_seq1;comp53395_c0_seq2;comp53556_c0_seq1;comp53686_c0_seq1;comp54516_c0_seq1;comp54726_c0_seq2;comp54813_c0_seq1;comp54813_c0_seq2;comp55216_c0_seq5;comp55216_c0_seq6;comp55216_c0_seq8;comp55299_c0_seq1;comp55479_c1_seq1;comp55717_c0_seq2;comp56751_c0_seq1;comp57110_c0_seq3;comp58403_c0_seq2;com…	0.126806	129
GO:0006812	e	cation transport	129	1019	1.11e-08	7.16e-05	biological_process	comp27566_c0_seq1;comp338515_c0_seq1;comp361392_c0_seq1;comp36343_c0_seq1;comp37522_c0_seq1;comp40135_c0_seq1;comp40135_c0_seq2;comp40135_c0_seq3;comp43297_c0_seq1;comp43297_c0_seq2;comp48450_c0_seq3;comp50670_c0_seq1;comp50780_c0_seq3;comp53358_c0_seq1;comp53446_c0_seq1;comp55270_c0_seq1;comp56545_c0_seq1;comp56545_c0_seq2;comp57643_c0_seq1;comp57687_c0_seq1;comp57990_c0_seq1;comp58208_c0_seq1;c…	0.126595	130
GO:0008610	e	lipid biosynthetic process	86	680	2.65e-06	0.0172	biological_process	comp26138_c0_seq1;comp37095_c0_seq1;comp42596_c0_seq1;comp43134_c0_seq1;comp46246_c0_seq1;comp47402_c0_seq1;comp49852_c0_seq1;comp51521_c0_seq1;comp53066_c0_seq2;comp56658_c0_seq2;comp56658_c0_seq3;comp56955_c0_seq1;comp57163_c0_seq1;comp57581_c0_seq2;comp59394_c0_seq1;comp59394_c0_seq2;comp59713_c0_seq1;comp60060_c0_seq4;comp60060_c0_seq5;comp60713_c0_seq3;comp60844_c0_seq1;comp60881_c0_seq1;com…	0.126471	131
GO:0009118	e	regulation of nucleoside metabolic process	121	957	3.36e-08	0.000217	biological_process	comp30941_c0_seq2;comp51827_c0_seq1;comp53395_c0_seq1;comp53395_c0_seq2;comp54726_c0_seq2;comp54813_c0_seq1;comp54813_c0_seq2;comp55216_c0_seq5;comp55216_c0_seq6;comp55216_c0_seq8;comp55479_c1_seq1;comp56751_c0_seq1;comp57110_c0_seq3;comp57533_c0_seq2;comp58403_c0_seq2;comp58403_c0_seq3;comp59584_c0_seq1;comp60109_c0_seq2;comp60433_c0_seq1;comp60436_c0_seq2;comp60960_c0_seq1;comp61001_c0_seq4;com…	0.126437	132
GO:0033124	e	regulation of GTP catabolic process	117	926	5.85e-08	0.000379	biological_process	comp30941_c0_seq2;comp51827_c0_seq1;comp53395_c0_seq1;comp53395_c0_seq2;comp54726_c0_seq2;comp54813_c0_seq1;comp54813_c0_seq2;comp55216_c0_seq5;comp55216_c0_seq6;comp55216_c0_seq8;comp55479_c1_seq1;comp56751_c0_seq1;comp57110_c0_seq3;comp58403_c0_seq2;comp58403_c0_seq3;comp59584_c0_seq1;comp60109_c0_seq2;comp60433_c0_seq1;comp60436_c0_seq2;comp60960_c0_seq1;comp61001_c0_seq4;comp61057_c0_seq1;com…	0.12635	133
GO:0043087	e	regulation of GTPase activity	117	926	5.85e-08	0.000379	biological_process	comp30941_c0_seq2;comp51827_c0_seq1;comp53395_c0_seq1;comp53395_c0_seq2;comp54726_c0_seq2;comp54813_c0_seq1;comp54813_c0_seq2;comp55216_c0_seq5;comp55216_c0_seq6;comp55216_c0_seq8;comp55479_c1_seq1;comp56751_c0_seq1;comp57110_c0_seq3;comp58403_c0_seq2;comp58403_c0_seq3;comp59584_c0_seq1;comp60109_c0_seq2;comp60433_c0_seq1;comp60436_c0_seq2;comp60960_c0_seq1;comp61001_c0_seq4;comp61057_c0_seq1;com…	0.12635	134
GO:1901136	e	carbohydrate derivative catabolic process	102	808	4.18e-07	0.00271	biological_process	comp17027_c0_seq1;comp19567_c0_seq1;comp31532_c0_seq1;comp37639_c0_seq1;comp37938_c0_seq1;comp38965_c0_seq2;comp47680_c0_seq1;comp50443_c0_seq2;comp50670_c0_seq1;comp53777_c0_seq1;comp55316_c0_seq1;comp57374_c0_seq1;comp58525_c0_seq4;comp58548_c0_seq1;comp58912_c0_seq1;comp59010_c0_seq1;comp59415_c0_seq2;comp59686_c0_seq3;comp59839_c0_seq2;comp59926_c0_seq1;comp60140_c0_seq1;comp60392_c0_seq1;com…	0.126238	135
GO:0030811	e	regulation of nucleotide catabolic process	120	956	4.83e-08	0.000313	biological_process	comp30941_c0_seq2;comp51827_c0_seq1;comp53395_c0_seq1;comp53395_c0_seq2;comp54726_c0_seq2;comp54813_c0_seq1;comp54813_c0_seq2;comp55216_c0_seq5;comp55216_c0_seq6;comp55216_c0_seq8;comp55479_c1_seq1;comp56751_c0_seq1;comp57110_c0_seq3;comp58403_c0_seq2;comp58403_c0_seq3;comp59584_c0_seq1;comp60109_c0_seq2;comp60433_c0_seq1;comp60436_c0_seq2;comp60960_c0_seq1;comp61001_c0_seq4;comp61057_c0_seq1;com…	0.125523	136
GO:0033121	e	regulation of purine nucleotide catabolic process	120	956	4.83e-08	0.000313	biological_process	comp30941_c0_seq2;comp51827_c0_seq1;comp53395_c0_seq1;comp53395_c0_seq2;comp54726_c0_seq2;comp54813_c0_seq1;comp54813_c0_seq2;comp55216_c0_seq5;comp55216_c0_seq6;comp55216_c0_seq8;comp55479_c1_seq1;comp56751_c0_seq1;comp57110_c0_seq3;comp58403_c0_seq2;comp58403_c0_seq3;comp59584_c0_seq1;comp60109_c0_seq2;comp60433_c0_seq1;comp60436_c0_seq2;comp60960_c0_seq1;comp61001_c0_seq4;comp61057_c0_seq1;com…	0.125523	137
GO:0006950	e	response to stress	202	1613	2.7e-10	1.75e-06	biological_process	comp16968_c0_seq1;comp21941_c0_seq1;comp22314_c0_seq1;comp22535_c0_seq1;comp28753_c0_seq1;comp30049_c0_seq1;comp35432_c0_seq1;comp36223_c0_seq1;comp36343_c0_seq1;comp37061_c0_seq1;comp37639_c0_seq1;comp39207_c0_seq3;comp40135_c0_seq1;comp40135_c0_seq2;comp40135_c0_seq3;comp42912_c0_seq1;comp43321_c0_seq1;comp44066_c0_seq1;comp44611_c0_seq1;comp47266_c0_seq1;comp47646_c0_seq1;comp47688_c0_seq1;com…	0.125232	138
GO:0006152	e	purine nucleoside catabolic process	87	700	5.12e-06	0.0331	biological_process	comp17027_c0_seq1;comp19567_c0_seq1;comp31532_c0_seq1;comp37639_c0_seq1;comp37938_c0_seq1;comp38965_c0_seq2;comp47680_c0_seq1;comp50443_c0_seq2;comp50670_c0_seq1;comp53777_c0_seq1;comp57374_c0_seq1;comp58525_c0_seq4;comp58548_c0_seq1;comp58912_c0_seq1;comp59010_c0_seq1;comp59415_c0_seq2;comp59686_c0_seq3;comp59839_c0_seq2;comp59926_c0_seq1;comp60140_c0_seq1;comp60392_c0_seq1;comp60765_c0_seq1;com…	0.124286	139
GO:0046130	e	purine ribonucleoside catabolic process	87	700	5.12e-06	0.0331	biological_process	comp17027_c0_seq1;comp19567_c0_seq1;comp31532_c0_seq1;comp37639_c0_seq1;comp37938_c0_seq1;comp38965_c0_seq2;comp47680_c0_seq1;comp50443_c0_seq2;comp50670_c0_seq1;comp53777_c0_seq1;comp57374_c0_seq1;comp58525_c0_seq4;comp58548_c0_seq1;comp58912_c0_seq1;comp59010_c0_seq1;comp59415_c0_seq2;comp59686_c0_seq3;comp59839_c0_seq2;comp59926_c0_seq1;comp60140_c0_seq1;comp60392_c0_seq1;comp60765_c0_seq1;com…	0.124286	140
GO:0006725	e	cellular aromatic compound metabolic process	592	4783	5.19e-10	3.36e-06	biological_process	comp12732_c0_seq1;comp17027_c0_seq1;comp19567_c0_seq1;comp19846_c0_seq1;comp22535_c0_seq1;comp24134_c0_seq1;comp24147_c0_seq1;comp27566_c0_seq1;comp31532_c0_seq1;comp34640_c0_seq1;comp34708_c0_seq1;comp361392_c0_seq1;comp36166_c0_seq1;comp36343_c0_seq1;comp37397_c0_seq1;comp37639_c0_seq1;comp37672_c0_seq1;comp37938_c0_seq1;comp37953_c0_seq1;comp38965_c0_seq2;comp40135_c0_seq1;comp40135_c0_seq2;co…	0.123772	141
GO:0046483	e	heterocycle metabolic process	561	4539	4.77e-10	3.09e-06	biological_process	comp12732_c0_seq1;comp17027_c0_seq1;comp19567_c0_seq1;comp19846_c0_seq1;comp22535_c0_seq1;comp24134_c0_seq1;comp24147_c0_seq1;comp27566_c0_seq1;comp31532_c0_seq1;comp34640_c0_seq1;comp34708_c0_seq1;comp361392_c0_seq1;comp36166_c0_seq1;comp36343_c0_seq1;comp37397_c0_seq1;comp37639_c0_seq1;comp37672_c0_seq1;comp37938_c0_seq1;comp37953_c0_seq1;comp38965_c0_seq2;comp40135_c0_seq1;comp40135_c0_seq2;co…	0.123596	142
GO:0016310	e	phosphorylation	299	2423	3.91e-10	2.53e-06	biological_process	comp24958_c0_seq1;comp27566_c0_seq1;comp30882_c0_seq1;comp34708_c0_seq1;comp361392_c0_seq1;comp36343_c0_seq1;comp37631_c0_seq1;comp40135_c0_seq1;comp40135_c0_seq2;comp40135_c0_seq3;comp42876_c0_seq1;comp47679_c0_seq2;comp47734_c0_seq1;comp47734_c0_seq2;comp47939_c0_seq4;comp48399_c0_seq1;comp49002_c0_seq1;comp50013_c0_seq1;comp51278_c0_seq2;comp523429_c0_seq1;comp53052_c0_seq1;comp54184_c0_seq1;c…	0.123401	143
GO:0022402	e	cell cycle process	98	796	2.01e-06	0.013	biological_process	comp25178_c0_seq1;comp37639_c0_seq1;comp37938_c0_seq1;comp41341_c0_seq1;comp43321_c0_seq1;comp47391_c0_seq1;comp47646_c0_seq1;comp48086_c0_seq1;comp49006_c0_seq1;comp50443_c0_seq2;comp53233_c0_seq3;comp53358_c0_seq1;comp53944_c0_seq1;comp53944_c0_seq3;comp53987_c0_seq4;comp54906_c1_seq1;comp55216_c0_seq5;comp55216_c0_seq6;comp55216_c0_seq8;comp56281_c0_seq1;comp56572_c0_seq1;comp57374_c0_seq1;com…	0.123116	144
GO:0042454	e	ribonucleoside catabolic process	88	715	6.52e-06	0.0422	biological_process	comp17027_c0_seq1;comp19567_c0_seq1;comp31532_c0_seq1;comp37639_c0_seq1;comp37938_c0_seq1;comp38965_c0_seq2;comp47680_c0_seq1;comp50443_c0_seq2;comp50670_c0_seq1;comp53777_c0_seq1;comp57374_c0_seq1;comp58525_c0_seq4;comp58548_c0_seq1;comp58912_c0_seq1;comp59010_c0_seq1;comp59415_c0_seq2;comp59686_c0_seq3;comp59839_c0_seq2;comp59926_c0_seq1;comp60140_c0_seq1;comp60392_c0_seq1;comp60765_c0_seq1;com…	0.123077	145
GO:0006811	e	ion transport	180	1463	4.81e-10	3.11e-06	biological_process	comp27566_c0_seq1;comp338515_c0_seq1;comp361392_c0_seq1;comp36343_c0_seq1;comp37522_c0_seq1;comp40135_c0_seq1;comp40135_c0_seq2;comp40135_c0_seq3;comp43297_c0_seq1;comp43297_c0_seq2;comp43956_c0_seq1;comp48450_c0_seq3;comp50670_c0_seq1;comp50780_c0_seq3;comp51498_c0_seq3;comp53105_c0_seq1;comp53358_c0_seq1;comp53446_c0_seq1;comp55270_c0_seq1;comp55316_c1_seq1;comp55316_c1_seq2;comp55316_c1_seq6;c…	0.123035	146
GO:0031329	e	regulation of cellular catabolic process	134	1090	3.38e-08	0.000219	biological_process	comp30941_c0_seq2;comp47993_c0_seq1;comp51827_c0_seq1;comp53395_c0_seq1;comp53395_c0_seq2;comp54726_c0_seq2;comp54813_c0_seq1;comp54813_c0_seq2;comp55216_c0_seq5;comp55216_c0_seq6;comp55216_c0_seq8;comp55479_c1_seq1;comp55939_c0_seq1;comp55939_c0_seq2;comp56281_c0_seq1;comp56751_c0_seq1;comp57110_c0_seq3;comp58403_c0_seq2;comp58403_c0_seq3;comp59584_c0_seq1;comp60109_c0_seq2;comp60433_c0_seq1;com…	0.122936	147
GO:1901360	e	organic cyclic compound metabolic process	618	5032	5.59e-10	3.62e-06	biological_process	comp12732_c0_seq1;comp17027_c0_seq1;comp19567_c0_seq1;comp19846_c0_seq1;comp22535_c0_seq1;comp24134_c0_seq1;comp24147_c0_seq1;comp27566_c0_seq1;comp31532_c0_seq1;comp34640_c0_seq1;comp34708_c0_seq1;comp361392_c0_seq1;comp36166_c0_seq1;comp36343_c0_seq1;comp37095_c0_seq1;comp37397_c0_seq1;comp37639_c0_seq1;comp37672_c0_seq1;comp37938_c0_seq1;comp37953_c0_seq1;comp38965_c0_seq2;comp40135_c0_seq1;co…	0.122814	148
GO:0046434	e	organophosphate catabolic process	119	970	2.33e-07	0.00151	biological_process	comp17027_c0_seq1;comp18967_c0_seq1;comp19567_c0_seq1;comp31532_c0_seq1;comp34640_c0_seq1;comp37639_c0_seq1;comp37938_c0_seq1;comp38965_c0_seq2;comp47680_c0_seq1;comp50443_c0_seq2;comp50670_c0_seq1;comp53777_c0_seq1;comp57374_c0_seq1;comp58525_c0_seq4;comp58548_c0_seq1;comp58912_c0_seq1;comp59010_c0_seq1;comp59415_c0_seq2;comp59686_c0_seq3;comp59839_c0_seq2;comp59921_c0_seq2;comp59926_c0_seq1;com…	0.12268	149
GO:1900542	e	regulation of purine nucleotide metabolic process	124	1011	1.12e-07	0.000725	biological_process	comp30941_c0_seq2;comp51827_c0_seq1;comp53395_c0_seq1;comp53395_c0_seq2;comp53683_c0_seq1;comp54726_c0_seq2;comp54813_c0_seq1;comp54813_c0_seq2;comp55216_c0_seq5;comp55216_c0_seq6;comp55216_c0_seq8;comp55479_c1_seq1;comp56751_c0_seq1;comp57110_c0_seq3;comp57533_c0_seq2;comp58403_c0_seq2;comp58403_c0_seq3;comp59584_c0_seq1;comp60109_c0_seq2;comp60433_c0_seq1;comp60436_c0_seq2;comp60960_c0_seq1;com…	0.122651	150
GO:0010941	e	regulation of cell death	112	914	5.47e-07	0.00354	biological_process	comp21941_c0_seq1;comp28798_c0_seq1;comp30882_c0_seq1;comp37639_c0_seq1;comp43321_c0_seq1;comp49006_c0_seq1;comp51827_c0_seq1;comp523429_c0_seq1;comp53556_c0_seq1;comp54516_c0_seq1;comp55216_c0_seq5;comp55216_c0_seq6;comp55216_c0_seq8;comp55717_c0_seq2;comp55939_c0_seq1;comp55939_c0_seq2;comp56820_c0_seq1;comp57533_c0_seq2;comp59624_c0_seq1;comp59758_c0_seq4;comp59758_c0_seq5;comp60277_c0_seq1;co…	0.122538	151
GO:0006140	e	regulation of nucleotide metabolic process	125	1021	1.28e-07	0.000832	biological_process	comp30941_c0_seq2;comp51827_c0_seq1;comp53395_c0_seq1;comp53395_c0_seq2;comp53683_c0_seq1;comp54726_c0_seq2;comp54813_c0_seq1;comp54813_c0_seq2;comp55216_c0_seq5;comp55216_c0_seq6;comp55216_c0_seq8;comp55479_c1_seq1;comp56751_c0_seq1;comp57110_c0_seq3;comp57533_c0_seq2;comp58403_c0_seq2;comp58403_c0_seq3;comp59584_c0_seq1;comp60109_c0_seq2;comp60433_c0_seq1;comp60436_c0_seq2;comp60960_c0_seq1;com…	0.122429	152
GO:0042981	e	regulation of apoptotic process	109	894	8.21e-07	0.00532	biological_process	comp21941_c0_seq1;comp28798_c0_seq1;comp30882_c0_seq1;comp37639_c0_seq1;comp43321_c0_seq1;comp49006_c0_seq1;comp51827_c0_seq1;comp523429_c0_seq1;comp53556_c0_seq1;comp54516_c0_seq1;comp55216_c0_seq5;comp55216_c0_seq6;comp55216_c0_seq8;comp55717_c0_seq2;comp55939_c0_seq1;comp55939_c0_seq2;comp56820_c0_seq1;comp57533_c0_seq2;comp59624_c0_seq1;comp59758_c0_seq4;comp59758_c0_seq5;comp60277_c0_seq1;co…	0.121924	153
GO:0034654	e	nucleobase-containing compound biosynthetic process	97	797	3.96e-06	0.0256	biological_process	comp34708_c0_seq1;comp37953_c0_seq1;comp47623_c0_seq1;comp47640_c0_seq1;comp48234_c0_seq2;comp53052_c0_seq1;comp54906_c1_seq1;comp56438_c0_seq1;comp56489_c0_seq2;comp56820_c0_seq1;comp57823_c0_seq3;comp58133_c0_seq1;comp59624_c0_seq1;comp59787_c0_seq2;comp59839_c0_seq1;comp60060_c0_seq5;comp61309_c0_seq4;comp62052_c0_seq3;comp62456_c0_seq1;comp62456_c0_seq3;comp62456_c0_seq6;comp62456_c0_seq7;com…	0.121706	154
GO:0006139	e	nucleobase-containing compound metabolic process	508	4179	4.41e-10	2.86e-06	biological_process	comp17027_c0_seq1;comp19567_c0_seq1;comp22535_c0_seq1;comp24147_c0_seq1;comp27566_c0_seq1;comp31532_c0_seq1;comp34640_c0_seq1;comp34708_c0_seq1;comp36166_c0_seq1;comp36343_c0_seq1;comp37397_c0_seq1;comp37639_c0_seq1;comp37938_c0_seq1;comp37953_c0_seq1;comp38965_c0_seq2;comp40135_c0_seq1;comp40135_c0_seq2;comp40135_c0_seq3;comp45347_c1_seq1;comp46840_c0_seq2;comp47623_c0_seq1;comp47640_c0_seq1;com…	0.12156	155
GO:0034641	e	cellular nitrogen compound metabolic process	568	4673	5.75e-10	3.73e-06	biological_process	comp17027_c0_seq1;comp19567_c0_seq1;comp19846_c0_seq1;comp22535_c0_seq1;comp24134_c0_seq1;comp24147_c0_seq1;comp27566_c0_seq1;comp31532_c0_seq1;comp34640_c0_seq1;comp34708_c0_seq1;comp36166_c0_seq1;comp36343_c0_seq1;comp37397_c0_seq1;comp37639_c0_seq1;comp37672_c0_seq1;comp37938_c0_seq1;comp37953_c0_seq1;comp38965_c0_seq2;comp40135_c0_seq1;comp40135_c0_seq2;comp40135_c0_seq3;comp43297_c0_seq1;com…	0.121549	156
GO:0019439	e	aromatic compound catabolic process	130	1070	9.63e-08	0.000624	biological_process	comp17027_c0_seq1;comp19567_c0_seq1;comp31532_c0_seq1;comp34640_c0_seq1;comp37639_c0_seq1;comp37672_c0_seq1;comp37938_c0_seq1;comp38965_c0_seq2;comp46840_c0_seq2;comp47680_c0_seq1;comp48271_c0_seq2;comp50443_c0_seq2;comp50670_c0_seq1;comp53233_c0_seq3;comp53777_c0_seq1;comp54079_c0_seq6;comp57374_c0_seq1;comp58424_c0_seq3;comp58424_c0_seq5;comp58525_c0_seq4;comp58548_c0_seq1;comp58581_c1_seq1;com…	0.121495	157
GO:1901361	e	organic cyclic compound catabolic process	134	1103	5.8e-08	0.000375	biological_process	comp17027_c0_seq1;comp19567_c0_seq1;comp24147_c0_seq1;comp31532_c0_seq1;comp34640_c0_seq1;comp37639_c0_seq1;comp37672_c0_seq1;comp37938_c0_seq1;comp38965_c0_seq2;comp46840_c0_seq2;comp47680_c0_seq1;comp48271_c0_seq2;comp50443_c0_seq2;comp50670_c0_seq1;comp53233_c0_seq3;comp53777_c0_seq1;comp54079_c0_seq6;comp57374_c0_seq1;comp58424_c0_seq3;comp58424_c0_seq5;comp58525_c0_seq4;comp58548_c0_seq1;com…	0.121487	158
GO:0050896	e	response to stimulus	859	7071	6.72e-10	4.35e-06	biological_process	comp16968_c0_seq1;comp18057_c0_seq1;comp181400_c0_seq1;comp19460_c0_seq1;comp19567_c0_seq1;comp21941_c0_seq1;comp22314_c0_seq1;comp22535_c0_seq1;comp28753_c0_seq1;comp29669_c0_seq1;comp30049_c0_seq1;comp30882_c0_seq1;comp31730_c0_seq1;comp31730_c0_seq2;comp32017_c0_seq1;comp32942_c0_seq1;comp33238_c0_seq1;comp33238_c0_seq2;comp34712_c0_seq1;comp34955_c0_seq1;comp35276_c0_seq1;comp35276_c0_seq2;co…	0.121482	159
GO:0043085	e	positive regulation of catalytic activity	99	815	3.66e-06	0.0237	biological_process	comp30941_c0_seq2;comp43321_c0_seq1;comp47646_c0_seq1;comp49002_c0_seq1;comp51827_c0_seq1;comp53556_c0_seq1;comp54516_c0_seq1;comp54726_c0_seq2;comp54813_c0_seq1;comp54813_c0_seq2;comp55216_c0_seq5;comp55216_c0_seq6;comp55216_c0_seq8;comp55939_c0_seq1;comp55939_c0_seq2;comp56751_c0_seq1;comp57110_c0_seq3;comp58374_c0_seq1;comp58403_c0_seq2;comp58546_c0_seq2;comp59584_c0_seq1;comp59624_c0_seq1;com…	0.121472	160
GO:0043067	e	regulation of programmed cell death	109	898	1.18e-06	0.00762	biological_process	comp21941_c0_seq1;comp28798_c0_seq1;comp30882_c0_seq1;comp37639_c0_seq1;comp43321_c0_seq1;comp49006_c0_seq1;comp51827_c0_seq1;comp523429_c0_seq1;comp53556_c0_seq1;comp54516_c0_seq1;comp55216_c0_seq5;comp55216_c0_seq6;comp55216_c0_seq8;comp55717_c0_seq2;comp55939_c0_seq1;comp55939_c0_seq2;comp56820_c0_seq1;comp57533_c0_seq2;comp59624_c0_seq1;comp59758_c0_seq4;comp59758_c0_seq5;comp60277_c0_seq1;co…	0.121381	161
GO:0008152	e	metabolic process	1639	13506	8.78e-10	5.69e-06	biological_process	comp12732_c0_seq1;comp17027_c0_seq1;comp18124_c0_seq1;comp18967_c0_seq1;comp19460_c0_seq1;comp19567_c0_seq1;comp19837_c0_seq1;comp19837_c0_seq2;comp19846_c0_seq1;comp22535_c0_seq1;comp22756_c0_seq1;comp23373_c0_seq1;comp23953_c0_seq1;comp24134_c0_seq1;comp24147_c0_seq1;comp244435_c0_seq1;comp24958_c0_seq1;comp26138_c0_seq1;comp26840_c0_seq1;comp27434_c0_seq1;comp27566_c0_seq1;comp27965_c0_seq1;co…	0.121353	162
GO:0009894	e	regulation of catabolic process	137	1139	7.03e-08	0.000455	biological_process	comp30941_c0_seq2;comp43321_c0_seq1;comp47993_c0_seq1;comp51827_c0_seq1;comp53395_c0_seq1;comp53395_c0_seq2;comp54726_c0_seq2;comp54813_c0_seq1;comp54813_c0_seq2;comp55216_c0_seq5;comp55216_c0_seq6;comp55216_c0_seq8;comp55479_c1_seq1;comp55939_c0_seq1;comp55939_c0_seq2;comp56281_c0_seq1;comp56751_c0_seq1;comp57110_c0_seq3;comp57694_c0_seq1;comp58403_c0_seq2;comp58403_c0_seq3;comp59584_c0_seq1;com…	0.120281	163
GO:0044710	e	single-organism metabolic process	1514	12603	8.59e-10	5.56e-06	biological_process	comp12732_c0_seq1;comp17027_c0_seq1;comp18124_c0_seq1;comp18967_c0_seq1;comp19460_c0_seq1;comp19567_c0_seq1;comp19837_c0_seq1;comp19837_c0_seq2;comp19846_c0_seq1;comp22535_c0_seq1;comp22756_c0_seq1;comp23373_c0_seq1;comp23953_c0_seq1;comp24134_c0_seq1;comp24147_c0_seq1;comp244435_c0_seq1;comp24958_c0_seq1;comp26138_c0_seq1;comp26840_c0_seq1;comp27434_c0_seq1;comp27566_c0_seq1;comp27965_c0_seq1;co…	0.12013	164
GO:0046700	e	heterocycle catabolic process	130	1085	2.23e-07	0.00144	biological_process	comp17027_c0_seq1;comp19567_c0_seq1;comp24147_c0_seq1;comp31532_c0_seq1;comp34640_c0_seq1;comp37639_c0_seq1;comp37672_c0_seq1;comp37938_c0_seq1;comp38965_c0_seq2;comp46840_c0_seq2;comp47680_c0_seq1;comp50443_c0_seq2;comp50670_c0_seq1;comp53233_c0_seq3;comp53777_c0_seq1;comp54079_c0_seq6;comp57374_c0_seq1;comp58424_c0_seq3;comp58424_c0_seq5;comp58525_c0_seq4;comp58548_c0_seq1;comp58581_c1_seq1;com…	0.119816	165
GO:0008150	e	biological_process	3097	25860	1.27e-09	8.21e-06	biological_process	comp115487_c0_seq1;comp12732_c0_seq1;comp16798_c0_seq1;comp16968_c0_seq1;comp17027_c0_seq1;comp18057_c0_seq1;comp18124_c0_seq1;comp181400_c0_seq1;comp18967_c0_seq1;comp19460_c0_seq1;comp19567_c0_seq1;comp19837_c0_seq1;comp19837_c0_seq2;comp19846_c0_seq1;comp20803_c0_seq1;comp212360_c0_seq1;comp21672_c0_seq1;comp21941_c0_seq1;comp22314_c0_seq1;comp22535_c0_seq1;comp22756_c0_seq1;comp23373_c0_seq1;…	0.11976	166
GO:0009056	e	catabolic process	312	2607	3.79e-10	2.45e-06	biological_process	comp17027_c0_seq1;comp18124_c0_seq1;comp18967_c0_seq1;comp19567_c0_seq1;comp19837_c0_seq1;comp19837_c0_seq2;comp19846_c0_seq1;comp22756_c0_seq1;comp24134_c0_seq1;comp24147_c0_seq1;comp31532_c0_seq1;comp32220_c0_seq1;comp34640_c0_seq1;comp37397_c0_seq1;comp37639_c0_seq1;comp37672_c0_seq1;comp37938_c0_seq1;comp38965_c0_seq2;comp46840_c0_seq2;comp47140_c0_seq1;comp47266_c0_seq1;comp47680_c0_seq1;com…	0.119678	167
GO:0044270	e	cellular nitrogen compound catabolic process	129	1078	2.78e-07	0.0018	biological_process	comp17027_c0_seq1;comp19567_c0_seq1;comp24147_c0_seq1;comp31532_c0_seq1;comp34640_c0_seq1;comp37639_c0_seq1;comp37672_c0_seq1;comp37938_c0_seq1;comp38965_c0_seq2;comp46840_c0_seq2;comp47680_c0_seq1;comp50443_c0_seq2;comp50670_c0_seq1;comp53233_c0_seq3;comp53777_c0_seq1;comp54079_c0_seq6;comp57374_c0_seq1;comp58424_c0_seq3;comp58424_c0_seq5;comp58525_c0_seq4;comp58548_c0_seq1;comp58581_c1_seq1;com…	0.119666	168
GO:0006807	e	nitrogen compound metabolic process	831	6954	6.65e-10	4.31e-06	biological_process	comp12732_c0_seq1;comp17027_c0_seq1;comp19567_c0_seq1;comp19846_c0_seq1;comp22535_c0_seq1;comp24134_c0_seq1;comp24147_c0_seq1;comp24958_c0_seq1;comp27566_c0_seq1;comp29887_c0_seq1;comp31532_c0_seq1;comp34640_c0_seq1;comp34666_c0_seq1;comp34708_c0_seq1;comp361392_c0_seq1;comp36166_c0_seq1;comp36343_c0_seq1;comp37397_c0_seq1;comp37639_c0_seq1;comp37672_c0_seq1;comp37938_c0_seq1;comp37953_c0_seq1;co…	0.1195	169
GO:1901575	e	organic substance catabolic process	303	2540	3.7e-10	2.39e-06	biological_process	comp17027_c0_seq1;comp18124_c0_seq1;comp18967_c0_seq1;comp19567_c0_seq1;comp19837_c0_seq1;comp19837_c0_seq2;comp19846_c0_seq1;comp22756_c0_seq1;comp24134_c0_seq1;comp24147_c0_seq1;comp31532_c0_seq1;comp34640_c0_seq1;comp37397_c0_seq1;comp37639_c0_seq1;comp37672_c0_seq1;comp37938_c0_seq1;comp38965_c0_seq2;comp46840_c0_seq2;comp47266_c0_seq1;comp47680_c0_seq1;comp47712_c0_seq1;comp47797_c0_seq1;com…	0.119291	170
GO:0006810	e	transport	520	4362	5.7e-10	3.69e-06	biological_process	comp19567_c0_seq1;comp212360_c0_seq1;comp21672_c0_seq1;comp24958_c0_seq1;comp27566_c0_seq1;comp28753_c0_seq1;comp32087_c0_seq1;comp338515_c0_seq1;comp34872_c0_seq1;comp361392_c0_seq1;comp36343_c0_seq1;comp37522_c0_seq1;comp37938_c0_seq1;comp40135_c0_seq1;comp40135_c0_seq2;comp40135_c0_seq3;comp43297_c0_seq1;comp43297_c0_seq2;comp43956_c0_seq1;comp44137_c0_seq1;comp46246_c0_seq1;comp46620_c0_seq1;…	0.119211	171
GO:0048513	e	organ development	182	1527	1.52e-09	9.84e-06	biological_process	comp16798_c0_seq1;comp21941_c0_seq1;comp23933_c0_seq1;comp26814_c0_seq1;comp28798_c0_seq1;comp29669_c0_seq1;comp30386_c0_seq1;comp33583_c0_seq1;comp34712_c0_seq1;comp384936_c0_seq1;comp41341_c0_seq1;comp43321_c0_seq1;comp43538_c0_seq1;comp46226_c0_seq2;comp47082_c0_seq3;comp47464_c0_seq1;comp47901_c0_seq1;comp48120_c0_seq1;comp48163_c0_seq1;comp48271_c0_seq2;comp48766_c0_seq1;comp50310_c0_seq1;co…	0.119188	172
GO:0051234	e	establishment of localization	531	4471	5.17e-10	3.35e-06	biological_process	comp19567_c0_seq1;comp212360_c0_seq1;comp21672_c0_seq1;comp24958_c0_seq1;comp27566_c0_seq1;comp28753_c0_seq1;comp32087_c0_seq1;comp338515_c0_seq1;comp34872_c0_seq1;comp361392_c0_seq1;comp36343_c0_seq1;comp37522_c0_seq1;comp37639_c0_seq1;comp37938_c0_seq1;comp40135_c0_seq1;comp40135_c0_seq2;comp40135_c0_seq3;comp43297_c0_seq1;comp43297_c0_seq2;comp43956_c0_seq1;comp44137_c0_seq1;comp46246_c0_seq1;…	0.118765	173
GO:0050790	e	regulation of catalytic activity	221	1862	3.42e-10	2.22e-06	biological_process	comp28015_c0_seq1;comp30904_c0_seq1;comp30941_c0_seq2;comp33520_c0_seq1;comp43321_c0_seq1;comp47646_c0_seq1;comp49002_c0_seq1;comp51827_c0_seq1;comp53395_c0_seq1;comp53395_c0_seq2;comp53556_c0_seq1;comp53683_c0_seq1;comp53686_c0_seq1;comp54516_c0_seq1;comp54726_c0_seq2;comp54813_c0_seq1;comp54813_c0_seq2;comp55216_c0_seq5;comp55216_c0_seq6;comp55216_c0_seq8;comp55299_c0_seq1;comp55479_c1_seq1;com…	0.11869	174
GO:0044093	e	positive regulation of molecular function	118	997	1.27e-06	0.00822	biological_process	comp30941_c0_seq2;comp361392_c0_seq1;comp43321_c0_seq1;comp47646_c0_seq1;comp47951_c0_seq1;comp49002_c0_seq1;comp51827_c0_seq1;comp53556_c0_seq1;comp54516_c0_seq1;comp54726_c0_seq2;comp54813_c0_seq1;comp54813_c0_seq2;comp55216_c0_seq5;comp55216_c0_seq6;comp55216_c0_seq8;comp55939_c0_seq1;comp55939_c0_seq2;comp56751_c0_seq1;comp57110_c0_seq3;comp58374_c0_seq1;comp58403_c0_seq2;comp58546_c0_seq2;co…	0.118355	175
GO:0005975	e	carbohydrate metabolic process	125	1057	7.44e-07	0.00482	biological_process	comp19846_c0_seq1;comp32220_c0_seq1;comp37397_c0_seq1;comp37436_c0_seq1;comp37954_c0_seq1;comp46226_c0_seq2;comp47712_c0_seq1;comp47797_c0_seq1;comp47815_c0_seq1;comp49852_c0_seq1;comp52960_c0_seq2;comp53501_c0_seq1;comp54184_c0_seq1;comp56658_c0_seq2;comp56658_c0_seq3;comp57079_c0_seq1;comp57163_c0_seq1;comp573357_c0_seq1;comp58502_c0_seq2;comp59147_c0_seq1;comp59178_c0_seq1;comp59178_c0_seq3;co…	0.118259	176
GO:0042221	e	response to chemical stimulus	222	1878	3e-10	1.94e-06	biological_process	comp33238_c0_seq1;comp33238_c0_seq2;comp35276_c0_seq1;comp35276_c0_seq2;comp361392_c0_seq1;comp39207_c0_seq3;comp40386_c0_seq1;comp40386_c0_seq2;comp42912_c0_seq1;comp47646_c0_seq1;comp47688_c0_seq1;comp47771_c0_seq2;comp47777_c0_seq4;comp47993_c0_seq1;comp48120_c0_seq1;comp48250_c0_seq1;comp48271_c0_seq2;comp49006_c0_seq1;comp50780_c0_seq3;comp51832_c0_seq1;comp53510_c0_seq1;comp53551_c0_seq1;co…	0.118211	177
GO:1901564	e	organonitrogen compound metabolic process	515	4364	4.73e-10	3.06e-06	biological_process	comp12732_c0_seq1;comp17027_c0_seq1;comp19567_c0_seq1;comp19846_c0_seq1;comp24134_c0_seq1;comp24147_c0_seq1;comp24958_c0_seq1;comp27566_c0_seq1;comp29887_c0_seq1;comp31532_c0_seq1;comp34640_c0_seq1;comp34666_c0_seq1;comp34708_c0_seq1;comp361392_c0_seq1;comp36343_c0_seq1;comp37397_c0_seq1;comp37639_c0_seq1;comp37672_c0_seq1;comp37938_c0_seq1;comp38965_c0_seq2;comp39903_c0_seq1;comp40135_c0_seq1;co…	0.118011	178
GO:0030154	e	cell differentiation	158	1339	2.78e-08	0.00018	biological_process	comp23933_c0_seq1;comp24958_c0_seq1;comp25071_c0_seq1;comp27399_c0_seq1;comp28798_c0_seq1;comp42912_c0_seq1;comp43321_c0_seq1;comp43538_c0_seq1;comp45458_c0_seq1;comp46629_c0_seq1;comp47363_c0_seq1;comp47646_c0_seq1;comp48766_c0_seq1;comp50659_c0_seq1;comp51827_c0_seq1;comp51832_c0_seq1;comp53358_c0_seq1;comp54201_c0_seq1;comp54628_c0_seq1;comp54628_c0_seq2;comp55309_c0_seq2;comp55309_c0_seq3;com…	0.117999	179
GO:0071704	e	organic substance metabolic process	1398	11860	7.8e-10	5.05e-06	biological_process	comp12732_c0_seq1;comp17027_c0_seq1;comp18124_c0_seq1;comp18967_c0_seq1;comp19460_c0_seq1;comp19567_c0_seq1;comp19837_c0_seq1;comp19837_c0_seq2;comp19846_c0_seq1;comp22535_c0_seq1;comp22756_c0_seq1;comp23373_c0_seq1;comp23953_c0_seq1;comp24134_c0_seq1;comp24147_c0_seq1;comp244435_c0_seq1;comp24958_c0_seq1;comp26138_c0_seq1;comp27434_c0_seq1;comp27566_c0_seq1;comp29887_c0_seq1;comp30882_c0_seq1;co…	0.117875	180
GO:0065008	e	regulation of biological quality	201	1715	6.81e-10	4.41e-06	biological_process	comp21941_c0_seq1;comp24958_c0_seq1;comp338515_c0_seq1;comp361392_c0_seq1;comp36166_c0_seq1;comp36343_c0_seq1;comp37287_c0_seq1;comp38548_c0_seq1;comp39207_c0_seq3;comp40135_c0_seq1;comp40135_c0_seq2;comp40135_c0_seq3;comp42993_c0_seq1;comp43321_c0_seq1;comp44859_c0_seq1;comp44859_c0_seq3;comp47646_c0_seq1;comp47688_c0_seq1;comp47712_c0_seq1;comp49006_c0_seq1;comp50670_c0_seq1;comp51827_c0_seq1;c…	0.117201	181
GO:0009987	e	cellular process	2199	18763	9.8e-10	6.34e-06	biological_process	comp115487_c0_seq1;comp12732_c0_seq1;comp17027_c0_seq1;comp18057_c0_seq1;comp18124_c0_seq1;comp181400_c0_seq1;comp18967_c0_seq1;comp19460_c0_seq1;comp19567_c0_seq1;comp19837_c0_seq1;comp19837_c0_seq2;comp19846_c0_seq1;comp21941_c0_seq1;comp22314_c0_seq1;comp22535_c0_seq1;comp22756_c0_seq1;comp23933_c0_seq1;comp24134_c0_seq1;comp24147_c0_seq1;comp2436_c0_seq1;comp244435_c0_seq1;comp24958_c0_seq1;c…	0.117199	182
GO:0051716	e	cellular response to stimulus	685	5847	5.27e-10	3.41e-06	biological_process	comp18057_c0_seq1;comp181400_c0_seq1;comp19460_c0_seq1;comp19567_c0_seq1;comp21941_c0_seq1;comp22314_c0_seq1;comp22535_c0_seq1;comp29669_c0_seq1;comp30882_c0_seq1;comp31730_c0_seq1;comp31730_c0_seq2;comp32017_c0_seq1;comp33238_c0_seq1;comp33238_c0_seq2;comp34712_c0_seq1;comp34955_c0_seq1;comp35276_c0_seq1;comp35276_c0_seq2;comp361392_c0_seq1;comp37547_c0_seq2;comp37547_c0_seq4;comp37631_c0_seq1;c…	0.117154	183
GO:0044238	e	primary metabolic process	1332	11392	8.02e-10	5.19e-06	biological_process	comp12732_c0_seq1;comp17027_c0_seq1;comp18124_c0_seq1;comp18967_c0_seq1;comp19460_c0_seq1;comp19567_c0_seq1;comp19837_c0_seq1;comp19837_c0_seq2;comp19846_c0_seq1;comp22535_c0_seq1;comp22756_c0_seq1;comp23373_c0_seq1;comp23953_c0_seq1;comp24134_c0_seq1;comp24147_c0_seq1;comp244435_c0_seq1;comp24958_c0_seq1;comp26138_c0_seq1;comp27434_c0_seq1;comp27566_c0_seq1;comp29887_c0_seq1;comp30882_c0_seq1;co…	0.116924	184
GO:0034655	e	nucleobase-containing compound catabolic process	119	1018	2.19e-06	0.0142	biological_process	comp17027_c0_seq1;comp19567_c0_seq1;comp31532_c0_seq1;comp34640_c0_seq1;comp37639_c0_seq1;comp37938_c0_seq1;comp38965_c0_seq2;comp47680_c0_seq1;comp50443_c0_seq2;comp50670_c0_seq1;comp53233_c0_seq3;comp53777_c0_seq1;comp54079_c0_seq6;comp57374_c0_seq1;comp58424_c0_seq3;comp58424_c0_seq5;comp58525_c0_seq4;comp58548_c0_seq1;comp58581_c1_seq1;comp58912_c0_seq1;comp59010_c0_seq1;comp59415_c0_seq2;com…	0.116896	185
GO:0044237	e	cellular metabolic process	1298	11111	8.49e-10	5.5e-06	biological_process	comp12732_c0_seq1;comp17027_c0_seq1;comp18124_c0_seq1;comp18967_c0_seq1;comp19460_c0_seq1;comp19567_c0_seq1;comp19837_c0_seq1;comp19837_c0_seq2;comp19846_c0_seq1;comp22535_c0_seq1;comp22756_c0_seq1;comp24134_c0_seq1;comp24147_c0_seq1;comp244435_c0_seq1;comp24958_c0_seq1;comp26138_c0_seq1;comp27434_c0_seq1;comp27566_c0_seq1;comp29887_c0_seq1;comp30882_c0_seq1;comp31532_c0_seq1;comp32220_c0_seq1;co…	0.116821	186
GO:0044249	e	cellular biosynthetic process	310	2665	3.62e-10	2.35e-06	biological_process	comp19846_c0_seq1;comp24134_c0_seq1;comp26138_c0_seq1;comp34708_c0_seq1;comp36166_c0_seq1;comp37095_c0_seq1;comp37953_c0_seq1;comp42596_c0_seq1;comp43134_c0_seq1;comp43297_c0_seq1;comp43297_c0_seq2;comp46226_c0_seq2;comp47362_c0_seq1;comp47402_c0_seq1;comp47623_c0_seq1;comp47640_c0_seq1;comp47815_c0_seq1;comp48234_c0_seq2;comp48271_c0_seq2;comp48405_c0_seq1;comp49754_c0_seq1;comp49852_c0_seq1;com…	0.116323	187
GO:0009058	e	biosynthetic process	345	2972	4.77e-10	3.09e-06	biological_process	comp19846_c0_seq1;comp24134_c0_seq1;comp26138_c0_seq1;comp34708_c0_seq1;comp36166_c0_seq1;comp37095_c0_seq1;comp37397_c0_seq1;comp37672_c0_seq1;comp37953_c0_seq1;comp39903_c0_seq1;comp42596_c0_seq1;comp43134_c0_seq1;comp43297_c0_seq1;comp43297_c0_seq2;comp46226_c0_seq2;comp46246_c0_seq1;comp47362_c0_seq1;comp47402_c0_seq1;comp47623_c0_seq1;comp47640_c0_seq1;comp47712_c0_seq1;comp47797_c0_seq1;com…	0.116083	188
GO:1901576	e	organic substance biosynthetic process	331	2852	4.24e-10	2.75e-06	biological_process	comp19846_c0_seq1;comp24134_c0_seq1;comp26138_c0_seq1;comp34708_c0_seq1;comp36166_c0_seq1;comp37095_c0_seq1;comp37397_c0_seq1;comp37953_c0_seq1;comp39903_c0_seq1;comp42596_c0_seq1;comp43134_c0_seq1;comp43297_c0_seq1;comp43297_c0_seq2;comp46226_c0_seq2;comp46246_c0_seq1;comp47362_c0_seq1;comp47402_c0_seq1;comp47623_c0_seq1;comp47640_c0_seq1;comp47712_c0_seq1;comp47797_c0_seq1;comp47815_c0_seq1;com…	0.116059	189
GO:0048869	e	cellular developmental process	258	2224	3.33e-10	2.15e-06	biological_process	comp21941_c0_seq1;comp23933_c0_seq1;comp24958_c0_seq1;comp25071_c0_seq1;comp27399_c0_seq1;comp28798_c0_seq1;comp36166_c0_seq1;comp39207_c0_seq3;comp427512_c0_seq1;comp42912_c0_seq1;comp43321_c0_seq1;comp43538_c0_seq1;comp45075_c0_seq1;comp45458_c0_seq1;comp46629_c0_seq1;comp47154_c0_seq1;comp47363_c0_seq1;comp47646_c0_seq1;comp47721_c0_seq1;comp48766_c0_seq1;comp50659_c0_seq1;comp51827_c0_seq1;co…	0.116007	190
GO:0019220	e	regulation of phosphate metabolic process	200	1729	1.95e-09	1.26e-05	biological_process	comp30941_c0_seq2;comp43321_c0_seq1;comp47646_c0_seq1;comp49002_c0_seq1;comp49006_c0_seq1;comp51827_c0_seq1;comp53395_c0_seq1;comp53395_c0_seq2;comp53683_c0_seq1;comp54726_c0_seq2;comp54813_c0_seq1;comp54813_c0_seq2;comp55216_c0_seq5;comp55216_c0_seq6;comp55216_c0_seq8;comp55479_c1_seq1;comp55939_c0_seq1;comp55939_c0_seq2;comp56751_c0_seq1;comp57110_c0_seq3;comp574982_c0_seq1;comp57533_c0_seq2;co…	0.115674	191
GO:0044281	e	small molecule metabolic process	543	4695	5.28e-10	3.42e-06	biological_process	comp12732_c0_seq1;comp17027_c0_seq1;comp19567_c0_seq1;comp19846_c0_seq1;comp24134_c0_seq1;comp24147_c0_seq1;comp24958_c0_seq1;comp26138_c0_seq1;comp27566_c0_seq1;comp29887_c0_seq1;comp31532_c0_seq1;comp34640_c0_seq1;comp34708_c0_seq1;comp361392_c0_seq1;comp36343_c0_seq1;comp37095_c0_seq1;comp37397_c0_seq1;comp37639_c0_seq1;comp37672_c0_seq1;comp37938_c0_seq1;comp38965_c0_seq2;comp40135_c0_seq1;co…	0.115655	192
GO:0051174	e	regulation of phosphorus metabolic process	200	1730	2.58e-09	1.67e-05	biological_process	comp30941_c0_seq2;comp43321_c0_seq1;comp47646_c0_seq1;comp49002_c0_seq1;comp49006_c0_seq1;comp51827_c0_seq1;comp53395_c0_seq1;comp53395_c0_seq2;comp53683_c0_seq1;comp54726_c0_seq2;comp54813_c0_seq1;comp54813_c0_seq2;comp55216_c0_seq5;comp55216_c0_seq6;comp55216_c0_seq8;comp55479_c1_seq1;comp55939_c0_seq1;comp55939_c0_seq2;comp56751_c0_seq1;comp57110_c0_seq3;comp574982_c0_seq1;comp57533_c0_seq2;co…	0.115607	193
GO:0090304	e	nucleic acid metabolic process	306	2657	4.32e-10	2.8e-06	biological_process	comp22535_c0_seq1;comp36166_c0_seq1;comp37639_c0_seq1;comp37953_c0_seq1;comp45347_c1_seq1;comp47623_c0_seq1;comp48234_c0_seq2;comp49006_c0_seq1;comp49754_c0_seq1;comp50443_c0_seq2;comp51746_c0_seq2;comp53233_c0_seq3;comp53238_c0_seq1;comp53301_c0_seq1;comp53987_c0_seq4;comp54079_c0_seq6;comp54298_c0_seq1;comp54751_c0_seq2;comp54906_c1_seq1;comp55396_c0_seq2;comp55623_c0_seq2;comp56489_c0_seq2;com…	0.115167	194
GO:0065007	e	biological regulation	1392	12090	8.56e-10	5.54e-06	biological_process	comp18057_c0_seq1;comp181400_c0_seq1;comp19460_c0_seq1;comp19567_c0_seq1;comp21941_c0_seq1;comp22314_c0_seq1;comp22535_c0_seq1;comp244435_c0_seq1;comp24958_c0_seq1;comp25071_c0_seq1;comp25178_c0_seq1;comp26138_c0_seq1;comp26814_c0_seq1;comp26889_c0_seq1;comp27399_c0_seq1;comp28015_c0_seq1;comp28798_c0_seq1;comp29669_c0_seq1;comp30049_c0_seq1;comp30882_c0_seq1;comp30904_c0_seq1;comp30941_c0_seq2;c…	0.115136	195
GO:0007165	e	signal transduction	562	4928	6.39e-10	4.14e-06	biological_process	comp18057_c0_seq1;comp181400_c0_seq1;comp19460_c0_seq1;comp19567_c0_seq1;comp21941_c0_seq1;comp22314_c0_seq1;comp22535_c0_seq1;comp29669_c0_seq1;comp30882_c0_seq1;comp31730_c0_seq1;comp31730_c0_seq2;comp32017_c0_seq1;comp33238_c0_seq1;comp33238_c0_seq2;comp34712_c0_seq1;comp34955_c0_seq1;comp35276_c0_seq1;comp35276_c0_seq2;comp37547_c0_seq2;comp37547_c0_seq4;comp37631_c0_seq1;comp37639_c0_seq1;co…	0.114042	196
GO:0065009	e	regulation of molecular function	253	2221	4.26e-10	2.76e-06	biological_process	comp21941_c0_seq1;comp28015_c0_seq1;comp30904_c0_seq1;comp30941_c0_seq2;comp33520_c0_seq1;comp361392_c0_seq1;comp43321_c0_seq1;comp47646_c0_seq1;comp47951_c0_seq1;comp47993_c0_seq1;comp49002_c0_seq1;comp51827_c0_seq1;comp53395_c0_seq1;comp53395_c0_seq2;comp53556_c0_seq1;comp53683_c0_seq1;comp53686_c0_seq1;comp54516_c0_seq1;comp54726_c0_seq2;comp54813_c0_seq1;comp54813_c0_seq2;comp55216_c0_seq5;co…	0.113913	197
GO:0044248	e	cellular catabolic process	246	2167	4.41e-10	2.86e-06	biological_process	comp17027_c0_seq1;comp18967_c0_seq1;comp19567_c0_seq1;comp24134_c0_seq1;comp24147_c0_seq1;comp31532_c0_seq1;comp32220_c0_seq1;comp34640_c0_seq1;comp37639_c0_seq1;comp37672_c0_seq1;comp37938_c0_seq1;comp38965_c0_seq2;comp46840_c0_seq2;comp47140_c0_seq1;comp47680_c0_seq1;comp48271_c0_seq2;comp48312_c0_seq2;comp49006_c0_seq1;comp50443_c0_seq2;comp50670_c0_seq1;comp53233_c0_seq3;comp53683_c0_seq1;com…	0.113521	198
GO:0050789	e	regulation of biological process	1319	11631	8e-10	5.18e-06	biological_process	comp18057_c0_seq1;comp181400_c0_seq1;comp19460_c0_seq1;comp19567_c0_seq1;comp21941_c0_seq1;comp22314_c0_seq1;comp22535_c0_seq1;comp244435_c0_seq1;comp24958_c0_seq1;comp25071_c0_seq1;comp25178_c0_seq1;comp26138_c0_seq1;comp26814_c0_seq1;comp26889_c0_seq1;comp27399_c0_seq1;comp28015_c0_seq1;comp28798_c0_seq1;comp29669_c0_seq1;comp30049_c0_seq1;comp30882_c0_seq1;comp30904_c0_seq1;comp30941_c0_seq2;c…	0.113404	199
GO:0048583	e	regulation of response to stimulus	269	2378	3.48e-10	2.25e-06	biological_process	comp21941_c0_seq1;comp244435_c0_seq1;comp24958_c0_seq1;comp26814_c0_seq1;comp27399_c0_seq1;comp361392_c0_seq1;comp37098_c0_seq1;comp39207_c0_seq3;comp403916_c0_seq1;comp41626_c0_seq2;comp42598_c0_seq1;comp43321_c0_seq1;comp47431_c0_seq2;comp47646_c0_seq1;comp47688_c0_seq1;comp47721_c0_seq1;comp48120_c0_seq1;comp49002_c0_seq1;comp49006_c0_seq1;comp51827_c0_seq1;comp51832_c0_seq1;comp53358_c0_seq1;…	0.11312	200
GO:0032502	e	developmental process	631	5594	6.2e-10	4.01e-06	biological_process	comp115487_c0_seq1;comp16798_c0_seq1;comp18057_c0_seq1;comp181400_c0_seq1;comp21941_c0_seq1;comp23933_c0_seq1;comp2436_c0_seq1;comp24958_c0_seq1;comp25071_c0_seq1;comp25178_c0_seq1;comp2545_c0_seq1;comp26814_c0_seq1;comp27399_c0_seq1;comp28798_c0_seq1;comp29557_c0_seq1;comp29669_c0_seq1;comp30049_c0_seq1;comp30386_c0_seq1;comp30477_c0_seq1;comp30882_c0_seq1;comp30904_c0_seq1;comp33583_c0_seq1;com…	0.112799	201
GO:0050794	e	regulation of cellular process	1253	11115	8.51e-10	5.51e-06	biological_process	comp18057_c0_seq1;comp181400_c0_seq1;comp19460_c0_seq1;comp19567_c0_seq1;comp21941_c0_seq1;comp22314_c0_seq1;comp22535_c0_seq1;comp244435_c0_seq1;comp24958_c0_seq1;comp25071_c0_seq1;comp25178_c0_seq1;comp26138_c0_seq1;comp26814_c0_seq1;comp26889_c0_seq1;comp27399_c0_seq1;comp28798_c0_seq1;comp29669_c0_seq1;comp30049_c0_seq1;comp30882_c0_seq1;comp30941_c0_seq2;comp31730_c0_seq1;comp31730_c0_seq2;c…	0.112731	202
GO:0010646	e	regulation of cell communication	244	2177	1.06e-09	6.89e-06	biological_process	comp21941_c0_seq1;comp244435_c0_seq1;comp24958_c0_seq1;comp26814_c0_seq1;comp27399_c0_seq1;comp361392_c0_seq1;comp37098_c0_seq1;comp403916_c0_seq1;comp41626_c0_seq2;comp42598_c0_seq1;comp42912_c0_seq1;comp43321_c0_seq1;comp47646_c0_seq1;comp47721_c0_seq1;comp48120_c0_seq1;comp49002_c0_seq1;comp49006_c0_seq1;comp51827_c0_seq1;comp51832_c0_seq1;comp53683_c0_seq1;comp53777_c0_seq1;comp55166_c0_seq1;…	0.112081	203
GO:0048518	e	positive regulation of biological process	352	3142	4.67e-10	3.03e-06	biological_process	comp181400_c0_seq1;comp19567_c0_seq1;comp21941_c0_seq1;comp24958_c0_seq1;comp25071_c0_seq1;comp25178_c0_seq1;comp26889_c0_seq1;comp28798_c0_seq1;comp361392_c0_seq1;comp37631_c0_seq1;comp39207_c0_seq3;comp42598_c0_seq1;comp42912_c0_seq1;comp43321_c0_seq1;comp43538_c0_seq1;comp44066_c0_seq1;comp47363_c0_seq1;comp47431_c0_seq2;comp47464_c0_seq1;comp47646_c0_seq1;comp47688_c0_seq1;comp47901_c0_seq1;c…	0.112031	204
GO:0043170	e	macromolecule metabolic process	938	8401	7.45e-10	4.82e-06	biological_process	comp12732_c0_seq1;comp19460_c0_seq1;comp22535_c0_seq1;comp23373_c0_seq1;comp23953_c0_seq1;comp244435_c0_seq1;comp24958_c0_seq1;comp27434_c0_seq1;comp30882_c0_seq1;comp30904_c0_seq1;comp32220_c0_seq1;comp32378_c0_seq1;comp35524_c0_seq1;comp361392_c0_seq1;comp36166_c0_seq1;comp37287_c0_seq1;comp37631_c0_seq1;comp37639_c0_seq1;comp37953_c0_seq1;comp38548_c0_seq1;comp39207_c0_seq3;comp39418_c0_seq1;c…	0.111653	205
GO:0048856	e	anatomical structure development	383	3446	3.96e-10	2.57e-06	biological_process	comp16798_c0_seq1;comp18057_c0_seq1;comp21941_c0_seq1;comp23933_c0_seq1;comp25178_c0_seq1;comp26814_c0_seq1;comp28798_c0_seq1;comp29669_c0_seq1;comp30386_c0_seq1;comp30477_c0_seq1;comp30882_c0_seq1;comp30904_c0_seq1;comp33583_c0_seq1;comp34712_c0_seq1;comp34955_c0_seq1;comp384936_c0_seq1;comp38670_c0_seq1;comp39207_c0_seq3;comp41341_c0_seq1;comp41626_c0_seq2;comp42021_c0_seq1;comp42021_c0_seq2;co…	0.111143	206
GO:0071702	e	organic substance transport	211	1908	3.04e-08	0.000197	biological_process	comp19567_c0_seq1;comp212360_c0_seq1;comp361392_c0_seq1;comp43956_c0_seq1;comp44137_c0_seq1;comp46246_c0_seq1;comp46620_c0_seq1;comp47140_c0_seq1;comp52588_c0_seq1;comp52588_c0_seq5;comp53446_c0_seq1;comp54371_c1_seq2;comp54444_c0_seq2;comp55609_c0_seq1;comp55747_c0_seq1;comp56855_c0_seq2;comp57438_c0_seq1;comp57823_c0_seq3;comp57950_c0_seq1;comp58208_c0_seq1;comp58208_c0_seq3;comp59516_c0_seq1;c…	0.110587	207
GO:0006996	e	organelle organization	247	2235	2.23e-09	1.45e-05	biological_process	comp244435_c0_seq1;comp350555_c0_seq1;comp361392_c0_seq1;comp37193_c0_seq1;comp41341_c0_seq1;comp46705_c0_seq2;comp47391_c0_seq1;comp47712_c0_seq1;comp48090_c0_seq1;comp49006_c0_seq1;comp50338_c0_seq1;comp53233_c0_seq3;comp53358_c0_seq1;comp53777_c0_seq1;comp53987_c0_seq4;comp54079_c0_seq6;comp54371_c1_seq2;comp54628_c0_seq1;comp54628_c0_seq2;comp55216_c0_seq5;comp55216_c0_seq6;comp55216_c0_seq8;…	0.110515	208
GO:0048646	e	anatomical structure formation involved in morphogenesis	241	2182	3.11e-09	2.01e-05	biological_process	comp115487_c0_seq1;comp21941_c0_seq1;comp24958_c0_seq1;comp26814_c0_seq1;comp27399_c0_seq1;comp29557_c0_seq1;comp30049_c0_seq1;comp33697_c0_seq1;comp34666_c0_seq1;comp35524_c0_seq1;comp36857_c0_seq2;comp37631_c0_seq1;comp384936_c0_seq1;comp41341_c0_seq1;comp41626_c0_seq2;comp42598_c0_seq1;comp427512_c0_seq1;comp42974_c0_seq1;comp42993_c0_seq1;comp43321_c0_seq1;comp43538_c0_seq1;comp44859_c0_seq1;…	0.110449	209
GO:0009966	e	regulation of signal transduction	218	1984	2.69e-08	0.000174	biological_process	comp21941_c0_seq1;comp244435_c0_seq1;comp24958_c0_seq1;comp26814_c0_seq1;comp27399_c0_seq1;comp361392_c0_seq1;comp37098_c0_seq1;comp403916_c0_seq1;comp41626_c0_seq2;comp42598_c0_seq1;comp43321_c0_seq1;comp47646_c0_seq1;comp47721_c0_seq1;comp48120_c0_seq1;comp49002_c0_seq1;comp49006_c0_seq1;comp51827_c0_seq1;comp51832_c0_seq1;comp53683_c0_seq1;comp53777_c0_seq1;comp55166_c0_seq1;comp55479_c1_seq1;…	0.109879	210
GO:0023051	e	regulation of signaling	235	2153	1.4e-08	9.04e-05	biological_process	comp21941_c0_seq1;comp244435_c0_seq1;comp24958_c0_seq1;comp26814_c0_seq1;comp27399_c0_seq1;comp361392_c0_seq1;comp37098_c0_seq1;comp403916_c0_seq1;comp41626_c0_seq2;comp42598_c0_seq1;comp42912_c0_seq1;comp43321_c0_seq1;comp47646_c0_seq1;comp47721_c0_seq1;comp48120_c0_seq1;comp49002_c0_seq1;comp49006_c0_seq1;comp51827_c0_seq1;comp51832_c0_seq1;comp53683_c0_seq1;comp53777_c0_seq1;comp55166_c0_seq1;…	0.10915	211
GO:0051239	e	regulation of multicellular organismal process	170	1567	2.11e-06	0.0137	biological_process	comp21941_c0_seq1;comp24958_c0_seq1;comp27399_c0_seq1;comp28798_c0_seq1;comp361392_c0_seq1;comp37631_c0_seq1;comp39207_c0_seq3;comp42912_c0_seq1;comp43321_c0_seq1;comp43538_c0_seq1;comp44859_c0_seq1;comp44859_c0_seq3;comp47646_c0_seq1;comp47688_c0_seq1;comp47993_c0_seq1;comp50670_c0_seq1;comp52307_c0_seq2;comp53358_c0_seq1;comp54201_c0_seq1;comp55594_c0_seq1;comp55594_c0_seq2;comp55717_c0_seq2;co…	0.108488	212
GO:0051704	e	multi-organism process	448	4144	4.55e-10	2.95e-06	biological_process	comp16968_c0_seq1;comp21941_c0_seq1;comp244435_c0_seq1;comp30049_c0_seq1;comp32942_c0_seq1;comp338515_c0_seq1;comp350555_c0_seq1;comp35432_c0_seq1;comp361392_c0_seq1;comp37193_c0_seq1;comp37639_c0_seq1;comp37890_c0_seq1;comp39207_c0_seq3;comp41341_c0_seq1;comp427512_c0_seq1;comp42993_c0_seq1;comp43321_c0_seq1;comp44611_c0_seq1;comp46705_c0_seq2;comp47391_c0_seq1;comp47712_c0_seq1;comp47721_c0_seq…	0.108108	213
GO:0009653	e	anatomical structure morphogenesis	227	2105	6.64e-08	0.00043	biological_process	comp181400_c0_seq1;comp21941_c0_seq1;comp2436_c0_seq1;comp24958_c0_seq1;comp2545_c0_seq1;comp26814_c0_seq1;comp27399_c0_seq1;comp29557_c0_seq1;comp29669_c0_seq1;comp30904_c0_seq1;comp34955_c0_seq1;comp350555_c0_seq1;comp37193_c0_seq1;comp37631_c0_seq1;comp38670_c0_seq1;comp41341_c0_seq1;comp42598_c0_seq1;comp427512_c0_seq1;comp43321_c0_seq1;comp43538_c0_seq1;comp44859_c0_seq1;comp44859_c0_seq3;co…	0.107838	214
GO:0019538	e	protein metabolic process	579	5398	6.25e-10	4.05e-06	biological_process	comp12732_c0_seq1;comp19460_c0_seq1;comp22535_c0_seq1;comp23373_c0_seq1;comp23953_c0_seq1;comp244435_c0_seq1;comp24958_c0_seq1;comp27434_c0_seq1;comp30882_c0_seq1;comp30904_c0_seq1;comp32378_c0_seq1;comp35524_c0_seq1;comp361392_c0_seq1;comp37287_c0_seq1;comp37631_c0_seq1;comp38548_c0_seq1;comp39207_c0_seq3;comp39418_c0_seq1;comp39723_c0_seq1;comp39723_c0_seq2;comp41283_c0_seq1;comp42876_c0_seq1;c…	0.107262	215
GO:0019752	e	carboxylic acid metabolic process	301	2819	1.34e-09	8.68e-06	biological_process	comp12732_c0_seq1;comp19846_c0_seq1;comp24134_c0_seq1;comp24958_c0_seq1;comp26138_c0_seq1;comp29887_c0_seq1;comp361392_c0_seq1;comp37095_c0_seq1;comp37672_c0_seq1;comp42876_c0_seq1;comp43134_c0_seq1;comp46199_c0_seq1;comp47402_c0_seq1;comp47667_c0_seq2;comp47688_c0_seq1;comp47797_c0_seq1;comp47815_c0_seq1;comp47939_c0_seq4;comp48271_c0_seq2;comp49002_c0_seq1;comp50013_c0_seq1;comp51521_c0_seq1;co…	0.106775	216
GO:0006082	e	organic acid metabolic process	312	2923	1.07e-09	6.93e-06	biological_process	comp12732_c0_seq1;comp19846_c0_seq1;comp24134_c0_seq1;comp24958_c0_seq1;comp26138_c0_seq1;comp29887_c0_seq1;comp361392_c0_seq1;comp37095_c0_seq1;comp37672_c0_seq1;comp42876_c0_seq1;comp43134_c0_seq1;comp46199_c0_seq1;comp46840_c0_seq2;comp47402_c0_seq1;comp47667_c0_seq2;comp47688_c0_seq1;comp47797_c0_seq1;comp47815_c0_seq1;comp47939_c0_seq4;comp48271_c0_seq2;comp49002_c0_seq1;comp49852_c0_seq1;co…	0.10674	217
GO:0043436	e	oxoacid metabolic process	310	2913	1.57e-09	1.01e-05	biological_process	comp12732_c0_seq1;comp19846_c0_seq1;comp24134_c0_seq1;comp24958_c0_seq1;comp26138_c0_seq1;comp29887_c0_seq1;comp361392_c0_seq1;comp37095_c0_seq1;comp37672_c0_seq1;comp42876_c0_seq1;comp43134_c0_seq1;comp46199_c0_seq1;comp47402_c0_seq1;comp47667_c0_seq2;comp47688_c0_seq1;comp47797_c0_seq1;comp47815_c0_seq1;comp47939_c0_seq4;comp48271_c0_seq2;comp49002_c0_seq1;comp49852_c0_seq1;comp50013_c0_seq1;co…	0.106419	218
GO:0048523	e	negative regulation of cellular process	273	2586	2.13e-08	0.000138	biological_process	comp21941_c0_seq1;comp22535_c0_seq1;comp244435_c0_seq1;comp26138_c0_seq1;comp26814_c0_seq1;comp27399_c0_seq1;comp28798_c0_seq1;comp30882_c0_seq1;comp35189_c0_seq1;comp361392_c0_seq1;comp37098_c0_seq1;comp37639_c0_seq1;comp37761_c0_seq1;comp39207_c0_seq3;comp403916_c0_seq1;comp41626_c0_seq2;comp42912_c0_seq1;comp43321_c0_seq1;comp47391_c0_seq1;comp47646_c0_seq1;comp47993_c0_seq1;comp48120_c0_seq1;…	0.105568	219
GO:0048522	e	positive regulation of cellular process	296	2804	5.81e-09	3.76e-05	biological_process	comp181400_c0_seq1;comp19567_c0_seq1;comp21941_c0_seq1;comp24958_c0_seq1;comp25178_c0_seq1;comp26889_c0_seq1;comp28798_c0_seq1;comp361392_c0_seq1;comp37631_c0_seq1;comp42598_c0_seq1;comp42912_c0_seq1;comp43321_c0_seq1;comp43538_c0_seq1;comp44066_c0_seq1;comp47464_c0_seq1;comp47646_c0_seq1;comp47688_c0_seq1;comp47901_c0_seq1;comp47993_c0_seq1;comp49002_c0_seq1;comp49006_c0_seq1;comp51832_c0_seq1;c…	0.105563	220
GO:0044260	e	cellular macromolecule metabolic process	782	7419	6.63e-10	4.29e-06	biological_process	comp19460_c0_seq1;comp22535_c0_seq1;comp244435_c0_seq1;comp24958_c0_seq1;comp27434_c0_seq1;comp30882_c0_seq1;comp32220_c0_seq1;comp361392_c0_seq1;comp36166_c0_seq1;comp37631_c0_seq1;comp37639_c0_seq1;comp37953_c0_seq1;comp39723_c0_seq1;comp39723_c0_seq2;comp42596_c0_seq1;comp42876_c0_seq1;comp43088_c0_seq1;comp46199_c0_seq1;comp46226_c0_seq2;comp46705_c0_seq2;comp47623_c0_seq1;comp47667_c0_seq2;c…	0.105405	221
GO:0044699	e	single-organism process	329	3129	1.58e-09	1.02e-05	biological_process	comp181400_c0_seq1;comp20803_c0_seq1;comp21941_c0_seq1;comp24958_c0_seq1;comp2545_c0_seq1;comp27399_c0_seq1;comp29669_c0_seq1;comp31730_c0_seq1;comp31730_c0_seq2;comp350555_c0_seq1;comp361392_c0_seq1;comp36166_c0_seq1;comp36857_c0_seq2;comp37193_c0_seq1;comp37287_c0_seq1;comp37397_c0_seq1;comp37639_c0_seq1;comp37938_c0_seq1;comp38548_c0_seq1;comp42021_c0_seq1;comp42021_c0_seq2;comp42912_c0_seq1;c…	0.105145	222
GO:0016043	e	cellular component organization	405	3852	5.38e-10	3.48e-06	biological_process	comp21941_c0_seq1;comp244435_c0_seq1;comp338515_c0_seq1;comp350555_c0_seq1;comp361392_c0_seq1;comp37193_c0_seq1;comp37639_c0_seq1;comp39207_c0_seq3;comp41341_c0_seq1;comp427512_c0_seq1;comp42993_c0_seq1;comp43321_c0_seq1;comp46705_c0_seq2;comp47391_c0_seq1;comp47712_c0_seq1;comp47721_c0_seq1;comp48090_c0_seq1;comp48766_c0_seq1;comp49006_c0_seq1;comp50338_c0_seq1;comp51827_c0_seq1;comp53233_c0_seq…	0.10514	223
GO:0048519	e	negative regulation of biological process	286	2726	1.68e-08	0.000109	biological_process	comp21941_c0_seq1;comp22535_c0_seq1;comp244435_c0_seq1;comp26138_c0_seq1;comp26814_c0_seq1;comp27399_c0_seq1;comp28798_c0_seq1;comp30882_c0_seq1;comp35189_c0_seq1;comp361392_c0_seq1;comp37098_c0_seq1;comp37639_c0_seq1;comp37761_c0_seq1;comp39207_c0_seq3;comp403916_c0_seq1;comp41626_c0_seq2;comp42912_c0_seq1;comp43321_c0_seq1;comp47391_c0_seq1;comp47646_c0_seq1;comp47993_c0_seq1;comp48120_c0_seq1;…	0.104916	224
GO:0019219	e	regulation of nucleobase-containing compound metabolic process	489	4695	5.28e-10	3.42e-06	biological_process	comp21941_c0_seq1;comp22535_c0_seq1;comp244435_c0_seq1;comp25071_c0_seq1;comp25178_c0_seq1;comp28798_c0_seq1;comp30049_c0_seq1;comp30941_c0_seq2;comp31730_c0_seq1;comp31730_c0_seq2;comp33238_c0_seq1;comp33238_c0_seq2;comp34712_c0_seq1;comp361392_c0_seq1;comp36882_c0_seq1;comp37639_c0_seq1;comp37761_c0_seq1;comp37953_c0_seq1;comp42598_c0_seq1;comp427512_c0_seq1;comp43321_c0_seq1;comp43538_c0_seq1;…	0.104153	225
GO:0051171	e	regulation of nitrogen compound metabolic process	490	4715	5.68e-10	3.68e-06	biological_process	comp21941_c0_seq1;comp22535_c0_seq1;comp244435_c0_seq1;comp25071_c0_seq1;comp25178_c0_seq1;comp28798_c0_seq1;comp30049_c0_seq1;comp30941_c0_seq2;comp31730_c0_seq1;comp31730_c0_seq2;comp33238_c0_seq1;comp33238_c0_seq2;comp34712_c0_seq1;comp361392_c0_seq1;comp36882_c0_seq1;comp37639_c0_seq1;comp37761_c0_seq1;comp37953_c0_seq1;comp42598_c0_seq1;comp427512_c0_seq1;comp43321_c0_seq1;comp43538_c0_seq1;…	0.103924	226
GO:0006520	e	cellular amino acid metabolic process	263	2535	1.67e-07	0.00108	biological_process	comp12732_c0_seq1;comp19846_c0_seq1;comp24134_c0_seq1;comp24958_c0_seq1;comp29887_c0_seq1;comp361392_c0_seq1;comp37672_c0_seq1;comp42876_c0_seq1;comp46199_c0_seq1;comp47667_c0_seq2;comp47797_c0_seq1;comp47815_c0_seq1;comp47939_c0_seq4;comp48271_c0_seq2;comp49002_c0_seq1;comp50013_c0_seq1;comp53105_c0_seq1;comp53683_c0_seq1;comp54490_c0_seq2;comp54490_c0_seq4;comp54490_c0_seq7;comp56410_c0_seq1;co…	0.103748	227
GO:0019222	e	regulation of metabolic process	635	6159	6.19e-10	4.01e-06	biological_process	comp21941_c0_seq1;comp22535_c0_seq1;comp244435_c0_seq1;comp24958_c0_seq1;comp25071_c0_seq1;comp25178_c0_seq1;comp28015_c0_seq1;comp28798_c0_seq1;comp30049_c0_seq1;comp30904_c0_seq1;comp30941_c0_seq2;comp31730_c0_seq1;comp31730_c0_seq2;comp33238_c0_seq1;comp33238_c0_seq2;comp33520_c0_seq1;comp34712_c0_seq1;comp35189_c0_seq1;comp361392_c0_seq1;comp36882_c0_seq1;comp37639_c0_seq1;comp37761_c0_seq1;c…	0.103101	228
GO:0071840	e	cellular component organization or biogenesis	415	4032	7.11e-10	4.6e-06	biological_process	comp21941_c0_seq1;comp244435_c0_seq1;comp338515_c0_seq1;comp350555_c0_seq1;comp361392_c0_seq1;comp37193_c0_seq1;comp37639_c0_seq1;comp39207_c0_seq3;comp41341_c0_seq1;comp427512_c0_seq1;comp42993_c0_seq1;comp43321_c0_seq1;comp46705_c0_seq2;comp47391_c0_seq1;comp47712_c0_seq1;comp47721_c0_seq1;comp48090_c0_seq1;comp48766_c0_seq1;comp49006_c0_seq1;comp50338_c0_seq1;comp51827_c0_seq1;comp53233_c0_seq…	0.102927	229
GO:0031323	e	regulation of cellular metabolic process	575	5736	6.03e-10	3.91e-06	biological_process	comp21941_c0_seq1;comp22535_c0_seq1;comp244435_c0_seq1;comp25071_c0_seq1;comp25178_c0_seq1;comp28798_c0_seq1;comp30049_c0_seq1;comp30941_c0_seq2;comp31730_c0_seq1;comp31730_c0_seq2;comp33238_c0_seq1;comp33238_c0_seq2;comp34712_c0_seq1;comp35189_c0_seq1;comp361392_c0_seq1;comp36882_c0_seq1;comp37639_c0_seq1;comp37761_c0_seq1;comp37953_c0_seq1;comp42598_c0_seq1;comp427512_c0_seq1;comp42912_c0_seq1;…	0.100244	230
GO:0080090	e	regulation of primary metabolic process	563	5665	6.65e-10	4.31e-06	biological_process	comp21941_c0_seq1;comp22535_c0_seq1;comp244435_c0_seq1;comp25071_c0_seq1;comp25178_c0_seq1;comp28798_c0_seq1;comp30049_c0_seq1;comp30941_c0_seq2;comp31730_c0_seq1;comp31730_c0_seq2;comp33238_c0_seq1;comp33238_c0_seq2;comp34712_c0_seq1;comp35189_c0_seq1;comp361392_c0_seq1;comp36882_c0_seq1;comp37639_c0_seq1;comp37761_c0_seq1;comp37953_c0_seq1;comp42598_c0_seq1;comp427512_c0_seq1;comp42912_c0_seq1;…	0.0993822	231
GO:0043412	e	macromolecule modification	412	4173	2.02e-08	0.000131	biological_process	comp19460_c0_seq1;comp22535_c0_seq1;comp244435_c0_seq1;comp24958_c0_seq1;comp30882_c0_seq1;comp361392_c0_seq1;comp37631_c0_seq1;comp42876_c0_seq1;comp43088_c0_seq1;comp46199_c0_seq1;comp46705_c0_seq2;comp47667_c0_seq2;comp47712_c0_seq1;comp47939_c0_seq4;comp48120_c0_seq1;comp48312_c0_seq2;comp48405_c0_seq1;comp49002_c0_seq1;comp49006_c0_seq1;comp49852_c0_seq1;comp50013_c0_seq1;comp51278_c0_seq2;c…	0.0987299	232
GO:0006464	e	cellular protein modification process	386	3912	6.14e-08	0.000397	biological_process	comp19460_c0_seq1;comp22535_c0_seq1;comp244435_c0_seq1;comp24958_c0_seq1;comp30882_c0_seq1;comp361392_c0_seq1;comp37631_c0_seq1;comp42876_c0_seq1;comp43088_c0_seq1;comp46199_c0_seq1;comp46705_c0_seq2;comp47667_c0_seq2;comp47712_c0_seq1;comp47939_c0_seq4;comp48120_c0_seq1;comp48312_c0_seq2;comp48405_c0_seq1;comp49002_c0_seq1;comp49006_c0_seq1;comp49852_c0_seq1;comp50013_c0_seq1;comp51278_c0_seq2;c…	0.0986708	233
GO:0036211	e	protein modification process	386	3912	6.14e-08	0.000397	biological_process	comp19460_c0_seq1;comp22535_c0_seq1;comp244435_c0_seq1;comp24958_c0_seq1;comp30882_c0_seq1;comp361392_c0_seq1;comp37631_c0_seq1;comp42876_c0_seq1;comp43088_c0_seq1;comp46199_c0_seq1;comp46705_c0_seq2;comp47667_c0_seq2;comp47712_c0_seq1;comp47939_c0_seq4;comp48120_c0_seq1;comp48312_c0_seq2;comp48405_c0_seq1;comp49002_c0_seq1;comp49006_c0_seq1;comp49852_c0_seq1;comp50013_c0_seq1;comp51278_c0_seq2;c…	0.0986708	234
GO:0051252	e	regulation of RNA metabolic process	351	3606	1.01e-06	0.00651	biological_process	comp21941_c0_seq1;comp22535_c0_seq1;comp244435_c0_seq1;comp25071_c0_seq1;comp25178_c0_seq1;comp28798_c0_seq1;comp30049_c0_seq1;comp31730_c0_seq1;comp31730_c0_seq2;comp33238_c0_seq1;comp33238_c0_seq2;comp34712_c0_seq1;comp361392_c0_seq1;comp36882_c0_seq1;comp37761_c0_seq1;comp37953_c0_seq1;comp42598_c0_seq1;comp427512_c0_seq1;comp43321_c0_seq1;comp43538_c0_seq1;comp44066_c0_seq1;comp44433_c0_seq1;…	0.0973378	235
GO:0010468	e	regulation of gene expression	399	4103	1.69e-07	0.0011	biological_process	comp21941_c0_seq1;comp22535_c0_seq1;comp244435_c0_seq1;comp24958_c0_seq1;comp25071_c0_seq1;comp25178_c0_seq1;comp28798_c0_seq1;comp31730_c0_seq1;comp31730_c0_seq2;comp33238_c0_seq1;comp33238_c0_seq2;comp34712_c0_seq1;comp35189_c0_seq1;comp361392_c0_seq1;comp36882_c0_seq1;comp37761_c0_seq1;comp42021_c0_seq1;comp42021_c0_seq2;comp42598_c0_seq1;comp427512_c0_seq1;comp43321_c0_seq1;comp43538_c0_seq1;…	0.0972459	236
GO:0060255	e	regulation of macromolecule metabolic process	472	4915	5.44e-08	0.000352	biological_process	comp21941_c0_seq1;comp22535_c0_seq1;comp244435_c0_seq1;comp24958_c0_seq1;comp25071_c0_seq1;comp25178_c0_seq1;comp28798_c0_seq1;comp30049_c0_seq1;comp31730_c0_seq1;comp31730_c0_seq2;comp33238_c0_seq1;comp33238_c0_seq2;comp34712_c0_seq1;comp35189_c0_seq1;comp361392_c0_seq1;comp36882_c0_seq1;comp37639_c0_seq1;comp37761_c0_seq1;comp37953_c0_seq1;comp42021_c0_seq1;comp42021_c0_seq2;comp42598_c0_seq1;c…	0.0960326	237
GO:0044267	e	cellular protein metabolic process	414	4335	6.54e-07	0.00424	biological_process	comp19460_c0_seq1;comp22535_c0_seq1;comp244435_c0_seq1;comp24958_c0_seq1;comp27434_c0_seq1;comp30882_c0_seq1;comp361392_c0_seq1;comp37631_c0_seq1;comp39723_c0_seq1;comp39723_c0_seq2;comp42876_c0_seq1;comp43088_c0_seq1;comp46199_c0_seq1;comp46705_c0_seq2;comp47667_c0_seq2;comp47712_c0_seq1;comp47939_c0_seq4;comp48120_c0_seq1;comp48312_c0_seq2;comp48405_c0_seq1;comp49002_c0_seq1;comp49006_c0_seq1;c…	0.0955017	238
GO:0006355	e	regulation of transcription, DNA-dependent	418	4457	3.86e-06	0.025	biological_process	comp21941_c0_seq1;comp22535_c0_seq1;comp244435_c0_seq1;comp25071_c0_seq1;comp25178_c0_seq1;comp28798_c0_seq1;comp31730_c0_seq1;comp31730_c0_seq2;comp33238_c0_seq1;comp33238_c0_seq2;comp34712_c0_seq1;comp361392_c0_seq1;comp36882_c0_seq1;comp37761_c0_seq1;comp42598_c0_seq1;comp427512_c0_seq1;comp43321_c0_seq1;comp43538_c0_seq1;comp44066_c0_seq1;comp44433_c0_seq1;comp45075_c0_seq1;comp47363_c0_seq1;…	0.0937851	239
GO:0042825	e	TAP complex	13	20	1.17e-10	7.57e-07	cellular_component	comp62234_c0_seq3;comp70448_c1_seq3;comp70503_c0_seq1;comp70503_c0_seq10;comp70503_c0_seq12;comp70503_c0_seq13;comp70503_c0_seq14;comp70503_c0_seq15;comp70503_c0_seq2;comp70503_c0_seq4;comp70503_c0_seq6;comp70503_c0_seq7;comp70503_c0_seq8	0.65	1
GO:0033180	e	proton-transporting V-type ATPase, V1 domain	13	23	1.39e-09	9e-06	cellular_component	comp27566_c0_seq1;comp36343_c0_seq1;comp40135_c0_seq1;comp40135_c0_seq2;comp40135_c0_seq3;comp56545_c0_seq1;comp56545_c0_seq2;comp64365_c0_seq1;comp67455_c0_seq1;comp68434_c0_seq3;comp68434_c0_seq4;comp68434_c0_seq5;comp70569_c0_seq1	0.565217	2
GO:0019814	e	immunoglobulin complex	21	38	4.63e-11	3e-07	cellular_component	comp61552_c0_seq1;comp61702_c0_seq1;comp61702_c0_seq2;comp62234_c0_seq3;comp65471_c0_seq1;comp67400_c0_seq5;comp68831_c0_seq6;comp69201_c1_seq12;comp69201_c1_seq23;comp70448_c1_seq3;comp70503_c0_seq1;comp70503_c0_seq10;comp70503_c0_seq12;comp70503_c0_seq13;comp70503_c0_seq14;comp70503_c0_seq15;comp70503_c0_seq2;comp70503_c0_seq4;comp70503_c0_seq6;comp70503_c0_seq7;comp70503_c0_seq8	0.552632	3
GO:0033178	e	proton-transporting two-sector ATPase complex, catalytic domain	16	34	6.28e-10	4.07e-06	cellular_component	comp27566_c0_seq1;comp36343_c0_seq1;comp40135_c0_seq1;comp40135_c0_seq2;comp40135_c0_seq3;comp56545_c0_seq1;comp56545_c0_seq2;comp57990_c0_seq1;comp64365_c0_seq1;comp67156_c4_seq3;comp67455_c0_seq1;comp68434_c0_seq3;comp68434_c0_seq4;comp68434_c0_seq5;comp70569_c0_seq1;comp70839_c0_seq1	0.470588	4
GO:0008091	e	spectrin	19	45	1.62e-10	1.05e-06	cellular_component	comp59482_c0_seq4;comp59482_c0_seq5;comp68171_c0_seq2;comp68171_c0_seq4;comp68466_c3_seq6;comp69086_c0_seq16;comp69086_c0_seq18;comp69086_c0_seq46;comp69381_c0_seq1;comp69381_c0_seq2;comp69381_c0_seq5;comp69381_c0_seq6;comp69381_c0_seq7;comp69381_c0_seq8;comp69752_c0_seq14;comp69752_c0_seq2;comp69752_c0_seq3;comp69752_c0_seq4;comp69752_c0_seq7	0.422222	5
GO:0042612	e	MHC class I protein complex	23	70	7.82e-10	5.06e-06	cellular_component	comp62234_c0_seq3;comp68907_c0_seq2;comp68907_c0_seq3;comp68907_c0_seq4;comp68907_c0_seq8;comp69058_c2_seq13;comp70036_c0_seq11;comp70036_c0_seq18;comp70036_c0_seq20;comp70036_c0_seq21;comp70036_c0_seq38;comp70448_c1_seq3;comp70503_c0_seq1;comp70503_c0_seq10;comp70503_c0_seq12;comp70503_c0_seq13;comp70503_c0_seq14;comp70503_c0_seq15;comp70503_c0_seq2;comp70503_c0_seq4;comp70503_c0_seq6;comp70503_…	0.328571	6
GO:0042611	e	MHC protein complex	30	98	9.08e-11	5.88e-07	cellular_component	comp60470_c0_seq2;comp62234_c0_seq3;comp67534_c0_seq12;comp68527_c0_seq1;comp68527_c0_seq4;comp68907_c0_seq2;comp68907_c0_seq3;comp68907_c0_seq4;comp68907_c0_seq8;comp69058_c2_seq13;comp69311_c0_seq5;comp69311_c0_seq6;comp69833_c0_seq3;comp70036_c0_seq11;comp70036_c0_seq18;comp70036_c0_seq20;comp70036_c0_seq21;comp70036_c0_seq38;comp70448_c1_seq3;comp70503_c0_seq1;comp70503_c0_seq10;comp70503_c0_…	0.306122	7
GO:0000323	e	lytic vacuole	31	165	2.08e-06	0.0135	cellular_component	comp19567_c0_seq1;comp34666_c0_seq1;comp61328_c0_seq1;comp61328_c0_seq10;comp61328_c0_seq14;comp61328_c0_seq15;comp61328_c0_seq2;comp61328_c0_seq7;comp61328_c0_seq8;comp61552_c0_seq1;comp62211_c0_seq2;comp65799_c0_seq9;comp66121_c0_seq9;comp66199_c0_seq1;comp66199_c0_seq4;comp67765_c0_seq1;comp67765_c0_seq9;comp68466_c3_seq6;comp69086_c0_seq16;comp69086_c0_seq18;comp69086_c0_seq20;comp69086_c0_se…	0.187879	8
GO:0005764	e	lysosome	31	165	2.08e-06	0.0135	cellular_component	comp19567_c0_seq1;comp34666_c0_seq1;comp61328_c0_seq1;comp61328_c0_seq10;comp61328_c0_seq14;comp61328_c0_seq15;comp61328_c0_seq2;comp61328_c0_seq7;comp61328_c0_seq8;comp61552_c0_seq1;comp62211_c0_seq2;comp65799_c0_seq9;comp66121_c0_seq9;comp66199_c0_seq1;comp66199_c0_seq4;comp67765_c0_seq1;comp67765_c0_seq9;comp68466_c3_seq6;comp69086_c0_seq16;comp69086_c0_seq18;comp69086_c0_seq20;comp69086_c0_se…	0.187879	9
GO:0005743	e	mitochondrial inner membrane	51	295	2.66e-08	0.000172	cellular_component	comp350555_c0_seq1;comp43297_c0_seq1;comp43297_c0_seq2;comp49924_c0_seq1;comp56801_c0_seq1;comp58711_c0_seq2;comp60059_c0_seq1;comp60317_c0_seq1;comp60984_c0_seq1;comp61327_c2_seq1;comp62234_c0_seq3;comp62708_c0_seq1;comp62717_c0_seq2;comp66094_c0_seq1;comp66094_c0_seq2;comp66519_c0_seq3;comp66519_c0_seq4;comp67199_c0_seq4;comp67206_c0_seq11;comp67206_c0_seq9;comp67632_c0_seq10;comp67675_c1_seq2;…	0.172881	10
GO:0005615	e	extracellular space	38	221	2.13e-06	0.0138	cellular_component	comp16798_c0_seq1;comp18967_c0_seq1;comp39207_c0_seq3;comp44157_c0_seq1;comp48346_c0_seq1;comp49261_c0_seq1;comp54933_c0_seq1;comp55840_c0_seq1;comp58594_c0_seq1;comp58649_c0_seq1;comp59088_c0_seq2;comp59172_c0_seq1;comp59758_c0_seq4;comp59758_c0_seq5;comp60844_c0_seq1;comp61767_c0_seq2;comp63440_c0_seq1;comp63440_c0_seq2;comp63802_c0_seq1;comp63802_c0_seq2;comp65515_c0_seq15;comp65717_c0_seq3;co…	0.171946	11
GO:0019866	e	organelle inner membrane	52	315	9.1e-08	0.000589	cellular_component	comp350555_c0_seq1;comp43297_c0_seq1;comp43297_c0_seq2;comp43321_c0_seq1;comp49924_c0_seq1;comp56801_c0_seq1;comp58711_c0_seq2;comp60059_c0_seq1;comp60317_c0_seq1;comp60984_c0_seq1;comp61327_c2_seq1;comp62234_c0_seq3;comp62708_c0_seq1;comp62717_c0_seq2;comp66094_c0_seq1;comp66094_c0_seq2;comp66519_c0_seq3;comp66519_c0_seq4;comp67199_c0_seq4;comp67206_c0_seq11;comp67206_c0_seq9;comp67632_c0_seq10;…	0.165079	12
GO:0044421	e	extracellular region part	87	567	3.86e-10	2.5e-06	cellular_component	comp16798_c0_seq1;comp18967_c0_seq1;comp29557_c0_seq1;comp35432_c0_seq1;comp38670_c0_seq1;comp39207_c0_seq3;comp41626_c0_seq2;comp42875_c0_seq1;comp43321_c0_seq1;comp44157_c0_seq1;comp48346_c0_seq1;comp49261_c0_seq1;comp54933_c0_seq1;comp54963_c0_seq1;comp55704_c0_seq1;comp55840_c0_seq1;comp58594_c0_seq1;comp58649_c0_seq1;comp59088_c0_seq2;comp59172_c0_seq1;comp59619_c0_seq1;comp59758_c0_seq4;com…	0.153439	13
GO:0031966	e	mitochondrial membrane	64	418	7.08e-08	0.000458	cellular_component	comp350555_c0_seq1;comp43297_c0_seq1;comp43297_c0_seq2;comp49924_c0_seq1;comp55717_c0_seq2;comp56801_c0_seq1;comp58711_c0_seq2;comp60059_c0_seq1;comp60317_c0_seq1;comp60984_c0_seq1;comp61327_c2_seq1;comp61552_c0_seq1;comp62234_c0_seq3;comp62708_c0_seq1;comp62717_c0_seq2;comp63068_c0_seq1;comp65905_c1_seq2;comp65905_c1_seq24;comp65905_c1_seq6;comp66094_c0_seq1;comp66094_c0_seq2;comp66519_c0_seq3;c…	0.15311	14
GO:0005576	e	extracellular region	60	419	1.7e-06	0.011	cellular_component	comp18124_c0_seq1;comp22314_c0_seq1;comp28015_c0_seq1;comp35276_c0_seq1;comp35276_c0_seq2;comp36857_c0_seq2;comp37287_c0_seq1;comp38548_c0_seq1;comp42912_c0_seq1;comp44611_c0_seq1;comp45347_c1_seq1;comp47654_c0_seq1;comp47803_c0_seq1;comp48078_c0_seq1;comp48078_c0_seq2;comp48295_c0_seq1;comp51240_c0_seq1;comp53510_c0_seq1;comp53932_c0_seq1;comp55309_c0_seq2;comp55309_c0_seq3;comp56045_c0_seq1;com…	0.143198	15
GO:0044429	e	mitochondrial part	98	709	7.49e-09	4.85e-05	cellular_component	comp350555_c0_seq1;comp43297_c0_seq1;comp43297_c0_seq2;comp49924_c0_seq1;comp54444_c0_seq2;comp55717_c0_seq2;comp56801_c0_seq1;comp58711_c0_seq2;comp59758_c0_seq4;comp59758_c0_seq5;comp60059_c0_seq1;comp60317_c0_seq1;comp60984_c0_seq1;comp61199_c0_seq1;comp61327_c2_seq1;comp61552_c0_seq1;comp62234_c0_seq3;comp62708_c0_seq1;comp62717_c0_seq2;comp62862_c0_seq2;comp63068_c0_seq1;comp63154_c0_seq2;co…	0.138223	16
GO:0016020	e	membrane	532	4302	5.28e-10	3.42e-06	cellular_component	comp181400_c0_seq1;comp18967_c0_seq1;comp21672_c0_seq1;comp26840_c0_seq1;comp26889_c0_seq1;comp32017_c0_seq1;comp350555_c0_seq1;comp37095_c0_seq1;comp37954_c0_seq1;comp39207_c0_seq3;comp42596_c0_seq1;comp429459_c0_seq1;comp43297_c0_seq1;comp43297_c0_seq2;comp43321_c0_seq1;comp44157_c0_seq1;comp47383_c0_seq1;comp47402_c0_seq1;comp47734_c0_seq1;comp47734_c0_seq2;comp47805_c0_seq1;comp47993_c0_seq1;…	0.123663	17
GO:0044430	e	cytoskeletal part	201	1667	3.98e-10	2.58e-06	cellular_component	comp19250_c1_seq1;comp20853_c0_seq1;comp24958_c0_seq1;comp26889_c0_seq1;comp361392_c0_seq1;comp39207_c0_seq3;comp39286_c0_seq1;comp41341_c0_seq1;comp47712_c0_seq1;comp47721_c0_seq1;comp48086_c0_seq1;comp49511_c0_seq3;comp50338_c0_seq1;comp53777_c0_seq1;comp53944_c0_seq1;comp53944_c0_seq3;comp54061_c0_seq6;comp54906_c1_seq1;comp55500_c0_seq2;comp56253_c1_seq4;comp56572_c0_seq1;comp56668_c0_seq1;co…	0.120576	18
GO:0044459	e	plasma membrane part	174	1486	1.03e-08	6.69e-05	cellular_component	comp12732_c0_seq1;comp23933_c0_seq1;comp30882_c0_seq1;comp350555_c0_seq1;comp361392_c0_seq1;comp37193_c0_seq1;comp403916_c0_seq1;comp43321_c0_seq1;comp44219_c0_seq1;comp46224_c0_seq1;comp48766_c0_seq1;comp51827_c0_seq1;comp523429_c0_seq1;comp54201_c0_seq1;comp54628_c0_seq1;comp54628_c0_seq2;comp54933_c0_seq1;comp55166_c0_seq1;comp55864_c0_seq2;comp55939_c0_seq1;comp55939_c0_seq2;comp56085_c0_seq2…	0.117093	19
GO:0044425	e	membrane part	737	6380	6.36e-10	4.12e-06	cellular_component	comp12732_c0_seq1;comp19837_c0_seq1;comp19837_c0_seq2;comp212360_c0_seq1;comp21672_c0_seq1;comp23933_c0_seq1;comp2436_c0_seq1;comp2545_c0_seq1;comp26138_c0_seq1;comp27399_c0_seq1;comp27566_c0_seq1;comp30477_c0_seq1;comp30882_c0_seq1;comp32017_c0_seq1;comp33502_c0_seq1;comp338515_c0_seq1;comp34955_c0_seq1;comp35006_c0_seq1;comp35036_c0_seq1;comp350555_c0_seq1;comp3592_c0_seq1;comp361392_c0_seq1;co…	0.115517	20
GO:0005622	e	intracellular	205	1779	1.84e-09	1.19e-05	cellular_component	comp115487_c0_seq1;comp30941_c0_seq2;comp33520_c0_seq1;comp47101_c0_seq1;comp47989_c0_seq5;comp48995_c0_seq1;comp51005_c0_seq2;comp51363_c0_seq2;comp529770_c0_seq1;comp54348_c0_seq2;comp54726_c0_seq2;comp55997_c0_seq1;comp55997_c0_seq2;comp56751_c0_seq1;comp57110_c0_seq3;comp58393_c0_seq2;comp58403_c0_seq2;comp58403_c0_seq3;comp58536_c0_seq1;comp58536_c0_seq2;comp59579_c0_seq1;comp59579_c0_seq3;c…	0.115233	21
GO:0016021	e	integral to membrane	527	4605	6.26e-10	4.06e-06	cellular_component	comp12732_c0_seq1;comp19837_c0_seq1;comp19837_c0_seq2;comp21672_c0_seq1;comp2436_c0_seq1;comp2545_c0_seq1;comp26138_c0_seq1;comp27399_c0_seq1;comp30477_c0_seq1;comp30882_c0_seq1;comp32017_c0_seq1;comp33502_c0_seq1;comp34955_c0_seq1;comp35006_c0_seq1;comp35036_c0_seq1;comp3592_c0_seq1;comp36556_c0_seq1;comp37095_c0_seq1;comp37240_c0_seq1;comp37240_c0_seq2;comp37938_c0_seq1;comp37953_c0_seq1;comp38…	0.114441	22
GO:0031224	e	intrinsic to membrane	534	4667	5.62e-10	3.64e-06	cellular_component	comp12732_c0_seq1;comp19837_c0_seq1;comp19837_c0_seq2;comp21672_c0_seq1;comp2436_c0_seq1;comp2545_c0_seq1;comp26138_c0_seq1;comp27399_c0_seq1;comp30477_c0_seq1;comp30882_c0_seq1;comp32017_c0_seq1;comp33502_c0_seq1;comp34955_c0_seq1;comp35006_c0_seq1;comp35036_c0_seq1;comp3592_c0_seq1;comp36556_c0_seq1;comp37095_c0_seq1;comp37240_c0_seq1;comp37240_c0_seq2;comp37938_c0_seq1;comp37953_c0_seq1;comp38…	0.11442	23
GO:0031090	e	organelle membrane	177	1553	5.01e-08	0.000324	cellular_component	comp21672_c0_seq1;comp350555_c0_seq1;comp37095_c0_seq1;comp42596_c0_seq1;comp43297_c0_seq1;comp43297_c0_seq2;comp43321_c0_seq1;comp47402_c0_seq1;comp47805_c0_seq1;comp49924_c0_seq1;comp50670_c0_seq1;comp52588_c0_seq1;comp52588_c0_seq5;comp54371_c1_seq2;comp55166_c0_seq1;comp55717_c0_seq2;comp56322_c0_seq7;comp56801_c0_seq1;comp56955_c0_seq1;comp57581_c0_seq2;comp58502_c0_seq2;comp58711_c0_seq2;co…	0.113973	24
GO:0005634	e	nucleus	390	3484	4.93e-10	3.19e-06	cellular_component	comp12732_c0_seq1;comp22535_c0_seq1;comp244435_c0_seq1;comp24958_c0_seq1;comp26609_c0_seq2;comp33238_c0_seq1;comp33238_c0_seq2;comp36882_c0_seq1;comp37061_c0_seq1;comp37639_c0_seq1;comp37761_c0_seq1;comp41626_c0_seq2;comp429459_c0_seq1;comp43538_c0_seq1;comp44859_c0_seq1;comp44859_c0_seq3;comp47391_c0_seq1;comp47596_c0_seq2;comp47596_c0_seq3;comp47623_c0_seq1;comp47646_c0_seq1;comp47712_c0_seq1;c…	0.11194	25
GO:0005575	e	cellular_component	2446	22071	1.08e-09	6.99e-06	cellular_component	comp115487_c0_seq1;comp12732_c0_seq1;comp16798_c0_seq1;comp18124_c0_seq1;comp181400_c0_seq1;comp18967_c0_seq1;comp19250_c1_seq1;comp19567_c0_seq1;comp19837_c0_seq1;comp19837_c0_seq2;comp19846_c0_seq1;comp20853_c0_seq1;comp212360_c0_seq1;comp21672_c0_seq1;comp21941_c0_seq1;comp22314_c0_seq1;comp22535_c0_seq1;comp22756_c0_seq1;comp23373_c0_seq1;comp23933_c0_seq1;comp24134_c0_seq1;comp24147_c0_seq1;…	0.110824	26
GO:0005737	e	cytoplasm	345	3184	4.78e-10	3.09e-06	cellular_component	comp12732_c0_seq1;comp21941_c0_seq1;comp24147_c0_seq1;comp25767_c0_seq1;comp26138_c0_seq1;comp26840_c0_seq1;comp31730_c0_seq1;comp31730_c0_seq2;comp34640_c0_seq1;comp37098_c0_seq1;comp37631_c0_seq1;comp37672_c0_seq1;comp41698_c0_seq1;comp43321_c0_seq1;comp44066_c0_seq1;comp44859_c0_seq1;comp44859_c0_seq3;comp46226_c0_seq2;comp47140_c0_seq1;comp47154_c0_seq1;comp47596_c0_seq2;comp47596_c0_seq3;com…	0.108354	27
GO:0044444	e	cytoplasmic part	696	6540	6.26e-10	4.06e-06	cellular_component	comp19567_c0_seq1;comp19846_c0_seq1;comp212360_c0_seq1;comp21672_c0_seq1;comp22535_c0_seq1;comp24134_c0_seq1;comp244435_c0_seq1;comp24958_c0_seq1;comp25071_c0_seq1;comp26889_c0_seq1;comp27434_c0_seq1;comp28753_c0_seq1;comp32087_c0_seq1;comp34666_c0_seq1;comp34785_c0_seq1;comp34872_c0_seq1;comp350555_c0_seq1;comp35189_c0_seq1;comp361392_c0_seq1;comp37095_c0_seq1;comp37193_c0_seq1;comp37397_c0_seq1…	0.106422	28
GO:0044464	e	cell part	1934	18215	1.02e-09	6.61e-06	cellular_component	comp115487_c0_seq1;comp12732_c0_seq1;comp18967_c0_seq1;comp19250_c1_seq1;comp19567_c0_seq1;comp19846_c0_seq1;comp20853_c0_seq1;comp212360_c0_seq1;comp21672_c0_seq1;comp21941_c0_seq1;comp22535_c0_seq1;comp23373_c0_seq1;comp23933_c0_seq1;comp24134_c0_seq1;comp24147_c0_seq1;comp244435_c0_seq1;comp24958_c0_seq1;comp25071_c0_seq1;comp25178_c0_seq1;comp25767_c0_seq1;comp26138_c0_seq1;comp26609_c0_seq2;…	0.106176	29
GO:0043228	e	non-membrane-bounded organelle	262	2477	3.29e-08	0.000213	cellular_component	comp25071_c0_seq1;comp350555_c0_seq1;comp35189_c0_seq1;comp361392_c0_seq1;comp37193_c0_seq1;comp39207_c0_seq3;comp42598_c0_seq1;comp44066_c0_seq1;comp46199_c0_seq1;comp47712_c0_seq1;comp47993_c0_seq1;comp48086_c0_seq1;comp49006_c0_seq1;comp50523_c0_seq1;comp53301_c0_seq1;comp53683_c0_seq1;comp53780_c0_seq1;comp54061_c0_seq6;comp54628_c0_seq1;comp54628_c0_seq2;comp54813_c0_seq1;comp54813_c0_seq2;c…	0.105773	30
GO:0043232	e	intracellular non-membrane-bounded organelle	262	2477	3.29e-08	0.000213	cellular_component	comp25071_c0_seq1;comp350555_c0_seq1;comp35189_c0_seq1;comp361392_c0_seq1;comp37193_c0_seq1;comp39207_c0_seq3;comp42598_c0_seq1;comp44066_c0_seq1;comp46199_c0_seq1;comp47712_c0_seq1;comp47993_c0_seq1;comp48086_c0_seq1;comp49006_c0_seq1;comp50523_c0_seq1;comp53301_c0_seq1;comp53683_c0_seq1;comp53780_c0_seq1;comp54061_c0_seq6;comp54628_c0_seq1;comp54628_c0_seq2;comp54813_c0_seq1;comp54813_c0_seq2;c…	0.105773	31
GO:0043234	e	protein complex	616	5908	6.44e-10	4.17e-06	cellular_component	comp19250_c1_seq1;comp19846_c0_seq1;comp20853_c0_seq1;comp212360_c0_seq1;comp21941_c0_seq1;comp22756_c0_seq1;comp23373_c0_seq1;comp24958_c0_seq1;comp25071_c0_seq1;comp25178_c0_seq1;comp26889_c0_seq1;comp27566_c0_seq1;comp28753_c0_seq1;comp28798_c0_seq1;comp31730_c0_seq1;comp31730_c0_seq2;comp32087_c0_seq1;comp338515_c0_seq1;comp34712_c0_seq1;comp34872_c0_seq1;comp350555_c0_seq1;comp361392_c0_seq1…	0.104265	32
GO:0044424	e	intracellular part	1575	15114	9.64e-10	6.25e-06	cellular_component	comp12732_c0_seq1;comp19250_c1_seq1;comp19567_c0_seq1;comp19846_c0_seq1;comp20853_c0_seq1;comp212360_c0_seq1;comp21672_c0_seq1;comp21941_c0_seq1;comp22535_c0_seq1;comp23373_c0_seq1;comp24134_c0_seq1;comp24147_c0_seq1;comp244435_c0_seq1;comp24958_c0_seq1;comp25071_c0_seq1;comp25178_c0_seq1;comp25767_c0_seq1;comp26138_c0_seq1;comp26609_c0_seq2;comp26840_c0_seq1;comp26889_c0_seq1;comp27434_c0_seq1;c…	0.104208	33
GO:0043229	e	intracellular organelle	790	7604	6.71e-10	4.35e-06	cellular_component	comp12732_c0_seq1;comp19567_c0_seq1;comp21672_c0_seq1;comp22535_c0_seq1;comp24134_c0_seq1;comp244435_c0_seq1;comp24958_c0_seq1;comp25071_c0_seq1;comp26609_c0_seq2;comp26889_c0_seq1;comp27434_c0_seq1;comp33238_c0_seq1;comp33238_c0_seq2;comp34666_c0_seq1;comp350555_c0_seq1;comp35189_c0_seq1;comp361392_c0_seq1;comp36882_c0_seq1;comp37061_c0_seq1;comp37193_c0_seq1;comp37639_c0_seq1;comp37761_c0_seq1;…	0.103893	34
GO:0043226	e	organelle	791	7624	7.04e-10	4.56e-06	cellular_component	comp12732_c0_seq1;comp19567_c0_seq1;comp21672_c0_seq1;comp22535_c0_seq1;comp24134_c0_seq1;comp244435_c0_seq1;comp24958_c0_seq1;comp25071_c0_seq1;comp26609_c0_seq2;comp26889_c0_seq1;comp27434_c0_seq1;comp33238_c0_seq1;comp33238_c0_seq2;comp34666_c0_seq1;comp350555_c0_seq1;comp35189_c0_seq1;comp361392_c0_seq1;comp36882_c0_seq1;comp37061_c0_seq1;comp37193_c0_seq1;comp37639_c0_seq1;comp37761_c0_seq1;…	0.103751	35
GO:0044446	e	intracellular organelle part	776	7485	6.74e-10	4.36e-06	cellular_component	comp19250_c1_seq1;comp20853_c0_seq1;comp21672_c0_seq1;comp21941_c0_seq1;comp24958_c0_seq1;comp25071_c0_seq1;comp25178_c0_seq1;comp26138_c0_seq1;comp26889_c0_seq1;comp28798_c0_seq1;comp31730_c0_seq1;comp31730_c0_seq2;comp34712_c0_seq1;comp34785_c0_seq1;comp350555_c0_seq1;comp361392_c0_seq1;comp36166_c0_seq1;comp37095_c0_seq1;comp37522_c0_seq1;comp37639_c0_seq1;comp37953_c0_seq1;comp39207_c0_seq3;c…	0.103674	36
GO:0044422	e	organelle part	783	7571	7.16e-10	4.64e-06	cellular_component	comp19250_c1_seq1;comp20853_c0_seq1;comp21672_c0_seq1;comp21941_c0_seq1;comp24958_c0_seq1;comp25071_c0_seq1;comp25178_c0_seq1;comp26138_c0_seq1;comp26889_c0_seq1;comp28798_c0_seq1;comp31730_c0_seq1;comp31730_c0_seq2;comp34712_c0_seq1;comp34785_c0_seq1;comp350555_c0_seq1;comp361392_c0_seq1;comp36166_c0_seq1;comp37095_c0_seq1;comp37193_c0_seq1;comp37522_c0_seq1;comp37639_c0_seq1;comp37953_c0_seq1;c…	0.103421	37
GO:0043231	e	intracellular membrane-bounded organelle	592	5743	6.19e-10	4.01e-06	cellular_component	comp12732_c0_seq1;comp19567_c0_seq1;comp21672_c0_seq1;comp22535_c0_seq1;comp24134_c0_seq1;comp244435_c0_seq1;comp24958_c0_seq1;comp26609_c0_seq2;comp26889_c0_seq1;comp27434_c0_seq1;comp33238_c0_seq1;comp33238_c0_seq2;comp34666_c0_seq1;comp36882_c0_seq1;comp37061_c0_seq1;comp37639_c0_seq1;comp37761_c0_seq1;comp39207_c0_seq3;comp41626_c0_seq2;comp429459_c0_seq1;comp43538_c0_seq1;comp44859_c0_seq1;c…	0.103082	38
GO:0043227	e	membrane-bounded organelle	592	5753	5.4e-10	3.5e-06	cellular_component	comp12732_c0_seq1;comp19567_c0_seq1;comp21672_c0_seq1;comp22535_c0_seq1;comp24134_c0_seq1;comp244435_c0_seq1;comp24958_c0_seq1;comp26609_c0_seq2;comp26889_c0_seq1;comp27434_c0_seq1;comp33238_c0_seq1;comp33238_c0_seq2;comp34666_c0_seq1;comp36882_c0_seq1;comp37061_c0_seq1;comp37639_c0_seq1;comp37761_c0_seq1;comp39207_c0_seq3;comp41626_c0_seq2;comp429459_c0_seq1;comp43538_c0_seq1;comp44859_c0_seq1;c…	0.102903	39
GO:0032991	e	macromolecular complex	677	6714	6.41e-10	4.15e-06	cellular_component	comp19250_c1_seq1;comp19846_c0_seq1;comp20853_c0_seq1;comp212360_c0_seq1;comp21941_c0_seq1;comp22756_c0_seq1;comp23373_c0_seq1;comp24958_c0_seq1;comp25071_c0_seq1;comp25178_c0_seq1;comp26889_c0_seq1;comp27566_c0_seq1;comp28753_c0_seq1;comp28798_c0_seq1;comp31730_c0_seq1;comp31730_c0_seq2;comp32087_c0_seq1;comp338515_c0_seq1;comp34712_c0_seq1;comp34785_c0_seq1;comp34872_c0_seq1;comp350555_c0_seq1;…	0.100834	40
GO:0016262	e	protein N-acetylglucosaminyl transferase activity	6	8	4.48e-06	0.029	molecular_function	comp67744_c0_seq3;comp67744_c0_seq4;comp67744_c0_seq5;comp67744_c0_seq6;comp67744_c0_seq7;comp67744_c0_seq8	0.75	1
GO:0035673	e	oligopeptide transmembrane transporter activity	13	20	1.17e-10	7.57e-07	molecular_function	comp62234_c0_seq3;comp70448_c1_seq3;comp70503_c0_seq1;comp70503_c0_seq10;comp70503_c0_seq12;comp70503_c0_seq13;comp70503_c0_seq14;comp70503_c0_seq15;comp70503_c0_seq2;comp70503_c0_seq4;comp70503_c0_seq6;comp70503_c0_seq7;comp70503_c0_seq8	0.65	2
GO:0046980	e	tapasin binding	13	20	1.17e-10	7.57e-07	molecular_function	comp62234_c0_seq3;comp70448_c1_seq3;comp70503_c0_seq1;comp70503_c0_seq10;comp70503_c0_seq12;comp70503_c0_seq13;comp70503_c0_seq14;comp70503_c0_seq15;comp70503_c0_seq2;comp70503_c0_seq4;comp70503_c0_seq6;comp70503_c0_seq7;comp70503_c0_seq8	0.65	3
GO:0015440	e	peptide-transporting ATPase activity	13	20	1.17e-10	7.57e-07	molecular_function	comp62234_c0_seq3;comp70448_c1_seq3;comp70503_c0_seq1;comp70503_c0_seq10;comp70503_c0_seq12;comp70503_c0_seq13;comp70503_c0_seq14;comp70503_c0_seq15;comp70503_c0_seq2;comp70503_c0_seq4;comp70503_c0_seq6;comp70503_c0_seq7;comp70503_c0_seq8	0.65	4
GO:0015421	e	oligopeptide-transporting ATPase activity	13	20	1.17e-10	7.57e-07	molecular_function	comp62234_c0_seq3;comp70448_c1_seq3;comp70503_c0_seq1;comp70503_c0_seq10;comp70503_c0_seq12;comp70503_c0_seq13;comp70503_c0_seq14;comp70503_c0_seq15;comp70503_c0_seq2;comp70503_c0_seq4;comp70503_c0_seq6;comp70503_c0_seq7;comp70503_c0_seq8	0.65	5
GO:0046977	e	TAP binding	13	20	1.17e-10	7.57e-07	molecular_function	comp62234_c0_seq3;comp70448_c1_seq3;comp70503_c0_seq1;comp70503_c0_seq10;comp70503_c0_seq12;comp70503_c0_seq13;comp70503_c0_seq14;comp70503_c0_seq15;comp70503_c0_seq2;comp70503_c0_seq4;comp70503_c0_seq6;comp70503_c0_seq7;comp70503_c0_seq8	0.65	6
GO:0046978	e	TAP1 binding	13	20	1.17e-10	7.57e-07	molecular_function	comp62234_c0_seq3;comp70448_c1_seq3;comp70503_c0_seq1;comp70503_c0_seq10;comp70503_c0_seq12;comp70503_c0_seq13;comp70503_c0_seq14;comp70503_c0_seq15;comp70503_c0_seq2;comp70503_c0_seq4;comp70503_c0_seq6;comp70503_c0_seq7;comp70503_c0_seq8	0.65	7
GO:0046979	e	TAP2 binding	13	20	1.17e-10	7.57e-07	molecular_function	comp62234_c0_seq3;comp70448_c1_seq3;comp70503_c0_seq1;comp70503_c0_seq10;comp70503_c0_seq12;comp70503_c0_seq13;comp70503_c0_seq14;comp70503_c0_seq15;comp70503_c0_seq2;comp70503_c0_seq4;comp70503_c0_seq6;comp70503_c0_seq7;comp70503_c0_seq8	0.65	8
GO:0015198	e	oligopeptide transporter activity	13	20	1.17e-10	7.57e-07	molecular_function	comp62234_c0_seq3;comp70448_c1_seq3;comp70503_c0_seq1;comp70503_c0_seq10;comp70503_c0_seq12;comp70503_c0_seq13;comp70503_c0_seq14;comp70503_c0_seq15;comp70503_c0_seq2;comp70503_c0_seq4;comp70503_c0_seq6;comp70503_c0_seq7;comp70503_c0_seq8	0.65	9
GO:0005344	e	oxygen transporter activity	8	13	9.44e-07	0.00611	molecular_function	comp28753_c0_seq1;comp32087_c0_seq1;comp34872_c0_seq1;comp47192_c0_seq1;comp54343_c0_seq3;comp57376_c0_seq1;comp70262_c2_seq1;comp70556_c1_seq1	0.615385	10
GO:0042288	e	MHC class I protein binding	13	22	6.49e-10	4.2e-06	molecular_function	comp62234_c0_seq3;comp70448_c1_seq3;comp70503_c0_seq1;comp70503_c0_seq10;comp70503_c0_seq12;comp70503_c0_seq13;comp70503_c0_seq14;comp70503_c0_seq15;comp70503_c0_seq2;comp70503_c0_seq4;comp70503_c0_seq6;comp70503_c0_seq7;comp70503_c0_seq8	0.590909	11
GO:0015197	e	peptide transporter activity	14	24	1.78e-10	1.16e-06	molecular_function	comp62234_c0_seq3;comp68351_c0_seq1;comp70448_c1_seq3;comp70503_c0_seq1;comp70503_c0_seq10;comp70503_c0_seq12;comp70503_c0_seq13;comp70503_c0_seq14;comp70503_c0_seq15;comp70503_c0_seq2;comp70503_c0_seq4;comp70503_c0_seq6;comp70503_c0_seq7;comp70503_c0_seq8	0.583333	12
GO:0019825	e	oxygen binding	8	14	2.06e-06	0.0133	molecular_function	comp28753_c0_seq1;comp32087_c0_seq1;comp34872_c0_seq1;comp47192_c0_seq1;comp54343_c0_seq3;comp57376_c0_seq1;comp70262_c2_seq1;comp70556_c1_seq1	0.571429	13
GO:0042605	e	peptide antigen binding	15	27	1.03e-10	6.64e-07	molecular_function	comp62234_c0_seq3;comp67400_c0_seq5;comp68831_c0_seq6;comp70448_c1_seq3;comp70503_c0_seq1;comp70503_c0_seq10;comp70503_c0_seq12;comp70503_c0_seq13;comp70503_c0_seq14;comp70503_c0_seq15;comp70503_c0_seq2;comp70503_c0_seq4;comp70503_c0_seq6;comp70503_c0_seq7;comp70503_c0_seq8	0.555556	14
GO:0042287	e	MHC protein binding	13	24	2.82e-09	1.83e-05	molecular_function	comp62234_c0_seq3;comp70448_c1_seq3;comp70503_c0_seq1;comp70503_c0_seq10;comp70503_c0_seq12;comp70503_c0_seq13;comp70503_c0_seq14;comp70503_c0_seq15;comp70503_c0_seq2;comp70503_c0_seq4;comp70503_c0_seq6;comp70503_c0_seq7;comp70503_c0_seq8	0.541667	15
GO:0003823	e	antigen binding	16	31	1.07e-10	6.91e-07	molecular_function	comp62234_c0_seq3;comp65471_c0_seq1;comp67400_c0_seq5;comp68831_c0_seq6;comp70448_c1_seq3;comp70503_c0_seq1;comp70503_c0_seq10;comp70503_c0_seq12;comp70503_c0_seq13;comp70503_c0_seq14;comp70503_c0_seq15;comp70503_c0_seq2;comp70503_c0_seq4;comp70503_c0_seq6;comp70503_c0_seq7;comp70503_c0_seq8	0.516129	16
GO:0046961	e	proton-transporting ATPase activity, rotational mechanism	13	26	1.02e-08	6.59e-05	molecular_function	comp27566_c0_seq1;comp36343_c0_seq1;comp40135_c0_seq1;comp40135_c0_seq2;comp40135_c0_seq3;comp57990_c0_seq1;comp67156_c4_seq3;comp67455_c0_seq1;comp68434_c0_seq3;comp68434_c0_seq4;comp68434_c0_seq5;comp70569_c0_seq1;comp70839_c0_seq1	0.5	17
GO:0008252	e	nucleotidase activity	12	27	1.97e-07	0.00128	molecular_function	comp57329_c0_seq1;comp58969_c0_seq3;comp67858_c2_seq10;comp67858_c2_seq12;comp67858_c2_seq13;comp67858_c2_seq2;comp67858_c2_seq3;comp67858_c2_seq4;comp67858_c2_seq6;comp67858_c2_seq7;comp68638_c3_seq19;comp68638_c3_seq8	0.444444	18
GO:0008253	e	5'-nucleotidase activity	12	27	1.97e-07	0.00128	molecular_function	comp57329_c0_seq1;comp58969_c0_seq3;comp67858_c2_seq10;comp67858_c2_seq12;comp67858_c2_seq13;comp67858_c2_seq2;comp67858_c2_seq3;comp67858_c2_seq4;comp67858_c2_seq6;comp67858_c2_seq7;comp68638_c3_seq19;comp68638_c3_seq8	0.444444	19
GO:0030507	e	spectrin binding	13	32	2.21e-07	0.00143	molecular_function	comp59482_c0_seq4;comp59482_c0_seq5;comp68171_c0_seq2;comp68171_c0_seq4;comp68466_c3_seq6;comp69086_c0_seq16;comp69086_c0_seq18;comp69086_c0_seq46;comp69752_c0_seq14;comp69752_c0_seq2;comp69752_c0_seq3;comp69752_c0_seq4;comp69752_c0_seq7	0.40625	20
GO:0042887	e	amide transmembrane transporter activity	15	39	6.2e-08	0.000401	molecular_function	comp62234_c0_seq3;comp63575_c0_seq1;comp66693_c0_seq4;comp70448_c1_seq3;comp70503_c0_seq1;comp70503_c0_seq10;comp70503_c0_seq12;comp70503_c0_seq13;comp70503_c0_seq14;comp70503_c0_seq15;comp70503_c0_seq2;comp70503_c0_seq4;comp70503_c0_seq6;comp70503_c0_seq7;comp70503_c0_seq8	0.384615	21
GO:0016712	e	oxidoreductase activity, acting on paired donors, with incorporation or reduction of molecular oxygen, reduced flavin or flavoprotein as one donor, and incorporation of one atom of oxygen	20	86	4.78e-06	0.0309	molecular_function	comp47656_c0_seq1;comp61586_c0_seq1;comp61586_c0_seq2;comp61586_c0_seq5;comp61586_c0_seq6;comp68838_c1_seq11;comp69702_c0_seq16;comp69702_c0_seq2;comp69702_c0_seq23;comp69702_c0_seq30;comp69702_c0_seq31;comp69702_c0_seq32;comp69702_c0_seq6;comp69813_c0_seq4;comp69817_c0_seq10;comp69817_c0_seq11;comp69817_c0_seq14;comp69817_c0_seq15;comp69817_c0_seq2;comp69817_c0_seq8	0.232558	22
GO:0015078	e	hydrogen ion transmembrane transporter activity	29	125	4.16e-08	0.00027	molecular_function	comp27566_c0_seq1;comp36343_c0_seq1;comp40135_c0_seq1;comp40135_c0_seq2;comp40135_c0_seq3;comp55270_c0_seq1;comp56545_c0_seq1;comp56545_c0_seq2;comp57990_c0_seq1;comp59739_c0_seq1;comp59739_c0_seq10;comp59739_c0_seq11;comp59739_c0_seq3;comp59739_c0_seq4;comp59739_c0_seq8;comp59739_c0_seq9;comp60140_c0_seq1;comp60334_c0_seq2;comp64365_c0_seq1;comp64763_c0_seq1;comp66225_c0_seq1;comp67156_c4_seq3;c…	0.232	23
GO:0020037	e	heme binding	50	217	4.18e-11	2.71e-07	molecular_function	comp28753_c0_seq1;comp32087_c0_seq1;comp34872_c0_seq1;comp35731_c0_seq1;comp46916_c0_seq1;comp47192_c0_seq1;comp47656_c0_seq1;comp47688_c0_seq1;comp53683_c0_seq1;comp54343_c0_seq3;comp56820_c0_seq1;comp57376_c0_seq1;comp58133_c0_seq1;comp60059_c0_seq1;comp60895_c0_seq1;comp61586_c0_seq1;comp61586_c0_seq2;comp61586_c0_seq5;comp61586_c0_seq6;comp61972_c0_seq1;comp62171_c0_seq1;comp62171_c0_seq2;com…	0.230415	24
GO:0046906	e	tetrapyrrole binding	51	227	6.34e-11	4.11e-07	molecular_function	comp28753_c0_seq1;comp32087_c0_seq1;comp34872_c0_seq1;comp35731_c0_seq1;comp46916_c0_seq1;comp47192_c0_seq1;comp47656_c0_seq1;comp47688_c0_seq1;comp53683_c0_seq1;comp54343_c0_seq3;comp56820_c0_seq1;comp57376_c0_seq1;comp58133_c0_seq1;comp60059_c0_seq1;comp60895_c0_seq1;comp61586_c0_seq1;comp61586_c0_seq2;comp61586_c0_seq5;comp61586_c0_seq6;comp61972_c0_seq1;comp62171_c0_seq1;comp62171_c0_seq2;com…	0.22467	25
GO:0033218	e	amide binding	23	104	2.42e-06	0.0157	molecular_function	comp26138_c0_seq1;comp62234_c0_seq3;comp64785_c1_seq2;comp64785_c1_seq3;comp65471_c0_seq1;comp65560_c2_seq2;comp65560_c2_seq6;comp66089_c0_seq2;comp67270_c1_seq9;comp67400_c0_seq5;comp68831_c0_seq6;comp70448_c1_seq3;comp70503_c0_seq1;comp70503_c0_seq10;comp70503_c0_seq12;comp70503_c0_seq13;comp70503_c0_seq14;comp70503_c0_seq15;comp70503_c0_seq2;comp70503_c0_seq4;comp70503_c0_seq6;comp70503_c0_seq…	0.221154	26
GO:0042277	e	peptide binding	23	104	2.42e-06	0.0157	molecular_function	comp26138_c0_seq1;comp62234_c0_seq3;comp64785_c1_seq2;comp64785_c1_seq3;comp65471_c0_seq1;comp65560_c2_seq2;comp65560_c2_seq6;comp66089_c0_seq2;comp67270_c1_seq9;comp67400_c0_seq5;comp68831_c0_seq6;comp70448_c1_seq3;comp70503_c0_seq1;comp70503_c0_seq10;comp70503_c0_seq12;comp70503_c0_seq13;comp70503_c0_seq14;comp70503_c0_seq15;comp70503_c0_seq2;comp70503_c0_seq4;comp70503_c0_seq6;comp70503_c0_seq…	0.221154	27
GO:0005200	e	structural constituent of cytoskeleton	23	104	2.42e-06	0.0157	molecular_function	comp58912_c0_seq1;comp59482_c0_seq4;comp59482_c0_seq5;comp59686_c0_seq3;comp63503_c0_seq1;comp66614_c0_seq5;comp67156_c4_seq1;comp67156_c4_seq2;comp68466_c3_seq6;comp69086_c0_seq11;comp69086_c0_seq16;comp69086_c0_seq18;comp69086_c0_seq20;comp69086_c0_seq28;comp69086_c0_seq3;comp69086_c0_seq46;comp69381_c0_seq1;comp69381_c0_seq2;comp69381_c0_seq5;comp69381_c0_seq6;comp69381_c0_seq7;comp69381_c0_se…	0.221154	28
GO:0042626	e	ATPase activity, coupled to transmembrane movement of substances	62	284	9.68e-11	6.27e-07	molecular_function	comp27566_c0_seq1;comp36343_c0_seq1;comp37938_c0_seq1;comp40135_c0_seq1;comp40135_c0_seq2;comp40135_c0_seq3;comp50670_c0_seq1;comp55270_c0_seq1;comp57643_c0_seq1;comp57990_c0_seq1;comp58994_c0_seq1;comp60140_c0_seq1;comp61327_c2_seq1;comp61702_c0_seq1;comp61702_c0_seq2;comp62234_c0_seq3;comp66927_c0_seq2;comp66927_c0_seq3;comp66927_c0_seq4;comp66927_c0_seq5;comp67156_c4_seq3;comp67206_c0_seq11;co…	0.21831	29
GO:0016820	e	hydrolase activity, acting on acid anhydrides, catalyzing transmembrane movement of substances	63	289	6.43e-11	4.17e-07	molecular_function	comp27566_c0_seq1;comp36343_c0_seq1;comp37522_c0_seq1;comp37938_c0_seq1;comp40135_c0_seq1;comp40135_c0_seq2;comp40135_c0_seq3;comp50670_c0_seq1;comp55270_c0_seq1;comp57643_c0_seq1;comp57990_c0_seq1;comp58994_c0_seq1;comp60140_c0_seq1;comp61327_c2_seq1;comp61702_c0_seq1;comp61702_c0_seq2;comp62234_c0_seq3;comp66927_c0_seq2;comp66927_c0_seq3;comp66927_c0_seq4;comp66927_c0_seq5;comp67156_c4_seq3;com…	0.217993	30
GO:0043492	e	ATPase activity, coupled to movement of substances	62	288	5.6e-11	3.62e-07	molecular_function	comp27566_c0_seq1;comp36343_c0_seq1;comp37938_c0_seq1;comp40135_c0_seq1;comp40135_c0_seq2;comp40135_c0_seq3;comp50670_c0_seq1;comp55270_c0_seq1;comp57643_c0_seq1;comp57990_c0_seq1;comp58994_c0_seq1;comp60140_c0_seq1;comp61327_c2_seq1;comp61702_c0_seq1;comp61702_c0_seq2;comp62234_c0_seq3;comp66927_c0_seq2;comp66927_c0_seq3;comp66927_c0_seq4;comp66927_c0_seq5;comp67156_c4_seq3;comp67206_c0_seq11;co…	0.215278	31
GO:0015405	e	P-P-bond-hydrolysis-driven transmembrane transporter activity	62	291	8.48e-11	5.49e-07	molecular_function	comp27566_c0_seq1;comp36343_c0_seq1;comp37938_c0_seq1;comp40135_c0_seq1;comp40135_c0_seq2;comp40135_c0_seq3;comp50670_c0_seq1;comp55270_c0_seq1;comp57643_c0_seq1;comp57990_c0_seq1;comp58994_c0_seq1;comp60140_c0_seq1;comp61327_c2_seq1;comp61702_c0_seq1;comp61702_c0_seq2;comp62234_c0_seq3;comp66927_c0_seq2;comp66927_c0_seq3;comp66927_c0_seq4;comp66927_c0_seq5;comp67156_c4_seq3;comp67206_c0_seq11;co…	0.213058	32
GO:0015399	e	primary active transmembrane transporter activity	62	291	8.48e-11	5.49e-07	molecular_function	comp27566_c0_seq1;comp36343_c0_seq1;comp37938_c0_seq1;comp40135_c0_seq1;comp40135_c0_seq2;comp40135_c0_seq3;comp50670_c0_seq1;comp55270_c0_seq1;comp57643_c0_seq1;comp57990_c0_seq1;comp58994_c0_seq1;comp60140_c0_seq1;comp61327_c2_seq1;comp61702_c0_seq1;comp61702_c0_seq2;comp62234_c0_seq3;comp66927_c0_seq2;comp66927_c0_seq3;comp66927_c0_seq4;comp66927_c0_seq5;comp67156_c4_seq3;comp67206_c0_seq11;co…	0.213058	33
GO:0005506	e	iron ion binding	77	372	1.8e-10	1.17e-06	molecular_function	comp28753_c0_seq1;comp29887_c0_seq1;comp32087_c0_seq1;comp34872_c0_seq1;comp35731_c0_seq1;comp37095_c0_seq1;comp46916_c0_seq1;comp47192_c0_seq1;comp47402_c0_seq1;comp47656_c0_seq1;comp54343_c0_seq3;comp56410_c0_seq1;comp56820_c0_seq1;comp56955_c0_seq1;comp57376_c0_seq1;comp57581_c0_seq2;comp59614_c0_seq1;comp60059_c0_seq1;comp60895_c0_seq1;comp61586_c0_seq1;comp61586_c0_seq2;comp61586_c0_seq5;com…	0.206989	34
GO:0004497	e	monooxygenase activity	47	242	1.93e-09	1.25e-05	molecular_function	comp35731_c0_seq1;comp37095_c0_seq1;comp46916_c0_seq1;comp47402_c0_seq1;comp47656_c0_seq1;comp56702_c0_seq1;comp57581_c0_seq2;comp61586_c0_seq1;comp61586_c0_seq2;comp61586_c0_seq5;comp61586_c0_seq6;comp62171_c0_seq1;comp62171_c0_seq2;comp62178_c0_seq3;comp63068_c0_seq1;comp63225_c0_seq3;comp63421_c0_seq2;comp63421_c0_seq5;comp65405_c0_seq2;comp66712_c0_seq1;comp67186_c0_seq2;comp67575_c0_seq4;com…	0.194215	35
GO:0004252	e	serine-type endopeptidase activity	35	183	3.05e-07	0.00198	molecular_function	comp23953_c0_seq1;comp37287_c0_seq1;comp38548_c0_seq1;comp41283_c0_seq1;comp54573_c0_seq1;comp57267_c0_seq1;comp58723_c0_seq1;comp58723_c0_seq2;comp58723_c0_seq3;comp63258_c0_seq1;comp63278_c0_seq1;comp63278_c0_seq12;comp63278_c0_seq13;comp63278_c0_seq9;comp63551_c0_seq2;comp63850_c0_seq1;comp63885_c0_seq5;comp64232_c0_seq2;comp65572_c0_seq1;comp65572_c0_seq3;comp65572_c0_seq5;comp65658_c0_seq1;c…	0.191257	36
GO:0022804	e	active transmembrane transporter activity	110	601	1.68e-10	1.09e-06	molecular_function	comp27566_c0_seq1;comp36343_c0_seq1;comp37938_c0_seq1;comp40135_c0_seq1;comp40135_c0_seq2;comp40135_c0_seq3;comp50670_c0_seq1;comp51498_c0_seq3;comp53446_c0_seq1;comp55270_c0_seq1;comp55316_c1_seq1;comp55316_c1_seq2;comp55316_c1_seq6;comp57643_c0_seq1;comp57950_c0_seq1;comp57990_c0_seq1;comp58208_c0_seq1;comp58208_c0_seq3;comp58711_c0_seq2;comp58994_c0_seq1;comp59739_c0_seq1;comp59739_c0_seq10;co…	0.183028	37
GO:0046914	e	transition metal ion binding	89	510	1.11e-10	7.16e-07	molecular_function	comp28753_c0_seq1;comp29887_c0_seq1;comp32087_c0_seq1;comp34872_c0_seq1;comp35731_c0_seq1;comp37095_c0_seq1;comp46916_c0_seq1;comp47192_c0_seq1;comp47402_c0_seq1;comp47656_c0_seq1;comp54343_c0_seq3;comp56410_c0_seq1;comp56820_c0_seq1;comp56955_c0_seq1;comp57376_c0_seq1;comp57581_c0_seq2;comp59614_c0_seq1;comp60059_c0_seq1;comp60895_c0_seq1;comp61586_c0_seq1;comp61586_c0_seq2;comp61586_c0_seq5;com…	0.17451	38
GO:0016705	e	oxidoreductase activity, acting on paired donors, with incorporation or reduction of molecular oxygen	64	380	1.93e-09	1.25e-05	molecular_function	comp35731_c0_seq1;comp35790_c0_seq1;comp43134_c0_seq1;comp46916_c0_seq1;comp47656_c0_seq1;comp47688_c0_seq1;comp56410_c0_seq1;comp56702_c0_seq1;comp56820_c0_seq1;comp56955_c0_seq1;comp57581_c0_seq2;comp60895_c0_seq1;comp61586_c0_seq1;comp61586_c0_seq2;comp61586_c0_seq5;comp61586_c0_seq6;comp62114_c0_seq1;comp62171_c0_seq1;comp62171_c0_seq2;comp62178_c0_seq3;comp62258_c0_seq1;comp63068_c0_seq1;com…	0.168421	39
GO:0008236	e	serine-type peptidase activity	39	232	2.3e-06	0.0149	molecular_function	comp23953_c0_seq1;comp37287_c0_seq1;comp38548_c0_seq1;comp41283_c0_seq1;comp54573_c0_seq1;comp57267_c0_seq1;comp58723_c0_seq1;comp58723_c0_seq2;comp58723_c0_seq3;comp61532_c0_seq2;comp63258_c0_seq1;comp63278_c0_seq1;comp63278_c0_seq12;comp63278_c0_seq13;comp63278_c0_seq9;comp63551_c0_seq2;comp63850_c0_seq1;comp63885_c0_seq5;comp64232_c0_seq2;comp65572_c0_seq1;comp65572_c0_seq3;comp65572_c0_seq5;c…	0.168103	40
GO:0017171	e	serine hydrolase activity	39	233	2.52e-06	0.0163	molecular_function	comp23953_c0_seq1;comp37287_c0_seq1;comp38548_c0_seq1;comp41283_c0_seq1;comp54573_c0_seq1;comp57267_c0_seq1;comp58723_c0_seq1;comp58723_c0_seq2;comp58723_c0_seq3;comp61532_c0_seq2;comp63258_c0_seq1;comp63278_c0_seq1;comp63278_c0_seq12;comp63278_c0_seq13;comp63278_c0_seq9;comp63551_c0_seq2;comp63850_c0_seq1;comp63885_c0_seq5;comp64232_c0_seq2;comp65572_c0_seq1;comp65572_c0_seq3;comp65572_c0_seq5;c…	0.167382	41
GO:0008509	e	anion transmembrane transporter activity	53	342	5.65e-07	0.00366	molecular_function	comp43956_c0_seq1;comp51498_c0_seq3;comp53446_c0_seq1;comp55589_c0_seq1;comp57438_c0_seq1;comp57950_c0_seq1;comp58208_c0_seq1;comp58208_c0_seq3;comp62039_c0_seq3;comp62276_c0_seq3;comp62971_c0_seq1;comp62971_c0_seq2;comp63425_c0_seq1;comp63425_c0_seq2;comp63575_c0_seq1;comp64265_c0_seq4;comp64567_c1_seq1;comp64623_c0_seq2;comp65032_c0_seq4;comp66208_c0_seq1;comp66519_c0_seq3;comp66519_c0_seq4;com…	0.154971	42
GO:0042623	e	ATPase activity, coupled	108	705	1.57e-10	1.02e-06	molecular_function	comp27566_c0_seq1;comp36343_c0_seq1;comp37938_c0_seq1;comp40135_c0_seq1;comp40135_c0_seq2;comp40135_c0_seq3;comp47904_c0_seq2;comp50670_c0_seq1;comp53233_c0_seq3;comp55270_c0_seq1;comp56572_c0_seq1;comp56820_c0_seq1;comp57374_c0_seq1;comp57643_c0_seq1;comp57990_c0_seq1;comp58144_c0_seq4;comp58994_c0_seq1;comp60140_c0_seq1;comp60425_c0_seq2;comp61327_c2_seq1;comp61702_c0_seq1;comp61702_c0_seq2;com…	0.153191	43
GO:0015077	e	monovalent inorganic cation transmembrane transporter activity	52	348	3.16e-06	0.0205	molecular_function	comp27566_c0_seq1;comp36343_c0_seq1;comp40135_c0_seq1;comp40135_c0_seq2;comp40135_c0_seq3;comp53446_c0_seq1;comp55270_c0_seq1;comp56545_c0_seq1;comp56545_c0_seq2;comp57687_c0_seq1;comp57990_c0_seq1;comp58208_c0_seq1;comp58208_c0_seq3;comp58711_c0_seq2;comp59739_c0_seq1;comp59739_c0_seq10;comp59739_c0_seq11;comp59739_c0_seq3;comp59739_c0_seq4;comp59739_c0_seq8;comp59739_c0_seq9;comp59898_c1_seq11;…	0.149425	44
GO:0016887	e	ATPase activity	122	851	2.33e-10	1.51e-06	molecular_function	comp17027_c0_seq1;comp27566_c0_seq1;comp31532_c0_seq1;comp36343_c0_seq1;comp37639_c0_seq1;comp37938_c0_seq1;comp40135_c0_seq1;comp40135_c0_seq2;comp40135_c0_seq3;comp47904_c0_seq2;comp50443_c0_seq2;comp50670_c0_seq1;comp53233_c0_seq3;comp55270_c0_seq1;comp56572_c0_seq1;comp56820_c0_seq1;comp57374_c0_seq1;comp57643_c0_seq1;comp57990_c0_seq1;comp58144_c0_seq4;comp58994_c0_seq1;comp60140_c0_seq1;com…	0.143361	45
GO:0016791	e	phosphatase activity	89	638	2.63e-08	0.000171	molecular_function	comp33556_c0_seq1;comp43088_c0_seq1;comp46199_c0_seq1;comp47667_c0_seq2;comp53105_c0_seq1;comp54490_c0_seq2;comp54490_c0_seq4;comp54490_c0_seq7;comp56588_c0_seq1;comp56588_c0_seq3;comp57329_c0_seq1;comp57924_c0_seq6;comp58438_c1_seq2;comp58969_c0_seq3;comp58981_c0_seq4;comp60452_c0_seq3;comp60523_c0_seq3;comp60713_c0_seq3;comp60786_c0_seq1;comp60793_c0_seq2;comp60977_c0_seq2;comp61175_c0_seq5;com…	0.139498	46
GO:0022857	e	transmembrane transporter activity	209	1499	2.93e-10	1.9e-06	molecular_function	comp27566_c0_seq1;comp338515_c0_seq1;comp36343_c0_seq1;comp37522_c0_seq1;comp37938_c0_seq1;comp40135_c0_seq1;comp40135_c0_seq2;comp40135_c0_seq3;comp43956_c0_seq1;comp50670_c0_seq1;comp50780_c0_seq3;comp51498_c0_seq3;comp53105_c0_seq1;comp53446_c0_seq1;comp55270_c0_seq1;comp55316_c1_seq1;comp55316_c1_seq2;comp55316_c1_seq6;comp55589_c0_seq1;comp56545_c0_seq1;comp56545_c0_seq2;comp57438_c0_seq1;co…	0.139426	47
GO:0070011	e	peptidase activity, acting on L-amino acid peptides	134	965	1.76e-10	1.14e-06	molecular_function	comp12732_c0_seq1;comp23373_c0_seq1;comp23953_c0_seq1;comp30904_c0_seq1;comp32378_c0_seq1;comp35524_c0_seq1;comp37287_c0_seq1;comp38548_c0_seq1;comp39207_c0_seq2;comp39207_c0_seq3;comp39418_c0_seq1;comp41283_c0_seq1;comp429459_c0_seq1;comp47140_c0_seq1;comp47465_c0_seq1;comp47956_c0_seq1;comp47977_c0_seq1;comp48084_c0_seq1;comp54315_c0_seq1;comp54573_c0_seq1;comp56142_c0_seq2;comp56281_c0_seq1;co…	0.13886	48
GO:0042578	e	phosphoric ester hydrolase activity	128	924	2.54e-10	1.64e-06	molecular_function	comp33556_c0_seq1;comp43088_c0_seq1;comp46199_c0_seq1;comp47667_c0_seq2;comp50106_c0_seq2;comp50106_c0_seq3;comp53105_c0_seq1;comp54490_c0_seq2;comp54490_c0_seq4;comp54490_c0_seq7;comp56588_c0_seq1;comp56588_c0_seq3;comp57329_c0_seq1;comp57924_c0_seq6;comp58438_c1_seq2;comp58969_c0_seq3;comp58981_c0_seq4;comp59921_c0_seq2;comp60452_c0_seq3;comp60523_c0_seq3;comp60713_c0_seq3;comp60786_c0_seq1;com…	0.138528	49
GO:0016491	e	oxidoreductase activity	203	1481	3.18e-10	2.06e-06	molecular_function	comp26840_c0_seq1;comp27965_c0_seq1;comp29887_c0_seq1;comp35122_c0_seq2;comp35731_c0_seq1;comp35790_c0_seq1;comp37091_c0_seq1;comp37095_c0_seq1;comp37672_c0_seq1;comp43134_c0_seq1;comp43950_c0_seq2;comp46840_c0_seq2;comp46916_c0_seq1;comp47402_c0_seq1;comp47656_c0_seq1;comp47688_c0_seq1;comp47712_c0_seq1;comp47797_c0_seq1;comp47805_c0_seq1;comp47992_c0_seq2;comp48271_c0_seq2;comp49692_c0_seq1;com…	0.13707	50
GO:0008233	e	peptidase activity	145	1058	2.52e-10	1.63e-06	molecular_function	comp12732_c0_seq1;comp23373_c0_seq1;comp23953_c0_seq1;comp30904_c0_seq1;comp32378_c0_seq1;comp35524_c0_seq1;comp37287_c0_seq1;comp38548_c0_seq1;comp39207_c0_seq2;comp39207_c0_seq3;comp39418_c0_seq1;comp41283_c0_seq1;comp429459_c0_seq1;comp47140_c0_seq1;comp47465_c0_seq1;comp47956_c0_seq1;comp47977_c0_seq1;comp48084_c0_seq1;comp50673_c0_seq1;comp53581_c0_seq1;comp54315_c0_seq1;comp54573_c0_seq1;co…	0.137051	51
GO:0003779	e	actin binding	82	614	4.95e-07	0.00321	molecular_function	comp33583_c0_seq1;comp350555_c0_seq1;comp37193_c0_seq1;comp39207_c0_seq3;comp42993_c0_seq1;comp56572_c0_seq1;comp56988_c0_seq1;comp58203_c0_seq3;comp58546_c0_seq2;comp58899_c0_seq1;comp58899_c0_seq2;comp59278_c0_seq7;comp61159_c0_seq4;comp61253_c0_seq5;comp61253_c0_seq6;comp61539_c1_seq3;comp61597_c0_seq2;comp62077_c0_seq1;comp62186_c0_seq1;comp63612_c0_seq1;comp64272_c0_seq10;comp64272_c0_seq11;…	0.13355	52
GO:0005215	e	transporter activity	256	1934	3.1e-10	2.01e-06	molecular_function	comp27566_c0_seq1;comp28753_c0_seq1;comp32087_c0_seq1;comp338515_c0_seq1;comp34872_c0_seq1;comp36343_c0_seq1;comp37522_c0_seq1;comp37938_c0_seq1;comp40135_c0_seq1;comp40135_c0_seq2;comp40135_c0_seq3;comp43956_c0_seq1;comp46246_c0_seq1;comp47192_c0_seq1;comp47640_c0_seq1;comp47654_c0_seq1;comp49924_c0_seq1;comp50670_c0_seq1;comp50780_c0_seq3;comp51498_c0_seq3;comp53105_c0_seq1;comp53446_c0_seq1;co…	0.132368	53
GO:0005543	e	phospholipid binding	151	1149	3.16e-10	2.05e-06	molecular_function	comp26889_c0_seq1;comp47380_c0_seq1;comp48216_c0_seq1;comp48216_c0_seq2;comp51278_c0_seq2;comp51827_c0_seq1;comp529770_c0_seq1;comp53395_c0_seq1;comp53395_c0_seq2;comp55834_c0_seq4;comp56494_c1_seq1;comp5679_c0_seq1;comp58229_c0_seq1;comp58229_c0_seq2;comp59128_c0_seq1;comp59482_c0_seq4;comp59482_c0_seq5;comp59984_c0_seq2;comp59985_c0_seq2;comp60109_c0_seq2;comp60436_c0_seq2;comp60660_c0_seq3;com…	0.131419	54
GO:0016787	e	hydrolase activity	713	5435	5.06e-10	3.27e-06	molecular_function	comp12732_c0_seq1;comp17027_c0_seq1;comp18124_c0_seq1;comp18967_c0_seq1;comp19567_c0_seq1;comp19837_c0_seq1;comp19837_c0_seq2;comp20853_c0_seq1;comp22756_c0_seq1;comp23373_c0_seq1;comp23953_c0_seq1;comp24147_c0_seq1;comp24811_c0_seq2;comp27566_c0_seq1;comp30049_c0_seq1;comp30904_c0_seq1;comp31532_c0_seq1;comp32220_c0_seq1;comp32378_c0_seq1;comp33556_c0_seq1;comp34666_c0_seq1;comp35411_c0_seq1;com…	0.131187	55
GO:0008289	e	lipid binding	179	1369	3.36e-10	2.17e-06	molecular_function	comp22049_c0_seq1;comp26889_c0_seq1;comp46246_c0_seq1;comp47380_c0_seq1;comp47640_c0_seq1;comp47654_c0_seq1;comp48216_c0_seq1;comp48216_c0_seq2;comp51278_c0_seq2;comp51827_c0_seq1;comp529770_c0_seq1;comp53395_c0_seq1;comp53395_c0_seq2;comp55834_c0_seq4;comp56494_c1_seq1;comp5679_c0_seq1;comp56855_c0_seq2;comp58229_c0_seq1;comp58229_c0_seq2;comp59128_c0_seq1;comp59482_c0_seq4;comp59482_c0_seq5;com…	0.130752	56
GO:0022892	e	substrate-specific transporter activity	202	1545	3.94e-10	2.55e-06	molecular_function	comp27566_c0_seq1;comp28753_c0_seq1;comp32087_c0_seq1;comp34872_c0_seq1;comp36343_c0_seq1;comp40135_c0_seq1;comp40135_c0_seq2;comp40135_c0_seq3;comp43956_c0_seq1;comp46246_c0_seq1;comp47192_c0_seq1;comp50670_c0_seq1;comp50780_c0_seq3;comp51498_c0_seq3;comp53105_c0_seq1;comp53446_c0_seq1;comp54343_c0_seq3;comp54371_c1_seq2;comp55270_c0_seq1;comp55589_c0_seq1;comp56545_c0_seq1;comp56545_c0_seq2;com…	0.130744	57
GO:0022891	e	substrate-specific transmembrane transporter activity	168	1288	2.7e-10	1.75e-06	molecular_function	comp27566_c0_seq1;comp36343_c0_seq1;comp40135_c0_seq1;comp40135_c0_seq2;comp40135_c0_seq3;comp43956_c0_seq1;comp50670_c0_seq1;comp50780_c0_seq3;comp51498_c0_seq3;comp53105_c0_seq1;comp53446_c0_seq1;comp55270_c0_seq1;comp55589_c0_seq1;comp56545_c0_seq1;comp56545_c0_seq2;comp57438_c0_seq1;comp57643_c0_seq1;comp57687_c0_seq1;comp57950_c0_seq1;comp57990_c0_seq1;comp58208_c0_seq1;comp58208_c0_seq3;com…	0.130435	58
GO:0017111	e	nucleoside-triphosphatase activity	234	1794	2.86e-10	1.85e-06	molecular_function	comp17027_c0_seq1;comp19567_c0_seq1;comp20853_c0_seq1;comp27566_c0_seq1;comp31532_c0_seq1;comp36343_c0_seq1;comp37639_c0_seq1;comp37938_c0_seq1;comp38965_c0_seq2;comp39286_c0_seq1;comp39723_c0_seq1;comp39723_c0_seq2;comp40135_c0_seq1;comp40135_c0_seq2;comp40135_c0_seq3;comp41341_c0_seq1;comp47680_c0_seq1;comp47904_c0_seq2;comp49511_c0_seq3;comp49754_c0_seq1;comp50443_c0_seq2;comp50670_c0_seq1;com…	0.130435	59
GO:0016462	e	pyrophosphatase activity	238	1830	4.25e-10	2.75e-06	molecular_function	comp17027_c0_seq1;comp19567_c0_seq1;comp20853_c0_seq1;comp27566_c0_seq1;comp31532_c0_seq1;comp36343_c0_seq1;comp37639_c0_seq1;comp37938_c0_seq1;comp38965_c0_seq2;comp39286_c0_seq1;comp39723_c0_seq1;comp39723_c0_seq2;comp40135_c0_seq1;comp40135_c0_seq2;comp40135_c0_seq3;comp41341_c0_seq1;comp47680_c0_seq1;comp47904_c0_seq2;comp49511_c0_seq3;comp49754_c0_seq1;comp50443_c0_seq2;comp50670_c0_seq1;com…	0.130055	60
GO:0005102	e	receptor binding	104	800	8.2e-08	0.000531	molecular_function	comp181400_c0_seq1;comp22314_c0_seq1;comp29669_c0_seq1;comp35276_c0_seq1;comp35276_c0_seq2;comp361392_c0_seq1;comp42912_c0_seq1;comp43321_c0_seq1;comp44157_c0_seq1;comp44611_c0_seq1;comp47803_c0_seq1;comp48078_c0_seq1;comp48078_c0_seq2;comp50659_c0_seq1;comp51240_c0_seq1;comp51827_c0_seq1;comp54574_c0_seq1;comp55166_c0_seq1;comp55704_c0_seq1;comp55840_c0_seq1;comp55840_c0_seq2;comp56046_c0_seq1;c…	0.13	61
GO:0016817	e	hydrolase activity, acting on acid anhydrides	239	1841	3.6e-10	2.33e-06	molecular_function	comp17027_c0_seq1;comp19567_c0_seq1;comp20853_c0_seq1;comp27566_c0_seq1;comp31532_c0_seq1;comp36343_c0_seq1;comp37522_c0_seq1;comp37639_c0_seq1;comp37938_c0_seq1;comp38965_c0_seq2;comp39286_c0_seq1;comp39723_c0_seq1;comp39723_c0_seq2;comp40135_c0_seq1;comp40135_c0_seq2;comp40135_c0_seq3;comp41341_c0_seq1;comp47680_c0_seq1;comp47904_c0_seq2;comp49511_c0_seq3;comp49754_c0_seq1;comp50443_c0_seq2;com…	0.129821	62
GO:0016788	e	hydrolase activity, acting on ester bonds	229	1764	3.64e-10	2.36e-06	molecular_function	comp18124_c0_seq1;comp18967_c0_seq1;comp19837_c0_seq1;comp19837_c0_seq2;comp22756_c0_seq1;comp24811_c0_seq2;comp30049_c0_seq1;comp33556_c0_seq1;comp37953_c0_seq1;comp43088_c0_seq1;comp45347_c1_seq1;comp46199_c0_seq1;comp47266_c0_seq1;comp47667_c0_seq2;comp48346_c0_seq1;comp50106_c0_seq2;comp50106_c0_seq3;comp53105_c0_seq1;comp53233_c0_seq3;comp54490_c0_seq2;comp54490_c0_seq4;comp54490_c0_seq7;com…	0.129819	63
GO:0016818	e	hydrolase activity, acting on acid anhydrides, in phosphorus-containing anhydrides	238	1835	3.37e-10	2.18e-06	molecular_function	comp17027_c0_seq1;comp19567_c0_seq1;comp20853_c0_seq1;comp27566_c0_seq1;comp31532_c0_seq1;comp36343_c0_seq1;comp37639_c0_seq1;comp37938_c0_seq1;comp38965_c0_seq2;comp39286_c0_seq1;comp39723_c0_seq1;comp39723_c0_seq2;comp40135_c0_seq1;comp40135_c0_seq2;comp40135_c0_seq3;comp41341_c0_seq1;comp47680_c0_seq1;comp47904_c0_seq2;comp49511_c0_seq3;comp49754_c0_seq1;comp50443_c0_seq2;comp50670_c0_seq1;com…	0.1297	64
GO:0004872	e	receptor activity	166	1312	2.73e-10	1.77e-06	molecular_function	comp18057_c0_seq1;comp22535_c0_seq1;comp27399_c0_seq1;comp30882_c0_seq1;comp32017_c0_seq1;comp33238_c0_seq1;comp33238_c0_seq2;comp34955_c0_seq1;comp38497_c0_seq2;comp40386_c0_seq1;comp40386_c0_seq2;comp42974_c0_seq1;comp45347_c1_seq1;comp46224_c0_seq1;comp47734_c0_seq1;comp47734_c0_seq2;comp47771_c0_seq2;comp48766_c0_seq1;comp51360_c0_seq1;comp523429_c0_seq1;comp54201_c0_seq1;comp54271_c0_seq2;co…	0.126524	65
GO:0005083	e	small GTPase regulator activity	83	660	5.4e-06	0.0349	molecular_function	comp30941_c0_seq2;comp51827_c0_seq1;comp53395_c0_seq1;comp53395_c0_seq2;comp54726_c0_seq2;comp55479_c1_seq1;comp56751_c0_seq1;comp57110_c0_seq3;comp58403_c0_seq2;comp58403_c0_seq3;comp60109_c0_seq2;comp60436_c0_seq2;comp60960_c0_seq1;comp61253_c0_seq5;comp61253_c0_seq6;comp62734_c0_seq10;comp62734_c0_seq12;comp63362_c0_seq2;comp63362_c0_seq3;comp63362_c0_seq5;comp63402_c0_seq2;comp63402_c0_seq7;c…	0.125758	66
GO:0003824	e	catalytic activity	1625	13153	8.87e-10	5.75e-06	molecular_function	comp12732_c0_seq1;comp17027_c0_seq1;comp18124_c0_seq1;comp18967_c0_seq1;comp19567_c0_seq1;comp19837_c0_seq1;comp19837_c0_seq2;comp19846_c0_seq1;comp20853_c0_seq1;comp22535_c0_seq1;comp22756_c0_seq1;comp23373_c0_seq1;comp23953_c0_seq1;comp24134_c0_seq1;comp24147_c0_seq1;comp244435_c0_seq1;comp24811_c0_seq2;comp24958_c0_seq1;comp26138_c0_seq1;comp26840_c0_seq1;comp27566_c0_seq1;comp27965_c0_seq1;co…	0.123546	67
GO:0015075	e	ion transmembrane transporter activity	147	1200	8.34e-09	5.4e-05	molecular_function	comp27566_c0_seq1;comp36343_c0_seq1;comp40135_c0_seq1;comp40135_c0_seq2;comp40135_c0_seq3;comp43956_c0_seq1;comp50670_c0_seq1;comp50780_c0_seq3;comp51498_c0_seq3;comp53105_c0_seq1;comp53446_c0_seq1;comp55270_c0_seq1;comp55589_c0_seq1;comp56545_c0_seq1;comp56545_c0_seq2;comp57438_c0_seq1;comp57643_c0_seq1;comp57687_c0_seq1;comp57950_c0_seq1;comp57990_c0_seq1;comp58208_c0_seq1;comp58208_c0_seq3;com…	0.1225	68
GO:0016772	e	transferase activity, transferring phosphorus-containing groups	363	2964	4.55e-10	2.95e-06	molecular_function	comp24958_c0_seq1;comp30882_c0_seq1;comp34708_c0_seq1;comp361392_c0_seq1;comp36166_c0_seq1;comp37631_c0_seq1;comp42876_c0_seq1;comp47640_c0_seq1;comp47646_c0_seq1;comp47679_c0_seq2;comp47734_c0_seq1;comp47734_c0_seq2;comp47939_c0_seq4;comp48399_c0_seq1;comp49002_c0_seq1;comp50013_c0_seq1;comp51278_c0_seq2;comp523429_c0_seq1;comp53052_c0_seq1;comp54184_c0_seq1;comp54201_c0_seq1;comp55335_c0_seq1;c…	0.12247	69
GO:0016301	e	kinase activity	309	2532	3.48e-10	2.25e-06	molecular_function	comp24958_c0_seq1;comp30882_c0_seq1;comp34708_c0_seq1;comp361392_c0_seq1;comp37631_c0_seq1;comp42876_c0_seq1;comp47646_c0_seq1;comp47679_c0_seq2;comp47734_c0_seq1;comp47734_c0_seq2;comp47939_c0_seq4;comp48399_c0_seq1;comp49002_c0_seq1;comp50013_c0_seq1;comp51278_c0_seq2;comp523429_c0_seq1;comp53052_c0_seq1;comp54184_c0_seq1;comp54201_c0_seq1;comp55939_c0_seq1;comp55939_c0_seq2;comp55997_c0_seq1;c…	0.122038	70
GO:0046872	e	metal ion binding	428	3539	4.37e-10	2.83e-06	molecular_function	comp19846_c0_seq1;comp2261_c0_seq1;comp25442_c0_seq1;comp2545_c0_seq1;comp27434_c0_seq1;comp28753_c0_seq1;comp29557_c0_seq1;comp29887_c0_seq1;comp30941_c0_seq2;comp32017_c0_seq1;comp32087_c0_seq1;comp34712_c0_seq1;comp34865_c0_seq1;comp34872_c0_seq1;comp35731_c0_seq1;comp36223_c0_seq1;comp37095_c0_seq1;comp37287_c0_seq1;comp37954_c0_seq1;comp38548_c0_seq1;comp42875_c0_seq1;comp45347_c1_seq1;comp4…	0.120938	71
GO:0008092	e	cytoskeletal protein binding	124	1026	2.65e-07	0.00172	molecular_function	comp24958_c0_seq1;comp33583_c0_seq1;comp350555_c0_seq1;comp37193_c0_seq1;comp39207_c0_seq3;comp42993_c0_seq1;comp47712_c0_seq1;comp53780_c0_seq1;comp53944_c0_seq1;comp53944_c0_seq3;comp54628_c0_seq1;comp54628_c0_seq2;comp56494_c1_seq1;comp56572_c0_seq1;comp56988_c0_seq1;comp58203_c0_seq3;comp58546_c0_seq2;comp58899_c0_seq1;comp58899_c0_seq2;comp59278_c0_seq7;comp59482_c0_seq4;comp59482_c0_seq5;co…	0.120858	72
GO:0030695	e	GTPase regulator activity	122	1010	3.02e-07	0.00196	molecular_function	comp30941_c0_seq2;comp51827_c0_seq1;comp53395_c0_seq1;comp53395_c0_seq2;comp54726_c0_seq2;comp54813_c0_seq1;comp54813_c0_seq2;comp55479_c1_seq1;comp56751_c0_seq1;comp57110_c0_seq3;comp58403_c0_seq2;comp58403_c0_seq3;comp59584_c0_seq1;comp59758_c0_seq4;comp59758_c0_seq5;comp60109_c0_seq2;comp60433_c0_seq1;comp60436_c0_seq2;comp60960_c0_seq1;comp61001_c0_seq4;comp61253_c0_seq5;comp61253_c0_seq6;com…	0.120792	73
GO:0005525	e	GTP binding	105	871	2.21e-06	0.0143	molecular_function	comp19567_c0_seq1;comp26889_c0_seq1;comp38965_c0_seq2;comp47680_c0_seq1;comp51050_c0_seq1;comp51050_c0_seq2;comp53777_c0_seq1;comp54184_c0_seq1;comp54348_c0_seq2;comp55609_c0_seq1;comp58525_c0_seq4;comp58548_c0_seq1;comp58912_c0_seq1;comp59010_c0_seq1;comp59147_c0_seq1;comp59415_c0_seq2;comp59496_c0_seq3;comp59516_c0_seq1;comp59686_c0_seq3;comp59839_c0_seq2;comp59926_c0_seq1;comp60392_c0_seq1;com…	0.120551	74
GO:0032561	e	guanyl ribonucleotide binding	107	890	2.06e-06	0.0133	molecular_function	comp19567_c0_seq1;comp26889_c0_seq1;comp38965_c0_seq2;comp47680_c0_seq1;comp51050_c0_seq1;comp51050_c0_seq2;comp53777_c0_seq1;comp54184_c0_seq1;comp54348_c0_seq2;comp55609_c0_seq1;comp58525_c0_seq4;comp58548_c0_seq1;comp58912_c0_seq1;comp59010_c0_seq1;comp59147_c0_seq1;comp59415_c0_seq2;comp59496_c0_seq3;comp59516_c0_seq1;comp59686_c0_seq3;comp59839_c0_seq2;comp59926_c0_seq1;comp60392_c0_seq1;com…	0.120225	75
GO:0019001	e	guanyl nucleotide binding	107	890	2.06e-06	0.0133	molecular_function	comp19567_c0_seq1;comp26889_c0_seq1;comp38965_c0_seq2;comp47680_c0_seq1;comp51050_c0_seq1;comp51050_c0_seq2;comp53777_c0_seq1;comp54184_c0_seq1;comp54348_c0_seq2;comp55609_c0_seq1;comp58525_c0_seq4;comp58548_c0_seq1;comp58912_c0_seq1;comp59010_c0_seq1;comp59147_c0_seq1;comp59415_c0_seq2;comp59496_c0_seq3;comp59516_c0_seq1;comp59686_c0_seq3;comp59839_c0_seq2;comp59926_c0_seq1;comp60392_c0_seq1;com…	0.120225	76
GO:0016773	e	phosphotransferase activity, alcohol group as acceptor	270	2258	3.47e-10	2.25e-06	molecular_function	comp24958_c0_seq1;comp30882_c0_seq1;comp361392_c0_seq1;comp37631_c0_seq1;comp42876_c0_seq1;comp47646_c0_seq1;comp47679_c0_seq2;comp47734_c0_seq1;comp47734_c0_seq2;comp47939_c0_seq4;comp48399_c0_seq1;comp49002_c0_seq1;comp50013_c0_seq1;comp51278_c0_seq2;comp523429_c0_seq1;comp53052_c0_seq1;comp54201_c0_seq1;comp55939_c0_seq1;comp55939_c0_seq2;comp55997_c0_seq1;comp55997_c0_seq2;comp56438_c0_seq1;c…	0.119575	77
GO:0000166	e	nucleotide binding	751	6286	5.62e-10	3.64e-06	molecular_function	comp17027_c0_seq1;comp19567_c0_seq1;comp22535_c0_seq1;comp24958_c0_seq1;comp26889_c0_seq1;comp27566_c0_seq1;comp30386_c0_seq1;comp30882_c0_seq1;comp31532_c0_seq1;comp34708_c0_seq1;comp361392_c0_seq1;comp36343_c0_seq1;comp37091_c0_seq1;comp37631_c0_seq1;comp37639_c0_seq1;comp37935_c0_seq1;comp37938_c0_seq1;comp37958_c0_seq1;comp38033_c0_seq1;comp38965_c0_seq2;comp39286_c0_seq1;comp39723_c0_seq1;co…	0.119472	78
GO:1901265	e	nucleoside phosphate binding	751	6287	6.64e-10	4.3e-06	molecular_function	comp17027_c0_seq1;comp19567_c0_seq1;comp22535_c0_seq1;comp24958_c0_seq1;comp26889_c0_seq1;comp27566_c0_seq1;comp30386_c0_seq1;comp30882_c0_seq1;comp31532_c0_seq1;comp34708_c0_seq1;comp361392_c0_seq1;comp36343_c0_seq1;comp37091_c0_seq1;comp37631_c0_seq1;comp37639_c0_seq1;comp37935_c0_seq1;comp37938_c0_seq1;comp37958_c0_seq1;comp38033_c0_seq1;comp38965_c0_seq2;comp39286_c0_seq1;comp39723_c0_seq1;co…	0.119453	79
GO:0008324	e	cation transmembrane transporter activity	102	855	4.73e-06	0.0307	molecular_function	comp27566_c0_seq1;comp36343_c0_seq1;comp40135_c0_seq1;comp40135_c0_seq2;comp40135_c0_seq3;comp50670_c0_seq1;comp50780_c0_seq3;comp53446_c0_seq1;comp55270_c0_seq1;comp56545_c0_seq1;comp56545_c0_seq2;comp57643_c0_seq1;comp57687_c0_seq1;comp57990_c0_seq1;comp58208_c0_seq1;comp58208_c0_seq3;comp58711_c0_seq2;comp59296_c0_seq1;comp59739_c0_seq1;comp59739_c0_seq10;comp59739_c0_seq11;comp59739_c0_seq3;c…	0.119298	80
GO:0060589	e	nucleoside-triphosphatase regulator activity	122	1024	6.74e-07	0.00437	molecular_function	comp30941_c0_seq2;comp51827_c0_seq1;comp53395_c0_seq1;comp53395_c0_seq2;comp54726_c0_seq2;comp54813_c0_seq1;comp54813_c0_seq2;comp55479_c1_seq1;comp56751_c0_seq1;comp57110_c0_seq3;comp58403_c0_seq2;comp58403_c0_seq3;comp59584_c0_seq1;comp59758_c0_seq4;comp59758_c0_seq5;comp60109_c0_seq2;comp60433_c0_seq1;comp60436_c0_seq2;comp60960_c0_seq1;comp61001_c0_seq4;comp61253_c0_seq5;comp61253_c0_seq6;com…	0.119141	81
GO:0036094	e	small molecule binding	762	6443	6.48e-10	4.2e-06	molecular_function	comp17027_c0_seq1;comp19567_c0_seq1;comp22535_c0_seq1;comp24958_c0_seq1;comp26889_c0_seq1;comp27566_c0_seq1;comp30386_c0_seq1;comp30882_c0_seq1;comp31532_c0_seq1;comp34708_c0_seq1;comp361392_c0_seq1;comp36343_c0_seq1;comp37091_c0_seq1;comp37631_c0_seq1;comp37639_c0_seq1;comp37935_c0_seq1;comp37938_c0_seq1;comp37958_c0_seq1;comp38033_c0_seq1;comp38965_c0_seq2;comp39286_c0_seq1;comp39723_c0_seq1;co…	0.118268	82
GO:0032553	e	ribonucleotide binding	536	4535	5.67e-10	3.67e-06	molecular_function	comp17027_c0_seq1;comp19567_c0_seq1;comp24958_c0_seq1;comp26889_c0_seq1;comp27566_c0_seq1;comp30882_c0_seq1;comp31532_c0_seq1;comp34708_c0_seq1;comp361392_c0_seq1;comp36343_c0_seq1;comp37631_c0_seq1;comp37639_c0_seq1;comp37935_c0_seq1;comp37938_c0_seq1;comp38033_c0_seq1;comp38965_c0_seq2;comp39286_c0_seq1;comp39723_c0_seq1;comp39723_c0_seq2;comp40135_c0_seq1;comp40135_c0_seq2;comp40135_c0_seq3;co…	0.118192	83
GO:0038023	e	signaling receptor activity	128	1083	5.55e-07	0.00359	molecular_function	comp22535_c0_seq1;comp27399_c0_seq1;comp30882_c0_seq1;comp32017_c0_seq1;comp33238_c0_seq1;comp33238_c0_seq2;comp34955_c0_seq1;comp38497_c0_seq2;comp40386_c0_seq1;comp40386_c0_seq2;comp42974_c0_seq1;comp46224_c0_seq1;comp47734_c0_seq1;comp47734_c0_seq2;comp47771_c0_seq2;comp48766_c0_seq1;comp523429_c0_seq1;comp54201_c0_seq1;comp54271_c0_seq2;comp54662_c0_seq1;comp54662_c0_seq3;comp55594_c0_seq1;co…	0.11819	84
GO:0016740	e	transferase activity	585	4957	5.01e-10	3.24e-06	molecular_function	comp24134_c0_seq1;comp244435_c0_seq1;comp24958_c0_seq1;comp30882_c0_seq1;comp34640_c0_seq1;comp34708_c0_seq1;comp361392_c0_seq1;comp36166_c0_seq1;comp37631_c0_seq1;comp37672_c0_seq1;comp42596_c0_seq1;comp42876_c0_seq1;comp46226_c0_seq2;comp46705_c0_seq2;comp47640_c0_seq1;comp47646_c0_seq1;comp47679_c0_seq2;comp47712_c0_seq1;comp47734_c0_seq1;comp47734_c0_seq2;comp47939_c0_seq4;comp48399_c0_seq1;c…	0.118015	85
GO:0032550	e	purine ribonucleoside binding	524	4465	6.07e-10	3.93e-06	molecular_function	comp17027_c0_seq1;comp19567_c0_seq1;comp24958_c0_seq1;comp26889_c0_seq1;comp27566_c0_seq1;comp30882_c0_seq1;comp31532_c0_seq1;comp34708_c0_seq1;comp361392_c0_seq1;comp36343_c0_seq1;comp37631_c0_seq1;comp37639_c0_seq1;comp37935_c0_seq1;comp37938_c0_seq1;comp38033_c0_seq1;comp38965_c0_seq2;comp39286_c0_seq1;comp39723_c0_seq1;comp39723_c0_seq2;comp40135_c0_seq1;comp40135_c0_seq2;comp40135_c0_seq3;co…	0.117357	86
GO:0001883	e	purine nucleoside binding	524	4466	6.1e-10	3.95e-06	molecular_function	comp17027_c0_seq1;comp19567_c0_seq1;comp24958_c0_seq1;comp26889_c0_seq1;comp27566_c0_seq1;comp30882_c0_seq1;comp31532_c0_seq1;comp34708_c0_seq1;comp361392_c0_seq1;comp36343_c0_seq1;comp37631_c0_seq1;comp37639_c0_seq1;comp37935_c0_seq1;comp37938_c0_seq1;comp38033_c0_seq1;comp38965_c0_seq2;comp39286_c0_seq1;comp39723_c0_seq1;comp39723_c0_seq2;comp40135_c0_seq1;comp40135_c0_seq2;comp40135_c0_seq3;co…	0.117331	87
GO:0032555	e	purine ribonucleotide binding	528	4504	4.94e-10	3.2e-06	molecular_function	comp17027_c0_seq1;comp19567_c0_seq1;comp24958_c0_seq1;comp26889_c0_seq1;comp27566_c0_seq1;comp30882_c0_seq1;comp31532_c0_seq1;comp34708_c0_seq1;comp361392_c0_seq1;comp36343_c0_seq1;comp37631_c0_seq1;comp37639_c0_seq1;comp37935_c0_seq1;comp37938_c0_seq1;comp38033_c0_seq1;comp38965_c0_seq2;comp39286_c0_seq1;comp39723_c0_seq1;comp39723_c0_seq2;comp40135_c0_seq1;comp40135_c0_seq2;comp40135_c0_seq3;co…	0.117229	88
GO:0032549	e	ribonucleoside binding	524	4470	5.15e-10	3.33e-06	molecular_function	comp17027_c0_seq1;comp19567_c0_seq1;comp24958_c0_seq1;comp26889_c0_seq1;comp27566_c0_seq1;comp30882_c0_seq1;comp31532_c0_seq1;comp34708_c0_seq1;comp361392_c0_seq1;comp36343_c0_seq1;comp37631_c0_seq1;comp37639_c0_seq1;comp37935_c0_seq1;comp37938_c0_seq1;comp38033_c0_seq1;comp38965_c0_seq2;comp39286_c0_seq1;comp39723_c0_seq1;comp39723_c0_seq2;comp40135_c0_seq1;comp40135_c0_seq2;comp40135_c0_seq3;co…	0.117226	89
GO:0017076	e	purine nucleotide binding	528	4507	5.02e-10	3.25e-06	molecular_function	comp17027_c0_seq1;comp19567_c0_seq1;comp24958_c0_seq1;comp26889_c0_seq1;comp27566_c0_seq1;comp30882_c0_seq1;comp31532_c0_seq1;comp34708_c0_seq1;comp361392_c0_seq1;comp36343_c0_seq1;comp37631_c0_seq1;comp37639_c0_seq1;comp37935_c0_seq1;comp37938_c0_seq1;comp38033_c0_seq1;comp38965_c0_seq2;comp39286_c0_seq1;comp39723_c0_seq1;comp39723_c0_seq2;comp40135_c0_seq1;comp40135_c0_seq2;comp40135_c0_seq3;co…	0.117151	90
GO:0001882	e	nucleoside binding	524	4474	5.26e-10	3.41e-06	molecular_function	comp17027_c0_seq1;comp19567_c0_seq1;comp24958_c0_seq1;comp26889_c0_seq1;comp27566_c0_seq1;comp30882_c0_seq1;comp31532_c0_seq1;comp34708_c0_seq1;comp361392_c0_seq1;comp36343_c0_seq1;comp37631_c0_seq1;comp37639_c0_seq1;comp37935_c0_seq1;comp37938_c0_seq1;comp38033_c0_seq1;comp38965_c0_seq2;comp39286_c0_seq1;comp39723_c0_seq1;comp39723_c0_seq2;comp40135_c0_seq1;comp40135_c0_seq2;comp40135_c0_seq3;co…	0.117121	91
GO:0035639	e	purine ribonucleoside triphosphate binding	522	4459	4.92e-10	3.19e-06	molecular_function	comp17027_c0_seq1;comp19567_c0_seq1;comp24958_c0_seq1;comp26889_c0_seq1;comp27566_c0_seq1;comp30882_c0_seq1;comp31532_c0_seq1;comp34708_c0_seq1;comp361392_c0_seq1;comp36343_c0_seq1;comp37631_c0_seq1;comp37639_c0_seq1;comp37935_c0_seq1;comp37938_c0_seq1;comp38033_c0_seq1;comp38965_c0_seq2;comp39286_c0_seq1;comp39723_c0_seq1;comp39723_c0_seq2;comp40135_c0_seq1;comp40135_c0_seq2;comp40135_c0_seq3;co…	0.117067	92
GO:0003674	e	molecular_function	3117	26777	1.17e-09	7.6e-06	molecular_function	comp10881_c0_seq1;comp115487_c0_seq1;comp12732_c0_seq1;comp17027_c0_seq1;comp18057_c0_seq1;comp18124_c0_seq1;comp181400_c0_seq1;comp18967_c0_seq1;comp19250_c1_seq1;comp19567_c0_seq1;comp19837_c0_seq1;comp19837_c0_seq2;comp19846_c0_seq1;comp20466_c0_seq2;comp20853_c0_seq1;comp21941_c0_seq1;comp22049_c0_seq1;comp22314_c0_seq1;comp22535_c0_seq1;comp2261_c0_seq1;comp22756_c0_seq1;comp23373_c0_seq1;co…	0.116406	93
GO:0032559	e	adenyl ribonucleotide binding	424	3650	5.27e-10	3.42e-06	molecular_function	comp17027_c0_seq1;comp24958_c0_seq1;comp27566_c0_seq1;comp30882_c0_seq1;comp31532_c0_seq1;comp34708_c0_seq1;comp361392_c0_seq1;comp36343_c0_seq1;comp37631_c0_seq1;comp37639_c0_seq1;comp37935_c0_seq1;comp37938_c0_seq1;comp38033_c0_seq1;comp39286_c0_seq1;comp39723_c0_seq1;comp39723_c0_seq2;comp40135_c0_seq1;comp40135_c0_seq2;comp40135_c0_seq3;comp41341_c0_seq1;comp42876_c0_seq1;comp47904_c0_seq2;co…	0.116164	94
GO:0030554	e	adenyl nucleotide binding	424	3652	4.32e-10	2.8e-06	molecular_function	comp17027_c0_seq1;comp24958_c0_seq1;comp27566_c0_seq1;comp30882_c0_seq1;comp31532_c0_seq1;comp34708_c0_seq1;comp361392_c0_seq1;comp36343_c0_seq1;comp37631_c0_seq1;comp37639_c0_seq1;comp37935_c0_seq1;comp37938_c0_seq1;comp38033_c0_seq1;comp39286_c0_seq1;comp39723_c0_seq1;comp39723_c0_seq2;comp40135_c0_seq1;comp40135_c0_seq2;comp40135_c0_seq3;comp41341_c0_seq1;comp42876_c0_seq1;comp47904_c0_seq2;co…	0.116101	95
GO:0043167	e	ion binding	1307	11263	8.38e-10	5.43e-06	molecular_function	comp115487_c0_seq1;comp17027_c0_seq1;comp18967_c0_seq1;comp19567_c0_seq1;comp19846_c0_seq1;comp20466_c0_seq2;comp2261_c0_seq1;comp244435_c0_seq1;comp24958_c0_seq1;comp25442_c0_seq1;comp2545_c0_seq1;comp26138_c0_seq1;comp26889_c0_seq1;comp27434_c0_seq1;comp27566_c0_seq1;comp28753_c0_seq1;comp28798_c0_seq1;comp29557_c0_seq1;comp29887_c0_seq1;comp30882_c0_seq1;comp30941_c0_seq2;comp31532_c0_seq1;com…	0.116044	96
GO:0005524	e	ATP binding	418	3606	4.15e-10	2.69e-06	molecular_function	comp17027_c0_seq1;comp24958_c0_seq1;comp27566_c0_seq1;comp30882_c0_seq1;comp31532_c0_seq1;comp34708_c0_seq1;comp361392_c0_seq1;comp36343_c0_seq1;comp37631_c0_seq1;comp37639_c0_seq1;comp37935_c0_seq1;comp37938_c0_seq1;comp38033_c0_seq1;comp39286_c0_seq1;comp39723_c0_seq1;comp39723_c0_seq2;comp40135_c0_seq1;comp40135_c0_seq2;comp40135_c0_seq3;comp41341_c0_seq1;comp42876_c0_seq1;comp47904_c0_seq2;co…	0.115918	97
GO:0005488	e	binding	2281	19684	1.02e-09	6.6e-06	molecular_function	comp10881_c0_seq1;comp115487_c0_seq1;comp17027_c0_seq1;comp181400_c0_seq1;comp18967_c0_seq1;comp19250_c1_seq1;comp19567_c0_seq1;comp19846_c0_seq1;comp20466_c0_seq2;comp21941_c0_seq1;comp22049_c0_seq1;comp22314_c0_seq1;comp22535_c0_seq1;comp2261_c0_seq1;comp23933_c0_seq1;comp244435_c0_seq1;comp24958_c0_seq1;comp25071_c0_seq1;comp25178_c0_seq1;comp25442_c0_seq1;comp2545_c0_seq1;comp26138_c0_seq1;co…	0.115881	98
GO:0043168	e	anion binding	590	5092	5.87e-10	3.8e-06	molecular_function	comp17027_c0_seq1;comp18967_c0_seq1;comp19567_c0_seq1;comp24958_c0_seq1;comp26138_c0_seq1;comp26889_c0_seq1;comp27566_c0_seq1;comp30882_c0_seq1;comp31532_c0_seq1;comp34708_c0_seq1;comp361392_c0_seq1;comp36343_c0_seq1;comp37631_c0_seq1;comp37639_c0_seq1;comp37935_c0_seq1;comp37938_c0_seq1;comp38033_c0_seq1;comp38965_c0_seq2;comp39286_c0_seq1;comp39723_c0_seq1;comp39723_c0_seq2;comp40135_c0_seq1;co…	0.115868	99
GO:0003723	e	RNA binding	169	1471	6.63e-08	0.000429	molecular_function	comp30049_c0_seq1;comp30386_c0_seq1;comp35189_c0_seq1;comp36166_c0_seq1;comp44859_c0_seq1;comp44859_c0_seq3;comp45347_c1_seq1;comp53301_c0_seq1;comp54589_c0_seq2;comp54589_c0_seq6;comp54751_c0_seq2;comp54761_c0_seq4;comp54761_c0_seq8;comp55348_c0_seq3;comp55396_c0_seq2;comp56668_c0_seq1;comp56920_c0_seq2;comp57823_c0_seq1;comp57823_c0_seq2;comp57823_c0_seq3;comp58330_c0_seq5;comp58424_c0_seq3;com…	0.114888	100
GO:0043169	e	cation binding	818	7131	6.75e-10	4.37e-06	molecular_function	comp115487_c0_seq1;comp19846_c0_seq1;comp20466_c0_seq2;comp2261_c0_seq1;comp244435_c0_seq1;comp25442_c0_seq1;comp2545_c0_seq1;comp27434_c0_seq1;comp28753_c0_seq1;comp28798_c0_seq1;comp29557_c0_seq1;comp29887_c0_seq1;comp30941_c0_seq2;comp32017_c0_seq1;comp32087_c0_seq1;comp33238_c0_seq1;comp33238_c0_seq2;comp34712_c0_seq1;comp34865_c0_seq1;comp34872_c0_seq1;comp35731_c0_seq1;comp361392_c0_seq1;co…	0.11471	101
GO:0004672	e	protein kinase activity	204	1800	6.99e-09	4.53e-05	molecular_function	comp24958_c0_seq1;comp30882_c0_seq1;comp361392_c0_seq1;comp37631_c0_seq1;comp42876_c0_seq1;comp47646_c0_seq1;comp47734_c0_seq1;comp47734_c0_seq2;comp47939_c0_seq4;comp48399_c0_seq1;comp49002_c0_seq1;comp50013_c0_seq1;comp51278_c0_seq2;comp523429_c0_seq1;comp54201_c0_seq1;comp55939_c0_seq1;comp55939_c0_seq2;comp56438_c0_seq1;comp56820_c0_seq1;comp57178_c0_seq5;comp58520_c0_seq1;comp58521_c0_seq12;…	0.113333	102
GO:0004871	e	signal transducer activity	185	1635	3.81e-08	0.000247	molecular_function	comp22535_c0_seq1;comp27399_c0_seq1;comp30882_c0_seq1;comp31730_c0_seq1;comp31730_c0_seq2;comp32017_c0_seq1;comp33238_c0_seq1;comp33238_c0_seq2;comp34712_c0_seq1;comp34955_c0_seq1;comp38497_c0_seq2;comp40386_c0_seq1;comp40386_c0_seq2;comp42974_c0_seq1;comp43321_c0_seq1;comp44066_c0_seq1;comp46224_c0_seq1;comp47734_c0_seq1;comp47734_c0_seq2;comp47771_c0_seq2;comp48766_c0_seq1;comp49002_c0_seq1;com…	0.11315	103
GO:0060089	e	molecular transducer activity	185	1635	3.81e-08	0.000247	molecular_function	comp22535_c0_seq1;comp27399_c0_seq1;comp30882_c0_seq1;comp31730_c0_seq1;comp31730_c0_seq2;comp32017_c0_seq1;comp33238_c0_seq1;comp33238_c0_seq2;comp34712_c0_seq1;comp34955_c0_seq1;comp38497_c0_seq2;comp40386_c0_seq1;comp40386_c0_seq2;comp42974_c0_seq1;comp43321_c0_seq1;comp44066_c0_seq1;comp46224_c0_seq1;comp47734_c0_seq1;comp47734_c0_seq2;comp47771_c0_seq2;comp48766_c0_seq1;comp49002_c0_seq1;com…	0.11315	104
GO:1901363	e	heterocyclic compound binding	1246	11025	8.38e-10	5.43e-06	molecular_function	comp115487_c0_seq1;comp17027_c0_seq1;comp19567_c0_seq1;comp21941_c0_seq1;comp22535_c0_seq1;comp24958_c0_seq1;comp25071_c0_seq1;comp25178_c0_seq1;comp26889_c0_seq1;comp27566_c0_seq1;comp28753_c0_seq1;comp28798_c0_seq1;comp30049_c0_seq1;comp30386_c0_seq1;comp30882_c0_seq1;comp31532_c0_seq1;comp31730_c0_seq1;comp31730_c0_seq2;comp32087_c0_seq1;comp33238_c0_seq1;comp33238_c0_seq2;comp34708_c0_seq1;co…	0.113016	105
GO:0097159	e	organic cyclic compound binding	1248	11058	8.79e-10	5.69e-06	molecular_function	comp115487_c0_seq1;comp17027_c0_seq1;comp19567_c0_seq1;comp21941_c0_seq1;comp22049_c0_seq1;comp22535_c0_seq1;comp24958_c0_seq1;comp25071_c0_seq1;comp25178_c0_seq1;comp26889_c0_seq1;comp27566_c0_seq1;comp28753_c0_seq1;comp28798_c0_seq1;comp30049_c0_seq1;comp30386_c0_seq1;comp30882_c0_seq1;comp31532_c0_seq1;comp31730_c0_seq1;comp31730_c0_seq2;comp32087_c0_seq1;comp33238_c0_seq1;comp33238_c0_seq2;co…	0.112859	106
GO:0005515	e	protein binding	671	5986	6.93e-10	4.49e-06	molecular_function	comp10881_c0_seq1;comp181400_c0_seq1;comp19250_c1_seq1;comp21941_c0_seq1;comp22314_c0_seq1;comp22535_c0_seq1;comp23933_c0_seq1;comp244435_c0_seq1;comp24958_c0_seq1;comp25071_c0_seq1;comp26889_c0_seq1;comp27434_c0_seq1;comp29669_c0_seq1;comp303266_c0_seq1;comp31730_c0_seq1;comp31730_c0_seq2;comp33583_c0_seq1;comp34785_c0_seq1;comp350555_c0_seq1;comp35189_c0_seq1;comp35276_c0_seq1;comp35276_c0_seq2…	0.112095	107
GO:0030234	e	enzyme regulator activity	165	1504	1.65e-06	0.0107	molecular_function	comp28015_c0_seq1;comp30941_c0_seq2;comp33520_c0_seq1;comp47646_c0_seq1;comp47997_c0_seq1;comp51827_c0_seq1;comp53395_c0_seq1;comp53395_c0_seq2;comp53581_c0_seq1;comp53686_c0_seq1;comp54726_c0_seq2;comp54813_c0_seq1;comp54813_c0_seq2;comp55299_c0_seq1;comp55479_c1_seq1;comp56477_c0_seq1;comp56751_c0_seq1;comp57110_c0_seq3;comp58403_c0_seq2;comp58403_c0_seq3;comp58546_c0_seq2;comp58649_c0_seq1;com…	0.109707	108
GO:0008270	e	zinc ion binding	381	3546	5.6e-10	3.62e-06	molecular_function	comp115487_c0_seq1;comp20466_c0_seq2;comp244435_c0_seq1;comp28798_c0_seq1;comp33238_c0_seq1;comp33238_c0_seq2;comp361392_c0_seq1;comp36882_c0_seq1;comp37547_c0_seq2;comp37547_c0_seq4;comp384936_c0_seq1;comp39418_c0_seq1;comp427512_c0_seq1;comp43321_c0_seq1;comp45075_c0_seq1;comp47101_c0_seq1;comp47363_c0_seq1;comp47585_c0_seq2;comp47623_c0_seq1;comp47734_c0_seq1;comp47734_c0_seq2;comp47956_c0_seq…	0.107445	109
GO:0003677	e	DNA binding	333	3118	6.21e-10	4.02e-06	molecular_function	comp21941_c0_seq1;comp22535_c0_seq1;comp25071_c0_seq1;comp25178_c0_seq1;comp28798_c0_seq1;comp31730_c0_seq1;comp31730_c0_seq2;comp33238_c0_seq1;comp33238_c0_seq2;comp36166_c0_seq1;comp36882_c0_seq1;comp37639_c0_seq1;comp37761_c0_seq1;comp37953_c0_seq1;comp42598_c0_seq1;comp427512_c0_seq1;comp43321_c0_seq1;comp43538_c0_seq1;comp44066_c0_seq1;comp44433_c0_seq1;comp45075_c0_seq1;comp47363_c0_seq1;co…	0.106799	110
GO:0003676	e	nucleic acid binding	610	5927	6.78e-10	4.39e-06	molecular_function	comp115487_c0_seq1;comp21941_c0_seq1;comp22535_c0_seq1;comp25071_c0_seq1;comp25178_c0_seq1;comp28798_c0_seq1;comp30049_c0_seq1;comp30386_c0_seq1;comp31730_c0_seq1;comp31730_c0_seq2;comp33238_c0_seq1;comp33238_c0_seq2;comp35189_c0_seq1;comp36166_c0_seq1;comp36882_c0_seq1;comp37639_c0_seq1;comp37761_c0_seq1;comp37953_c0_seq1;comp42598_c0_seq1;comp427512_c0_seq1;comp43321_c0_seq1;comp43538_c0_seq1;c…	0.102919	111

## Sheet: GO_SR2 vs SS1 
id	enrichment	description	ratio_in_study(7006 in total)	ratio_in_pop	p_uncorrected	p_bonferroni	type	diff_genes	ratio_DEG	Code name
GO:0009404	e	toxin metabolic process	7	11	1.88e-06	0.0121	biological_process	comp61702_c0_seq2;comp69919_c1_seq11;comp69919_c1_seq16;comp69919_c1_seq8;comp69990_c0_seq1;comp69990_c0_seq3;comp69990_c0_seq9	0.636364	1
GO:0015671	e	oxygen transport	8	13	4.71e-07	0.00304	biological_process	comp28753_c0_seq1;comp32087_c0_seq1;comp34872_c0_seq1;comp47192_c0_seq1;comp54343_c0_seq2;comp54343_c0_seq3;comp57376_c0_seq1;comp70556_c1_seq1	0.615385	2
GO:0015669	e	gas transport	10	17	2.93e-08	0.000189	biological_process	comp28753_c0_seq1;comp32087_c0_seq1;comp34872_c0_seq1;comp47192_c0_seq1;comp54343_c0_seq2;comp54343_c0_seq3;comp55747_c0_seq1;comp57376_c0_seq1;comp70556_c1_seq1;comp70844_c0_seq1	0.588235	3
GO:0009074	e	aromatic amino acid family catabolic process	11	29	1.75e-06	0.0113	biological_process	comp19021_c0_seq1;comp48271_c0_seq2;comp52170_c0_seq1;comp53195_c0_seq1;comp63990_c0_seq1;comp65645_c0_seq2;comp67674_c4_seq1;comp67674_c4_seq4;comp67674_c4_seq7;comp67674_c4_seq9;comp80818_c0_seq1	0.37931	4
GO:0045974	e	regulation of translation, ncRNA-mediated	11	30	2.6e-06	0.0168	biological_process	comp61610_c0_seq3;comp62759_c0_seq2;comp62759_c0_seq3;comp62759_c0_seq4;comp62759_c0_seq6;comp62759_c0_seq7;comp69963_c0_seq1;comp69963_c0_seq12;comp69963_c0_seq14;comp69963_c0_seq21;comp69963_c0_seq5	0.366667	5
GO:0040033	e	negative regulation of translation, ncRNA-mediated	11	30	2.6e-06	0.0168	biological_process	comp61610_c0_seq3;comp62759_c0_seq2;comp62759_c0_seq3;comp62759_c0_seq4;comp62759_c0_seq6;comp62759_c0_seq7;comp69963_c0_seq1;comp69963_c0_seq12;comp69963_c0_seq14;comp69963_c0_seq21;comp69963_c0_seq5	0.366667	6
GO:0035278	e	negative regulation of translation involved in gene silencing by miRNA	11	30	2.6e-06	0.0168	biological_process	comp61610_c0_seq3;comp62759_c0_seq2;comp62759_c0_seq3;comp62759_c0_seq4;comp62759_c0_seq6;comp62759_c0_seq7;comp69963_c0_seq1;comp69963_c0_seq12;comp69963_c0_seq14;comp69963_c0_seq21;comp69963_c0_seq5	0.366667	7
GO:0001912	e	positive regulation of leukocyte mediated cytotoxicity	14	45	1.14e-06	0.00736	biological_process	comp50046_c0_seq1;comp61766_c0_seq1;comp62234_c0_seq1;comp70226_c1_seq13;comp70226_c1_seq15;comp70226_c1_seq20;comp70226_c1_seq29;comp70226_c1_seq31;comp70226_c1_seq37;comp70226_c1_seq4;comp70503_c0_seq1;comp70503_c0_seq10;comp70503_c0_seq12;comp70503_c0_seq8	0.311111	8
GO:0031343	e	positive regulation of cell killing	14	45	1.14e-06	0.00736	biological_process	comp50046_c0_seq1;comp61766_c0_seq1;comp62234_c0_seq1;comp70226_c1_seq13;comp70226_c1_seq15;comp70226_c1_seq20;comp70226_c1_seq29;comp70226_c1_seq31;comp70226_c1_seq37;comp70226_c1_seq4;comp70503_c0_seq1;comp70503_c0_seq10;comp70503_c0_seq12;comp70503_c0_seq8	0.311111	9
GO:0001910	e	regulation of leukocyte mediated cytotoxicity	14	46	1.54e-06	0.00991	biological_process	comp50046_c0_seq1;comp61766_c0_seq1;comp62234_c0_seq1;comp70226_c1_seq13;comp70226_c1_seq15;comp70226_c1_seq20;comp70226_c1_seq29;comp70226_c1_seq31;comp70226_c1_seq37;comp70226_c1_seq4;comp70503_c0_seq1;comp70503_c0_seq10;comp70503_c0_seq12;comp70503_c0_seq8	0.304348	10
GO:0031341	e	regulation of cell killing	14	46	1.54e-06	0.00991	biological_process	comp50046_c0_seq1;comp61766_c0_seq1;comp62234_c0_seq1;comp70226_c1_seq13;comp70226_c1_seq15;comp70226_c1_seq20;comp70226_c1_seq29;comp70226_c1_seq31;comp70226_c1_seq37;comp70226_c1_seq4;comp70503_c0_seq1;comp70503_c0_seq10;comp70503_c0_seq12;comp70503_c0_seq8	0.304348	11
GO:0002705	e	positive regulation of leukocyte mediated immunity	15	50	8.03e-07	0.00519	biological_process	comp50046_c0_seq1;comp61766_c0_seq1;comp62234_c0_seq1;comp63631_c0_seq2;comp70226_c1_seq13;comp70226_c1_seq15;comp70226_c1_seq20;comp70226_c1_seq29;comp70226_c1_seq31;comp70226_c1_seq37;comp70226_c1_seq4;comp70503_c0_seq1;comp70503_c0_seq10;comp70503_c0_seq12;comp70503_c0_seq8	0.3	12
GO:0002708	e	positive regulation of lymphocyte mediated immunity	15	50	8.03e-07	0.00519	biological_process	comp50046_c0_seq1;comp61766_c0_seq1;comp62234_c0_seq1;comp63631_c0_seq2;comp70226_c1_seq13;comp70226_c1_seq15;comp70226_c1_seq20;comp70226_c1_seq29;comp70226_c1_seq31;comp70226_c1_seq37;comp70226_c1_seq4;comp70503_c0_seq1;comp70503_c0_seq10;comp70503_c0_seq12;comp70503_c0_seq8	0.3	13
GO:0006749	e	glutathione metabolic process	19	64	3.42e-08	0.000221	biological_process	comp31483_c0_seq1;comp35667_c0_seq1;comp37732_c0_seq1;comp49619_c0_seq1;comp52156_c0_seq1;comp53910_c0_seq1;comp58908_c0_seq1;comp61238_c0_seq1;comp61238_c0_seq2;comp64201_c0_seq1;comp66060_c1_seq1;comp68082_c0_seq1;comp68695_c0_seq1;comp68998_c2_seq11;comp68998_c2_seq18;comp68998_c2_seq26;comp68998_c2_seq5;comp68998_c2_seq6;comp68998_c2_seq8	0.296875	14
GO:0055072	e	iron ion homeostasis	13	44	5.23e-06	0.0337	biological_process	comp58747_c0_seq1;comp60059_c0_seq1;comp60945_c0_seq1;comp67894_c1_seq2;comp68039_c0_seq5;comp69292_c0_seq1;comp69292_c0_seq2;comp69292_c0_seq6;comp69292_c0_seq9;comp69555_c0_seq1;comp69555_c0_seq2;comp69555_c0_seq3;comp69555_c0_seq4	0.295455	15
GO:0045930	e	negative regulation of mitotic cell cycle	15	57	4.97e-06	0.0321	biological_process	comp16009_c0_seq1;comp43321_c0_seq2;comp55216_c0_seq5;comp55216_c0_seq7;comp55216_c0_seq8;comp59540_c0_seq2;comp61962_c0_seq2;comp64023_c0_seq3;comp65108_c0_seq4;comp65534_c0_seq1;comp67005_c0_seq15;comp67005_c0_seq4;comp67005_c0_seq5;comp67005_c0_seq8;comp69431_c3_seq2	0.263158	16
GO:0002706	e	regulation of lymphocyte mediated immunity	15	57	4.97e-06	0.0321	biological_process	comp50046_c0_seq1;comp61766_c0_seq1;comp62234_c0_seq1;comp63631_c0_seq2;comp70226_c1_seq13;comp70226_c1_seq15;comp70226_c1_seq20;comp70226_c1_seq29;comp70226_c1_seq31;comp70226_c1_seq37;comp70226_c1_seq4;comp70503_c0_seq1;comp70503_c0_seq10;comp70503_c0_seq12;comp70503_c0_seq8	0.263158	17
GO:0042742	e	defense response to bacterium	16	61	2.54e-06	0.0164	biological_process	comp16009_c0_seq1;comp16968_c0_seq1;comp48078_c0_seq1;comp48078_c0_seq2;comp55316_c0_seq1;comp56327_c0_seq1;comp57306_c0_seq1;comp65108_c0_seq4;comp65534_c0_seq1;comp65836_c0_seq1;comp66712_c0_seq1;comp66783_c0_seq1;comp66783_c0_seq2;comp67624_c3_seq11;comp68475_c1_seq2;comp81084_c0_seq1	0.262295	18
GO:0019751	e	polyol metabolic process	27	103	1.07e-09	6.93e-06	biological_process	comp26334_c0_seq1;comp37397_c0_seq1;comp44459_c0_seq1;comp47446_c0_seq1;comp47446_c0_seq2;comp48199_c0_seq1;comp55183_c0_seq2;comp55997_c0_seq2;comp59921_c0_seq2;comp63431_c0_seq1;comp64325_c0_seq1;comp65079_c0_seq1;comp65079_c0_seq3;comp65079_c0_seq4;comp65546_c0_seq1;comp66394_c1_seq4;comp66977_c0_seq1;comp66977_c0_seq4;comp67450_c0_seq18;comp67450_c0_seq28;comp67705_c2_seq10;comp67705_c2_seq5;…	0.262136	19
GO:0006518	e	peptide metabolic process	20	80	3.46e-07	0.00223	biological_process	comp31483_c0_seq1;comp35667_c0_seq1;comp37732_c0_seq1;comp49619_c0_seq1;comp52156_c0_seq1;comp53910_c0_seq1;comp58908_c0_seq1;comp61238_c0_seq1;comp61238_c0_seq2;comp64201_c0_seq1;comp66060_c1_seq1;comp68082_c0_seq1;comp68695_c0_seq1;comp68998_c2_seq11;comp68998_c2_seq18;comp68998_c2_seq26;comp68998_c2_seq5;comp68998_c2_seq6;comp68998_c2_seq8;comp69002_c1_seq12	0.25	20
GO:0006000	e	fructose metabolic process	21	90	6.17e-07	0.00398	biological_process	comp37397_c0_seq1;comp47446_c0_seq1;comp47446_c0_seq2;comp48199_c0_seq1;comp53501_c0_seq1;comp55183_c0_seq2;comp56945_c0_seq4;comp57241_c0_seq2;comp59354_c0_seq1;comp59354_c0_seq2;comp59354_c0_seq4;comp60452_c0_seq1;comp60452_c0_seq2;comp62250_c0_seq1;comp64076_c1_seq2;comp65392_c0_seq2;comp65546_c0_seq1;comp66014_c0_seq2;comp66712_c1_seq1;comp70258_c2_seq8;comp70258_c2_seq9	0.233333	21
GO:0006096	e	glycolysis	30	131	4.33e-09	2.8e-05	biological_process	comp15686_c0_seq1;comp19846_c0_seq1;comp32181_c0_seq1;comp37397_c0_seq1;comp44459_c0_seq1;comp44834_c0_seq1;comp47446_c0_seq1;comp47446_c0_seq2;comp47815_c0_seq1;comp48199_c0_seq1;comp55183_c0_seq2;comp56945_c0_seq4;comp57241_c0_seq2;comp58569_c0_seq1;comp58772_c0_seq1;comp60149_c0_seq1;comp60375_c0_seq1;comp61595_c0_seq3;comp62250_c0_seq1;comp62833_c1_seq2;comp64076_c1_seq2;comp65392_c0_seq2;com…	0.229008	22
GO:0002703	e	regulation of leukocyte mediated immunity	19	84	3.41e-06	0.022	biological_process	comp50046_c0_seq1;comp60865_c0_seq2;comp61766_c0_seq1;comp62234_c0_seq1;comp63631_c0_seq2;comp68913_c0_seq11;comp68913_c0_seq4;comp68913_c0_seq5;comp70226_c1_seq13;comp70226_c1_seq15;comp70226_c1_seq20;comp70226_c1_seq29;comp70226_c1_seq31;comp70226_c1_seq37;comp70226_c1_seq4;comp70503_c0_seq1;comp70503_c0_seq10;comp70503_c0_seq12;comp70503_c0_seq8	0.22619	23
GO:0035162	e	embryonic hemopoiesis	23	106	7.33e-07	0.00473	biological_process	comp16448_c0_seq1;comp23933_c0_seq1;comp26814_c0_seq1;comp36534_c1_seq1;comp36534_c1_seq2;comp48120_c0_seq1;comp53227_c0_seq1;comp54628_c0_seq1;comp54628_c0_seq2;comp57950_c0_seq1;comp59787_c0_seq2;comp60147_c0_seq1;comp60147_c0_seq4;comp60160_c0_seq1;comp60945_c0_seq1;comp62892_c0_seq4;comp62892_c0_seq7;comp62944_c0_seq2;comp65848_c0_seq1;comp68932_c0_seq2;comp69345_c2_seq22;comp69381_c0_seq1;co…	0.216981	24
GO:0019362	e	pyridine nucleotide metabolic process	29	134	2.99e-08	0.000193	biological_process	comp26524_c0_seq1;comp37397_c0_seq1;comp47320_c1_seq1;comp47640_c0_seq1;comp55183_c0_seq2;comp56945_c0_seq4;comp57241_c0_seq2;comp58381_c0_seq1;comp61281_c0_seq4;comp61458_c0_seq1;comp61605_c0_seq4;comp61605_c0_seq5;comp61605_c0_seq9;comp62250_c0_seq1;comp64076_c1_seq2;comp65392_c0_seq2;comp65546_c0_seq1;comp65645_c0_seq2;comp66014_c0_seq2;comp66261_c0_seq4;comp66261_c0_seq8;comp67145_c0_seq5;com…	0.216418	25
GO:0006739	e	NADP metabolic process	19	88	7.06e-06	0.0456	biological_process	comp37397_c0_seq1;comp55183_c0_seq2;comp56945_c0_seq4;comp57241_c0_seq2;comp58381_c0_seq1;comp62250_c0_seq1;comp64076_c1_seq2;comp65392_c0_seq2;comp65546_c0_seq1;comp66014_c0_seq2;comp66261_c0_seq4;comp66261_c0_seq8;comp67145_c0_seq5;comp68998_c2_seq11;comp68998_c2_seq18;comp68998_c2_seq26;comp68998_c2_seq5;comp68998_c2_seq6;comp68998_c2_seq8	0.215909	26
GO:0006094	e	gluconeogenesis	30	140	2.21e-08	0.000143	biological_process	comp15686_c0_seq1;comp19846_c0_seq1;comp32181_c0_seq1;comp37397_c0_seq1;comp44834_c0_seq1;comp47446_c0_seq1;comp47446_c0_seq2;comp47815_c0_seq1;comp48199_c0_seq1;comp55183_c0_seq2;comp56945_c0_seq4;comp57241_c0_seq2;comp58569_c0_seq1;comp58772_c0_seq1;comp59147_c0_seq1;comp60149_c0_seq1;comp60375_c0_seq1;comp61595_c0_seq3;comp62250_c0_seq1;comp62833_c1_seq2;comp64076_c1_seq2;comp65392_c0_seq2;com…	0.214286	27
GO:0006013	e	mannose metabolic process	21	98	2.7e-06	0.0174	biological_process	comp37397_c0_seq1;comp47446_c0_seq1;comp47446_c0_seq2;comp48199_c0_seq1;comp53501_c0_seq1;comp55183_c0_seq2;comp56945_c0_seq4;comp57241_c0_seq2;comp59354_c0_seq1;comp59354_c0_seq2;comp59354_c0_seq4;comp60452_c0_seq1;comp60452_c0_seq2;comp62250_c0_seq1;comp64076_c1_seq2;comp65392_c0_seq2;comp65546_c0_seq1;comp66014_c0_seq2;comp66712_c1_seq1;comp70258_c2_seq8;comp70258_c2_seq9	0.214286	28
GO:0006007	e	glucose catabolic process	37	173	5.74e-10	3.71e-06	biological_process	comp15686_c0_seq1;comp19846_c0_seq1;comp32181_c0_seq1;comp37397_c0_seq1;comp44459_c0_seq1;comp44834_c0_seq1;comp47446_c0_seq1;comp47446_c0_seq2;comp47815_c0_seq1;comp48199_c0_seq1;comp55183_c0_seq2;comp56945_c0_seq4;comp57241_c0_seq2;comp58381_c0_seq1;comp58569_c0_seq1;comp58772_c0_seq1;comp60149_c0_seq1;comp60375_c0_seq1;comp61595_c0_seq3;comp62250_c0_seq1;comp62833_c1_seq2;comp64076_c1_seq2;com…	0.213873	29
GO:0072524	e	pyridine-containing compound metabolic process	31	145	1.38e-08	8.9e-05	biological_process	comp26524_c0_seq1;comp37397_c0_seq1;comp47320_c1_seq1;comp47640_c0_seq1;comp50817_c0_seq2;comp55183_c0_seq2;comp56945_c0_seq4;comp57241_c0_seq2;comp58381_c0_seq1;comp61281_c0_seq4;comp61458_c0_seq1;comp61605_c0_seq4;comp61605_c0_seq5;comp61605_c0_seq9;comp62250_c0_seq1;comp64076_c1_seq2;comp65392_c0_seq2;comp65546_c0_seq1;comp65645_c0_seq2;comp66014_c0_seq2;comp66180_c0_seq4;comp66261_c0_seq4;com…	0.213793	30
GO:0009617	e	response to bacterium	22	103	1.67e-06	0.0108	biological_process	comp16009_c0_seq1;comp16968_c0_seq1;comp32942_c0_seq1;comp35432_c0_seq1;comp48078_c0_seq1;comp48078_c0_seq2;comp55137_c0_seq1;comp55316_c0_seq1;comp56327_c0_seq1;comp57306_c0_seq1;comp65108_c0_seq4;comp65534_c0_seq1;comp65836_c0_seq1;comp66712_c0_seq1;comp66783_c0_seq1;comp66783_c0_seq2;comp67440_c0_seq2;comp67624_c3_seq11;comp68475_c1_seq2;comp69058_c2_seq13;comp70510_c0_seq3;comp81084_c0_seq1	0.213592	31
GO:0046496	e	nicotinamide nucleotide metabolic process	26	122	2.09e-07	0.00135	biological_process	comp37397_c0_seq1;comp47320_c1_seq1;comp47640_c0_seq1;comp55183_c0_seq2;comp56945_c0_seq4;comp57241_c0_seq2;comp58381_c0_seq1;comp61281_c0_seq4;comp61605_c0_seq4;comp61605_c0_seq5;comp61605_c0_seq9;comp62250_c0_seq1;comp64076_c1_seq2;comp65392_c0_seq2;comp65546_c0_seq1;comp65645_c0_seq2;comp66014_c0_seq2;comp66261_c0_seq4;comp66261_c0_seq8;comp67145_c0_seq5;comp68998_c2_seq11;comp68998_c2_seq18;c…	0.213115	32
GO:0019320	e	hexose catabolic process	37	174	6.81e-10	4.4e-06	biological_process	comp15686_c0_seq1;comp19846_c0_seq1;comp32181_c0_seq1;comp37397_c0_seq1;comp44459_c0_seq1;comp44834_c0_seq1;comp47446_c0_seq1;comp47446_c0_seq2;comp47815_c0_seq1;comp48199_c0_seq1;comp55183_c0_seq2;comp56945_c0_seq4;comp57241_c0_seq2;comp58381_c0_seq1;comp58569_c0_seq1;comp58772_c0_seq1;comp60149_c0_seq1;comp60375_c0_seq1;comp61595_c0_seq3;comp62250_c0_seq1;comp62833_c1_seq2;comp64076_c1_seq2;com…	0.212644	33
GO:0046365	e	monosaccharide catabolic process	37	174	6.81e-10	4.4e-06	biological_process	comp15686_c0_seq1;comp19846_c0_seq1;comp32181_c0_seq1;comp37397_c0_seq1;comp44459_c0_seq1;comp44834_c0_seq1;comp47446_c0_seq1;comp47446_c0_seq2;comp47815_c0_seq1;comp48199_c0_seq1;comp55183_c0_seq2;comp56945_c0_seq4;comp57241_c0_seq2;comp58381_c0_seq1;comp58569_c0_seq1;comp58772_c0_seq1;comp60149_c0_seq1;comp60375_c0_seq1;comp61595_c0_seq3;comp62250_c0_seq1;comp62833_c1_seq2;comp64076_c1_seq2;com…	0.212644	34
GO:0046364	e	monosaccharide biosynthetic process	31	146	1.64e-08	0.000106	biological_process	comp15686_c0_seq1;comp19846_c0_seq1;comp32181_c0_seq1;comp37397_c0_seq1;comp44834_c0_seq1;comp47446_c0_seq1;comp47446_c0_seq2;comp47815_c0_seq1;comp48199_c0_seq1;comp55183_c0_seq2;comp56945_c0_seq4;comp57241_c0_seq2;comp58381_c0_seq1;comp58569_c0_seq1;comp58772_c0_seq1;comp59147_c0_seq1;comp60149_c0_seq1;comp60375_c0_seq1;comp61595_c0_seq3;comp62250_c0_seq1;comp62833_c1_seq2;comp64076_c1_seq2;com…	0.212329	35
GO:0009395	e	phospholipid catabolic process	45	214	5.69e-11	3.67e-07	biological_process	comp18405_c0_seq1;comp45288_c0_seq1;comp57704_c0_seq4;comp59921_c0_seq2;comp60907_c0_seq1;comp62509_c0_seq1;comp62509_c0_seq2;comp64325_c0_seq1;comp64688_c0_seq2;comp64688_c0_seq4;comp65486_c0_seq1;comp65577_c0_seq2;comp66791_c2_seq4;comp67005_c0_seq15;comp67005_c0_seq4;comp67005_c0_seq5;comp67005_c0_seq8;comp67054_c1_seq14;comp67054_c1_seq2;comp67705_c2_seq10;comp67705_c2_seq5;comp67793_c0_seq4;…	0.21028	36
GO:0019319	e	hexose biosynthetic process	30	144	4.34e-08	0.00028	biological_process	comp15686_c0_seq1;comp19846_c0_seq1;comp32181_c0_seq1;comp37397_c0_seq1;comp44834_c0_seq1;comp47446_c0_seq1;comp47446_c0_seq2;comp47815_c0_seq1;comp48199_c0_seq1;comp55183_c0_seq2;comp56945_c0_seq4;comp57241_c0_seq2;comp58569_c0_seq1;comp58772_c0_seq1;comp59147_c0_seq1;comp60149_c0_seq1;comp60375_c0_seq1;comp61595_c0_seq3;comp62250_c0_seq1;comp62833_c1_seq2;comp64076_c1_seq2;comp65392_c0_seq2;com…	0.208333	37
GO:0006066	e	alcohol metabolic process	53	267	1.02e-10	6.57e-07	biological_process	comp18405_c0_seq1;comp26334_c0_seq1;comp29011_c0_seq1;comp37095_c0_seq1;comp37397_c0_seq1;comp43134_c0_seq1;comp44459_c0_seq1;comp47223_c0_seq1;comp47402_c0_seq1;comp47446_c0_seq1;comp47446_c0_seq2;comp48199_c0_seq1;comp51316_c0_seq1;comp55183_c0_seq2;comp55997_c0_seq2;comp57581_c0_seq2;comp59921_c0_seq2;comp59984_c0_seq2;comp60059_c0_seq1;comp63431_c0_seq1;comp64151_c2_seq1;comp64325_c0_seq1;com…	0.198502	38
GO:0006006	e	glucose metabolic process	42	220	1.66e-09	1.07e-05	biological_process	comp15686_c0_seq1;comp19846_c0_seq1;comp32181_c0_seq1;comp37397_c0_seq1;comp44459_c0_seq1;comp44834_c0_seq1;comp47446_c0_seq1;comp47446_c0_seq2;comp47815_c0_seq1;comp48199_c0_seq1;comp55183_c0_seq2;comp56945_c0_seq4;comp57241_c0_seq2;comp58381_c0_seq1;comp58569_c0_seq1;comp58772_c0_seq1;comp59147_c0_seq1;comp60149_c0_seq1;comp60375_c0_seq1;comp61595_c0_seq3;comp62250_c0_seq1;comp62833_c1_seq2;com…	0.190909	39
GO:0030097	e	hemopoiesis	49	258	9.32e-11	6.02e-07	biological_process	comp16448_c0_seq1;comp23933_c0_seq1;comp26814_c0_seq1;comp36534_c1_seq1;comp36534_c1_seq2;comp48120_c0_seq1;comp53227_c0_seq1;comp53285_c0_seq1;comp53890_c0_seq2;comp54628_c0_seq1;comp54628_c0_seq2;comp57312_c0_seq3;comp57312_c0_seq5;comp57950_c0_seq1;comp59787_c0_seq2;comp60147_c0_seq1;comp60147_c0_seq4;comp60160_c0_seq1;comp60807_c0_seq3;comp60945_c0_seq1;comp61763_c0_seq1;comp61763_c0_seq9;com…	0.189922	40
GO:1901607	e	alpha-amino acid biosynthetic process	27	144	1.78e-06	0.0115	biological_process	comp19846_c0_seq1;comp47748_c0_seq1;comp47815_c0_seq1;comp51229_c0_seq1;comp52170_c0_seq1;comp53683_c0_seq1;comp56128_c0_seq1;comp57299_c0_seq1;comp60713_c0_seq3;comp61595_c0_seq3;comp66180_c0_seq4;comp66625_c0_seq1;comp66735_c0_seq13;comp66735_c0_seq2;comp66883_c0_seq11;comp66883_c0_seq3;comp66883_c0_seq4;comp67240_c0_seq2;comp67240_c0_seq5;comp67406_c0_seq2;comp67406_c0_seq3;comp69125_c1_seq8;c…	0.1875	41
GO:0044242	e	cellular lipid catabolic process	54	290	7.34e-11	4.74e-07	biological_process	comp18405_c0_seq1;comp45288_c0_seq1;comp55799_c0_seq1;comp57704_c0_seq4;comp59921_c0_seq2;comp60907_c0_seq1;comp61327_c2_seq1;comp62171_c0_seq1;comp62171_c0_seq2;comp62509_c0_seq1;comp62509_c0_seq2;comp627047_c0_seq1;comp63259_c0_seq1;comp64325_c0_seq1;comp64688_c0_seq2;comp64688_c0_seq4;comp65459_c0_seq3;comp65486_c0_seq1;comp65577_c0_seq2;comp66791_c2_seq4;comp67005_c0_seq15;comp67005_c0_seq4;c…	0.186207	42
GO:0016042	e	lipid catabolic process	63	343	1.04e-10	6.75e-07	biological_process	comp18124_c0_seq1;comp18405_c0_seq1;comp19837_c0_seq2;comp38506_c0_seq1;comp45288_c0_seq1;comp55799_c0_seq1;comp56423_c0_seq1;comp57704_c0_seq4;comp59921_c0_seq2;comp60907_c0_seq1;comp61327_c2_seq1;comp62171_c0_seq1;comp62171_c0_seq2;comp62509_c0_seq1;comp62509_c0_seq2;comp627047_c0_seq1;comp63040_c0_seq2;comp63259_c0_seq1;comp64294_c0_seq1;comp64294_c0_seq2;comp64325_c0_seq1;comp64688_c0_seq2;co…	0.183673	43
GO:0006733	e	oxidoreduction coenzyme metabolic process	32	175	3.75e-07	0.00242	biological_process	comp26524_c0_seq1;comp37397_c0_seq1;comp47320_c1_seq1;comp47640_c0_seq1;comp55183_c0_seq2;comp56945_c0_seq4;comp57241_c0_seq2;comp58381_c0_seq1;comp61281_c0_seq4;comp61458_c0_seq1;comp61605_c0_seq4;comp61605_c0_seq5;comp61605_c0_seq9;comp62250_c0_seq1;comp64076_c1_seq2;comp65392_c0_seq2;comp65546_c0_seq1;comp65645_c0_seq2;comp66014_c0_seq2;comp66261_c0_seq4;comp66261_c0_seq8;comp67145_c0_seq5;com…	0.182857	44
GO:0019882	e	antigen processing and presentation	28	154	2.18e-06	0.0141	biological_process	comp31418_c1_seq1;comp48333_c0_seq1;comp58780_c0_seq2;comp60470_c0_seq1;comp60470_c0_seq2;comp65471_c0_seq1;comp65471_c0_seq2;comp68527_c0_seq1;comp68527_c0_seq2;comp68527_c0_seq4;comp68907_c0_seq1;comp69058_c2_seq13;comp69499_c0_seq7;comp69575_c0_seq6;comp69575_c0_seq8;comp70036_c0_seq11;comp70036_c0_seq16;comp70036_c0_seq20;comp70036_c0_seq21;comp70036_c0_seq23;comp70036_c0_seq27;comp70312_c0_s…	0.181818	45
GO:0051707	e	response to other organism	38	211	4.89e-08	0.000316	biological_process	comp16009_c0_seq1;comp16968_c0_seq1;comp32942_c0_seq1;comp35432_c0_seq1;comp37890_c0_seq1;comp38017_c0_seq1;comp43321_c0_seq2;comp48078_c0_seq1;comp48078_c0_seq2;comp55137_c0_seq1;comp55316_c0_seq1;comp56327_c0_seq1;comp57306_c0_seq1;comp59304_c0_seq13;comp59655_c0_seq2;comp65108_c0_seq4;comp65534_c0_seq1;comp65836_c0_seq1;comp66315_c0_seq10;comp66327_c1_seq1;comp66327_c1_seq3;comp66712_c0_seq1;c…	0.180095	46
GO:1901615	e	organic hydroxy compound metabolic process	58	324	1.58e-10	1.02e-06	biological_process	comp18405_c0_seq1;comp26334_c0_seq1;comp29011_c0_seq1;comp37095_c0_seq1;comp37397_c0_seq1;comp43134_c0_seq1;comp44459_c0_seq1;comp47223_c0_seq1;comp47402_c0_seq1;comp47446_c0_seq1;comp47446_c0_seq2;comp48199_c0_seq1;comp51316_c0_seq1;comp55183_c0_seq2;comp55997_c0_seq2;comp57581_c0_seq2;comp57701_c0_seq2;comp59921_c0_seq2;comp59984_c0_seq2;comp60059_c0_seq1;comp62178_c0_seq2;comp62178_c0_seq3;com…	0.179012	47
GO:0006955	e	immune response	49	283	4.13e-09	2.67e-05	biological_process	comp23151_c0_seq1;comp31418_c1_seq1;comp32816_c0_seq1;comp35276_c0_seq1;comp44157_c0_seq1;comp46629_c0_seq1;comp47464_c0_seq1;comp48026_c0_seq1;comp48078_c0_seq1;comp48078_c0_seq2;comp57306_c0_seq1;comp59088_c0_seq3;comp60470_c0_seq1;comp60470_c0_seq2;comp61702_c0_seq2;comp63241_c0_seq3;comp63784_c0_seq3;comp64023_c0_seq3;comp64232_c0_seq2;comp65866_c0_seq4;comp65945_c0_seq3;comp66783_c0_seq1;com…	0.173145	48
GO:0048534	e	hematopoietic or lymphoid organ development	52	303	1.52e-09	9.83e-06	biological_process	comp16448_c0_seq1;comp23933_c0_seq1;comp26814_c0_seq1;comp36534_c1_seq1;comp36534_c1_seq2;comp48120_c0_seq1;comp51832_c0_seq1;comp53227_c0_seq1;comp53285_c0_seq1;comp53890_c0_seq2;comp54628_c0_seq1;comp54628_c0_seq2;comp57312_c0_seq3;comp57312_c0_seq5;comp57950_c0_seq1;comp59787_c0_seq2;comp60147_c0_seq1;comp60147_c0_seq4;comp60160_c0_seq1;comp60807_c0_seq3;comp60945_c0_seq1;comp61763_c0_seq1;com…	0.171617	49
GO:0009064	e	glutamine family amino acid metabolic process	33	193	1.21e-06	0.00779	biological_process	comp17732_c0_seq1;comp236967_c0_seq1;comp32889_c0_seq2;comp47748_c0_seq1;comp51229_c0_seq1;comp56128_c0_seq1;comp56952_c0_seq2;comp59264_c0_seq2;comp59689_c0_seq1;comp60772_c0_seq2;comp61238_c0_seq1;comp61238_c0_seq2;comp62158_c0_seq1;comp62158_c0_seq3;comp63128_c0_seq14;comp63128_c0_seq7;comp63218_c0_seq2;comp65078_c2_seq2;comp65667_c0_seq2;comp66625_c0_seq1;comp66735_c0_seq13;comp66735_c0_seq16…	0.170984	50
GO:1901606	e	alpha-amino acid catabolic process	41	242	1.18e-07	0.000763	biological_process	comp17732_c0_seq1;comp19021_c0_seq1;comp232475_c0_seq1;comp383416_c0_seq1;comp48271_c0_seq2;comp51229_c0_seq1;comp52170_c0_seq1;comp53195_c0_seq1;comp53554_c0_seq2;comp53683_c0_seq1;comp56952_c0_seq2;comp59689_c0_seq1;comp60881_c0_seq1;comp62158_c0_seq1;comp62158_c0_seq3;comp63225_c0_seq3;comp63990_c0_seq1;comp64733_c0_seq17;comp64733_c0_seq3;comp65078_c2_seq2;comp65414_c0_seq4;comp65645_c0_seq2;…	0.169421	51
GO:0019318	e	hexose metabolic process	54	321	1.25e-09	8.09e-06	biological_process	comp15686_c0_seq1;comp19846_c0_seq1;comp32181_c0_seq1;comp37397_c0_seq1;comp44459_c0_seq1;comp44834_c0_seq1;comp47446_c0_seq1;comp47446_c0_seq2;comp47815_c0_seq1;comp48199_c0_seq1;comp53501_c0_seq1;comp55183_c0_seq2;comp56945_c0_seq4;comp57241_c0_seq2;comp58381_c0_seq1;comp58569_c0_seq1;comp58772_c0_seq1;comp59147_c0_seq1;comp59354_c0_seq1;comp59354_c0_seq2;comp59354_c0_seq4;comp59974_c0_seq2;com…	0.168224	52
GO:0006952	e	defense response	38	227	4.36e-07	0.00281	biological_process	comp16009_c0_seq1;comp16968_c0_seq1;comp22314_c0_seq1;comp35432_c0_seq1;comp38017_c0_seq1;comp48078_c0_seq1;comp48078_c0_seq2;comp51240_c0_seq1;comp54752_c0_seq2;comp55316_c0_seq1;comp55717_c0_seq2;comp56327_c0_seq1;comp57306_c0_seq1;comp63153_c0_seq13;comp65108_c0_seq4;comp65534_c0_seq1;comp65836_c0_seq1;comp66044_c0_seq1;comp66044_c0_seq2;comp66044_c0_seq4;comp66315_c0_seq10;comp66327_c1_seq1;c…	0.167401	53
GO:0006575	e	cellular modified amino acid metabolic process	52	312	3.4e-09	2.19e-05	biological_process	comp119881_c0_seq1;comp19021_c0_seq1;comp31483_c0_seq1;comp35667_c0_seq1;comp37672_c0_seq1;comp37732_c0_seq1;comp48271_c0_seq2;comp49619_c0_seq1;comp52156_c0_seq1;comp53683_c0_seq1;comp53823_c0_seq1;comp53910_c0_seq1;comp54644_c0_seq3;comp57701_c0_seq2;comp58908_c0_seq1;comp59264_c0_seq2;comp61238_c0_seq1;comp61238_c0_seq2;comp62258_c0_seq1;comp62258_c0_seq3;comp64201_c0_seq1;comp65645_c0_seq2;co…	0.166667	54
GO:0033334	e	fin morphogenesis	38	228	4.71e-07	0.00304	biological_process	comp21889_c0_seq1;comp36534_c1_seq1;comp36534_c1_seq2;comp53227_c0_seq1;comp56046_c0_seq1;comp57170_c0_seq1;comp58021_c0_seq1;comp58704_c0_seq1;comp60709_c0_seq2;comp63802_c0_seq1;comp64757_c0_seq3;comp65905_c1_seq1;comp65905_c1_seq16;comp65905_c1_seq18;comp66899_c0_seq1;comp67745_c0_seq1;comp67745_c0_seq2;comp67745_c0_seq3;comp67745_c0_seq4;comp67745_c0_seq5;comp67745_c0_seq8;comp68222_c0_seq6;c…	0.166667	55
GO:0005996	e	monosaccharide metabolic process	54	326	2.09e-09	1.35e-05	biological_process	comp15686_c0_seq1;comp19846_c0_seq1;comp32181_c0_seq1;comp37397_c0_seq1;comp44459_c0_seq1;comp44834_c0_seq1;comp47446_c0_seq1;comp47446_c0_seq2;comp47815_c0_seq1;comp48199_c0_seq1;comp53501_c0_seq1;comp55183_c0_seq2;comp56945_c0_seq4;comp57241_c0_seq2;comp58381_c0_seq1;comp58569_c0_seq1;comp58772_c0_seq1;comp59147_c0_seq1;comp59354_c0_seq1;comp59354_c0_seq2;comp59354_c0_seq4;comp59974_c0_seq2;com…	0.165644	56
GO:0016052	e	carbohydrate catabolic process	42	255	1.49e-07	0.000962	biological_process	comp15686_c0_seq1;comp19846_c0_seq1;comp32181_c0_seq1;comp37397_c0_seq1;comp44459_c0_seq1;comp44834_c0_seq1;comp47446_c0_seq1;comp47446_c0_seq2;comp47815_c0_seq1;comp48199_c0_seq1;comp55183_c0_seq2;comp55307_c0_seq3;comp56945_c0_seq4;comp57241_c0_seq2;comp58381_c0_seq1;comp58569_c0_seq1;comp58772_c0_seq1;comp60149_c0_seq1;comp60375_c0_seq1;comp61595_c0_seq3;comp62250_c0_seq1;comp62833_c1_seq2;com…	0.164706	57
GO:0044724	e	single-organism carbohydrate catabolic process	42	255	1.49e-07	0.000962	biological_process	comp15686_c0_seq1;comp19846_c0_seq1;comp32181_c0_seq1;comp37397_c0_seq1;comp44459_c0_seq1;comp44834_c0_seq1;comp47446_c0_seq1;comp47446_c0_seq2;comp47815_c0_seq1;comp48199_c0_seq1;comp55183_c0_seq2;comp55307_c0_seq3;comp56945_c0_seq4;comp57241_c0_seq2;comp58381_c0_seq1;comp58569_c0_seq1;comp58772_c0_seq1;comp60149_c0_seq1;comp60375_c0_seq1;comp61595_c0_seq3;comp62250_c0_seq1;comp62833_c1_seq2;com…	0.164706	58
GO:0044712	e	single-organism catabolic process	59	360	7.59e-10	4.9e-06	biological_process	comp119881_c0_seq1;comp17732_c0_seq1;comp18405_c0_seq1;comp19021_c0_seq1;comp232475_c0_seq1;comp37672_c0_seq1;comp383416_c0_seq1;comp46840_c0_seq2;comp46869_c0_seq2;comp48271_c0_seq2;comp51229_c0_seq1;comp52170_c0_seq1;comp53195_c0_seq1;comp53554_c0_seq2;comp53683_c0_seq1;comp55799_c0_seq1;comp56952_c0_seq2;comp57704_c0_seq4;comp59689_c0_seq1;comp60881_c0_seq1;comp61327_c2_seq1;comp62158_c0_seq1;…	0.163889	59
GO:0044282	e	small molecule catabolic process	59	360	7.59e-10	4.9e-06	biological_process	comp119881_c0_seq1;comp17732_c0_seq1;comp18405_c0_seq1;comp19021_c0_seq1;comp232475_c0_seq1;comp37672_c0_seq1;comp383416_c0_seq1;comp46840_c0_seq2;comp46869_c0_seq2;comp48271_c0_seq2;comp51229_c0_seq1;comp52170_c0_seq1;comp53195_c0_seq1;comp53554_c0_seq2;comp53683_c0_seq1;comp55799_c0_seq1;comp56952_c0_seq2;comp57704_c0_seq4;comp59689_c0_seq1;comp60881_c0_seq1;comp61327_c2_seq1;comp62158_c0_seq1;…	0.163889	60
GO:0046486	e	glycerolipid metabolic process	110	675	2.11e-10	1.36e-06	biological_process	comp18124_c0_seq1;comp18405_c0_seq1;comp19837_c0_seq2;comp26334_c0_seq1;comp38506_c0_seq1;comp45288_c0_seq1;comp53105_c0_seq1;comp54636_c0_seq2;comp55183_c0_seq2;comp56423_c0_seq1;comp57704_c0_seq4;comp58131_c0_seq3;comp59921_c0_seq2;comp59974_c0_seq2;comp60529_c0_seq3;comp61298_c0_seq2;comp62339_c0_seq2;comp62935_c0_seq11;comp62935_c0_seq5;comp62935_c0_seq7;comp63040_c0_seq2;comp63302_c0_seq4;co…	0.162963	61
GO:0009063	e	cellular amino acid catabolic process	44	270	1e-07	0.000646	biological_process	comp119881_c0_seq1;comp17732_c0_seq1;comp19021_c0_seq1;comp232475_c0_seq1;comp37672_c0_seq1;comp383416_c0_seq1;comp48271_c0_seq2;comp51229_c0_seq1;comp52170_c0_seq1;comp53195_c0_seq1;comp53554_c0_seq2;comp53683_c0_seq1;comp56952_c0_seq2;comp59689_c0_seq1;comp60881_c0_seq1;comp62158_c0_seq1;comp62158_c0_seq3;comp63225_c0_seq3;comp63990_c0_seq1;comp64733_c0_seq17;comp64733_c0_seq3;comp65078_c2_seq2…	0.162963	62
GO:0016054	e	organic acid catabolic process	52	320	1.07e-08	6.88e-05	biological_process	comp119881_c0_seq1;comp17732_c0_seq1;comp18405_c0_seq1;comp19021_c0_seq1;comp232475_c0_seq1;comp37672_c0_seq1;comp383416_c0_seq1;comp48271_c0_seq2;comp51229_c0_seq1;comp52170_c0_seq1;comp53195_c0_seq1;comp53554_c0_seq2;comp53683_c0_seq1;comp55799_c0_seq1;comp56952_c0_seq2;comp57704_c0_seq4;comp59689_c0_seq1;comp60881_c0_seq1;comp61327_c2_seq1;comp62158_c0_seq1;comp62158_c0_seq3;comp62171_c0_seq1;…	0.1625	63
GO:0046395	e	carboxylic acid catabolic process	52	320	1.07e-08	6.88e-05	biological_process	comp119881_c0_seq1;comp17732_c0_seq1;comp18405_c0_seq1;comp19021_c0_seq1;comp232475_c0_seq1;comp37672_c0_seq1;comp383416_c0_seq1;comp48271_c0_seq2;comp51229_c0_seq1;comp52170_c0_seq1;comp53195_c0_seq1;comp53554_c0_seq2;comp53683_c0_seq1;comp55799_c0_seq1;comp56952_c0_seq2;comp57704_c0_seq4;comp59689_c0_seq1;comp60881_c0_seq1;comp61327_c2_seq1;comp62158_c0_seq1;comp62158_c0_seq3;comp62171_c0_seq1;…	0.1625	64
GO:0006644	e	phospholipid metabolic process	104	649	1.41e-10	9.09e-07	biological_process	comp18405_c0_seq1;comp45288_c0_seq1;comp53105_c0_seq1;comp54636_c0_seq2;comp57704_c0_seq4;comp58131_c0_seq3;comp59921_c0_seq2;comp60529_c0_seq3;comp60907_c0_seq1;comp61298_c0_seq2;comp62509_c0_seq1;comp62509_c0_seq2;comp62935_c0_seq11;comp62935_c0_seq5;comp62935_c0_seq7;comp63302_c0_seq4;comp63458_c0_seq4;comp63613_c1_seq10;comp63613_c1_seq12;comp63613_c1_seq5;comp63746_c0_seq2;comp64325_c0_seq1;…	0.160247	65
GO:0009607	e	response to biotic stimulus	52	325	1.52e-08	9.84e-05	biological_process	comp16009_c0_seq1;comp16968_c0_seq1;comp32942_c0_seq1;comp34517_c0_seq2;comp35432_c0_seq1;comp37890_c0_seq1;comp38017_c0_seq1;comp43321_c0_seq2;comp48078_c0_seq1;comp48078_c0_seq2;comp55137_c0_seq1;comp55316_c0_seq1;comp56327_c0_seq1;comp57306_c0_seq1;comp58858_c1_seq1;comp59304_c0_seq13;comp59655_c0_seq2;comp61517_c0_seq5;comp63007_c0_seq4;comp63007_c0_seq6;comp63262_c0_seq3;comp63784_c0_seq3;co…	0.16	66
GO:0048568	e	embryonic organ development	34	213	4.35e-06	0.0281	biological_process	comp16448_c0_seq1;comp23933_c0_seq1;comp26814_c0_seq1;comp34517_c0_seq2;comp35771_c0_seq1;comp36534_c1_seq1;comp36534_c1_seq2;comp37242_c0_seq1;comp47464_c0_seq1;comp48120_c0_seq1;comp49922_c0_seq1;comp53227_c0_seq1;comp54628_c0_seq1;comp54628_c0_seq2;comp57950_c0_seq1;comp59787_c0_seq2;comp60124_c0_seq1;comp60147_c0_seq1;comp60147_c0_seq4;comp60160_c0_seq1;comp60709_c0_seq2;comp60945_c0_seq1;com…	0.159624	67
GO:0006869	e	lipid transport	44	277	2.57e-07	0.00166	biological_process	comp29011_c0_seq1;comp36804_c0_seq1;comp55339_c0_seq1;comp56855_c0_seq2;comp59624_c0_seq1;comp59984_c0_seq2;comp60060_c0_seq5;comp60060_c0_seq6;comp61702_c0_seq2;comp65073_c0_seq6;comp65143_c0_seq2;comp65194_c0_seq1;comp65194_c0_seq2;comp66327_c1_seq1;comp66327_c1_seq3;comp67064_c0_seq2;comp67064_c0_seq3;comp67064_c0_seq4;comp67159_c0_seq4;comp67244_c0_seq2;comp67592_c0_seq2;comp67963_c0_seq1;com…	0.158845	68
GO:0043603	e	cellular amide metabolic process	36	229	4.56e-06	0.0294	biological_process	comp17732_c0_seq1;comp26524_c0_seq1;comp31483_c0_seq1;comp35667_c0_seq1;comp37732_c0_seq1;comp46869_c0_seq2;comp47320_c1_seq1;comp49619_c0_seq1;comp52156_c0_seq1;comp53823_c0_seq1;comp53910_c0_seq1;comp56952_c0_seq2;comp58381_c0_seq1;comp58908_c0_seq1;comp61238_c0_seq1;comp61238_c0_seq2;comp61458_c0_seq1;comp64201_c0_seq1;comp66060_c1_seq1;comp66381_c0_seq2;comp67145_c0_seq5;comp67406_c0_seq2;com…	0.157205	69
GO:0009308	e	amine metabolic process	42	274	1.06e-06	0.00683	biological_process	comp18405_c0_seq1;comp19021_c0_seq1;comp19846_c0_seq1;comp46577_c0_seq1;comp47815_c0_seq1;comp52170_c0_seq1;comp53554_c0_seq2;comp53683_c0_seq1;comp56128_c0_seq1;comp57299_c0_seq1;comp60713_c0_seq3;comp61972_c0_seq1;comp63061_c0_seq1;comp63225_c0_seq3;comp65645_c0_seq2;comp65986_c0_seq3;comp66381_c0_seq2;comp66883_c0_seq11;comp66883_c0_seq3;comp66978_c2_seq2;comp67674_c2_seq10;comp67674_c2_seq16;…	0.153285	70
GO:0008652	e	cellular amino acid biosynthetic process	44	288	9.03e-07	0.00583	biological_process	comp19846_c0_seq1;comp31483_c0_seq1;comp35667_c0_seq1;comp47748_c0_seq1;comp47815_c0_seq1;comp48271_c0_seq2;comp51229_c0_seq1;comp52170_c0_seq1;comp53683_c0_seq1;comp53823_c0_seq1;comp56128_c0_seq1;comp57299_c0_seq1;comp59937_c0_seq1;comp60713_c0_seq3;comp61238_c0_seq1;comp61238_c0_seq2;comp61595_c0_seq3;comp61675_c0_seq3;comp66180_c0_seq4;comp66327_c1_seq1;comp66327_c1_seq3;comp66625_c0_seq1;com…	0.152778	71
GO:0006118	e	electron transport	50	330	1.61e-07	0.00104	biological_process	comp19822_c0_seq1;comp2330_c0_seq1;comp27994_c0_seq1;comp28317_c0_seq1;comp45325_c0_seq2;comp46916_c0_seq1;comp53823_c0_seq1;comp61586_c0_seq1;comp62171_c0_seq1;comp62171_c0_seq2;comp62635_c0_seq1;comp63421_c0_seq2;comp63623_c0_seq1;comp63651_c0_seq1;comp64029_c0_seq1;comp64983_c0_seq2;comp65911_c0_seq2;comp65911_c0_seq3;comp66261_c0_seq4;comp66261_c0_seq8;comp66308_c0_seq2;comp66712_c0_seq1;comp…	0.151515	72
GO:0006790	e	sulfur compound metabolic process	43	285	1.5e-06	0.00967	biological_process	comp206938_c0_seq1;comp29887_c0_seq1;comp31483_c0_seq1;comp32181_c0_seq1;comp35667_c0_seq1;comp37732_c0_seq1;comp49619_c0_seq1;comp52156_c0_seq1;comp53683_c0_seq1;comp53910_c0_seq1;comp54644_c0_seq3;comp56128_c0_seq1;comp57299_c0_seq1;comp58609_c0_seq3;comp58654_c0_seq2;comp58908_c0_seq1;comp60713_c0_seq3;comp61238_c0_seq1;comp61238_c0_seq2;comp62707_c0_seq1;comp64201_c0_seq1;comp65742_c0_seq6;co…	0.150877	73
GO:0006629	e	lipid metabolic process	226	1509	2.18e-10	1.41e-06	biological_process	comp18124_c0_seq1;comp18405_c0_seq1;comp19837_c0_seq2;comp206938_c0_seq1;comp21889_c0_seq1;comp26075_c0_seq1;comp26138_c0_seq1;comp26334_c0_seq1;comp29011_c0_seq1;comp30153_c0_seq1;comp36804_c0_seq1;comp37095_c0_seq1;comp38506_c0_seq1;comp43134_c0_seq1;comp45288_c0_seq1;comp47402_c0_seq1;comp47688_c0_seq1;comp48215_c0_seq1;comp48215_c0_seq2;comp49619_c0_seq1;comp51316_c0_seq1;comp51521_c0_seq1;co…	0.149768	74
GO:0035107	e	appendage morphogenesis	43	288	1.81e-06	0.0117	biological_process	comp21889_c0_seq1;comp36534_c1_seq1;comp36534_c1_seq2;comp47901_c0_seq1;comp53227_c0_seq1;comp56046_c0_seq1;comp56149_c0_seq2;comp57170_c0_seq1;comp58021_c0_seq1;comp58704_c0_seq1;comp60709_c0_seq2;comp63802_c0_seq1;comp64087_c0_seq5;comp64195_c0_seq1;comp64757_c0_seq3;comp65905_c1_seq1;comp65905_c1_seq16;comp65905_c1_seq18;comp66899_c0_seq1;comp67745_c0_seq1;comp67745_c0_seq2;comp67745_c0_seq3;c…	0.149306	75
GO:0055114	e	oxidation-reduction process	232	1558	3.03e-10	1.95e-06	biological_process	comp119881_c0_seq1;comp19021_c0_seq1;comp21889_c0_seq1;comp2330_c0_seq1;comp27994_c0_seq1;comp28317_c0_seq1;comp29887_c0_seq1;comp32181_c0_seq1;comp35667_c0_seq1;comp37095_c0_seq1;comp37397_c0_seq1;comp37672_c0_seq1;comp37732_c0_seq1;comp41800_c0_seq1;comp43134_c0_seq1;comp43950_c0_seq2;comp44269_c0_seq3;comp45325_c0_seq2;comp46840_c0_seq2;comp46916_c0_seq1;comp46974_c0_seq1;comp47223_c0_seq1;com…	0.148909	76
GO:0006650	e	glycerophospholipid metabolic process	55	371	8.61e-08	0.000556	biological_process	comp18405_c0_seq1;comp45288_c0_seq1;comp53105_c0_seq1;comp54636_c0_seq2;comp58131_c0_seq3;comp60529_c0_seq3;comp62935_c0_seq11;comp62935_c0_seq5;comp62935_c0_seq7;comp63302_c0_seq4;comp63458_c0_seq4;comp63613_c1_seq10;comp63613_c1_seq12;comp63613_c1_seq5;comp65529_c0_seq13;comp65529_c0_seq7;comp65986_c0_seq14;comp65986_c0_seq3;comp66042_c1_seq1;comp66042_c1_seq2;comp66042_c1_seq5;comp66100_c0_seq…	0.148248	77
GO:0044255	e	cellular lipid metabolic process	193	1307	2.64e-10	1.7e-06	biological_process	comp18124_c0_seq1;comp18405_c0_seq1;comp19837_c0_seq2;comp21889_c0_seq1;comp26138_c0_seq1;comp26334_c0_seq1;comp37095_c0_seq1;comp38506_c0_seq1;comp43134_c0_seq1;comp45288_c0_seq1;comp47402_c0_seq1;comp47688_c0_seq1;comp49619_c0_seq1;comp51316_c0_seq1;comp51521_c0_seq1;comp53105_c0_seq1;comp53683_c0_seq1;comp53910_c0_seq1;comp54591_c0_seq2;comp54636_c0_seq2;comp54843_c0_seq1;comp55183_c0_seq2;com…	0.147666	78
GO:0016053	e	organic acid biosynthetic process	69	471	4.16e-09	2.69e-05	biological_process	comp19846_c0_seq1;comp26138_c0_seq1;comp31483_c0_seq1;comp35667_c0_seq1;comp37095_c0_seq1;comp43134_c0_seq1;comp47402_c0_seq1;comp47748_c0_seq1;comp47815_c0_seq1;comp48271_c0_seq2;comp51229_c0_seq1;comp51521_c0_seq1;comp52170_c0_seq1;comp53683_c0_seq1;comp53823_c0_seq1;comp54843_c0_seq1;comp55436_c0_seq1;comp56128_c0_seq1;comp57299_c0_seq1;comp57442_c0_seq3;comp57581_c0_seq2;comp58381_c0_seq1;com…	0.146497	79
GO:0046394	e	carboxylic acid biosynthetic process	69	471	4.16e-09	2.69e-05	biological_process	comp19846_c0_seq1;comp26138_c0_seq1;comp31483_c0_seq1;comp35667_c0_seq1;comp37095_c0_seq1;comp43134_c0_seq1;comp47402_c0_seq1;comp47748_c0_seq1;comp47815_c0_seq1;comp48271_c0_seq2;comp51229_c0_seq1;comp51521_c0_seq1;comp52170_c0_seq1;comp53683_c0_seq1;comp53823_c0_seq1;comp54843_c0_seq1;comp55436_c0_seq1;comp56128_c0_seq1;comp57299_c0_seq1;comp57442_c0_seq3;comp57581_c0_seq2;comp58381_c0_seq1;com…	0.146497	80
GO:0044711	e	single-organism biosynthetic process	91	650	4.1e-10	2.65e-06	biological_process	comp18405_c0_seq1;comp19846_c0_seq1;comp21889_c0_seq1;comp26138_c0_seq1;comp31483_c0_seq1;comp35667_c0_seq1;comp37095_c0_seq1;comp43134_c0_seq1;comp44459_c0_seq1;comp47402_c0_seq1;comp47446_c0_seq1;comp47446_c0_seq2;comp47748_c0_seq1;comp47815_c0_seq1;comp48199_c0_seq1;comp48271_c0_seq2;comp51229_c0_seq1;comp51521_c0_seq1;comp52170_c0_seq1;comp53683_c0_seq1;comp53823_c0_seq1;comp54843_c0_seq1;com…	0.14	81
GO:0006091	e	generation of precursor metabolites and energy	67	485	6.73e-08	0.000434	biological_process	comp15686_c0_seq1;comp19846_c0_seq1;comp32181_c0_seq1;comp37397_c0_seq1;comp40135_c0_seq3;comp41800_c0_seq1;comp44459_c0_seq1;comp44834_c0_seq1;comp47446_c0_seq1;comp47446_c0_seq2;comp47805_c0_seq1;comp47815_c0_seq1;comp48199_c0_seq1;comp55183_c0_seq2;comp55270_c0_seq1;comp56702_c0_seq1;comp56702_c0_seq4;comp56945_c0_seq4;comp57134_c0_seq1;comp57241_c0_seq2;comp58360_c0_seq1;comp58569_c0_seq1;com…	0.138144	82
GO:0044283	e	small molecule biosynthetic process	89	645	5.88e-10	3.8e-06	biological_process	comp18405_c0_seq1;comp19846_c0_seq1;comp21889_c0_seq1;comp26138_c0_seq1;comp31483_c0_seq1;comp35667_c0_seq1;comp37095_c0_seq1;comp43134_c0_seq1;comp44459_c0_seq1;comp47402_c0_seq1;comp47446_c0_seq1;comp47446_c0_seq2;comp47748_c0_seq1;comp47815_c0_seq1;comp48199_c0_seq1;comp48271_c0_seq2;comp51229_c0_seq1;comp51521_c0_seq1;comp52170_c0_seq1;comp53683_c0_seq1;comp53823_c0_seq1;comp54843_c0_seq1;com…	0.137984	83
GO:0019637	e	organophosphate metabolic process	274	2010	3.77e-10	2.43e-06	biological_process	comp17027_c0_seq1;comp18405_c0_seq1;comp26524_c0_seq1;comp34640_c0_seq1;comp35231_c0_seq1;comp37397_c0_seq1;comp37639_c0_seq1;comp37938_c0_seq1;comp40135_c0_seq3;comp42080_c0_seq1;comp44459_c0_seq1;comp45288_c0_seq1;comp47320_c1_seq1;comp47446_c0_seq1;comp47446_c0_seq2;comp47640_c0_seq1;comp48309_c0_seq1;comp48309_c0_seq2;comp48309_c0_seq3;comp48309_c0_seq4;comp48329_c0_seq1;comp49659_c0_seq2;com…	0.136318	84
GO:0009112	e	nucleobase metabolic process	67	494	1.48e-07	0.000956	biological_process	comp26524_c0_seq1;comp34640_c0_seq1;comp46840_c0_seq2;comp46869_c0_seq2;comp48309_c0_seq1;comp48309_c0_seq2;comp48309_c0_seq3;comp48309_c0_seq4;comp53501_c0_seq1;comp53823_c0_seq1;comp53996_c0_seq1;comp56438_c0_seq1;comp58133_c0_seq2;comp59839_c0_seq1;comp59839_c0_seq3;comp60108_c0_seq5;comp60375_c0_seq1;comp60772_c0_seq2;comp60989_c0_seq2;comp61087_c0_seq3;comp61458_c0_seq1;comp62158_c0_seq1;com…	0.135628	85
GO:0009056	e	catabolic process	346	2607	3.98e-10	2.57e-06	biological_process	comp119881_c0_seq1;comp15686_c0_seq1;comp17027_c0_seq1;comp17732_c0_seq1;comp18124_c0_seq1;comp18405_c0_seq1;comp19021_c0_seq1;comp19837_c0_seq2;comp19846_c0_seq1;comp232475_c0_seq1;comp32181_c0_seq1;comp32220_c0_seq1;comp34640_c0_seq1;comp35231_c0_seq1;comp36804_c0_seq1;comp37397_c0_seq1;comp37639_c0_seq1;comp37672_c0_seq1;comp37938_c0_seq1;comp383416_c0_seq1;comp38506_c0_seq1;comp42080_c0_seq1;…	0.13272	86
GO:0032787	e	monocarboxylic acid metabolic process	59	445	1.87e-06	0.0121	biological_process	comp17732_c0_seq1;comp18405_c0_seq1;comp26138_c0_seq1;comp37095_c0_seq1;comp43134_c0_seq1;comp45288_c0_seq1;comp47374_c0_seq1;comp47402_c0_seq1;comp47688_c0_seq1;comp49619_c0_seq1;comp51521_c0_seq1;comp53195_c0_seq1;comp53683_c0_seq1;comp53910_c0_seq1;comp54843_c0_seq1;comp55436_c0_seq1;comp55799_c0_seq1;comp56952_c0_seq2;comp57299_c0_seq1;comp57442_c0_seq3;comp57581_c0_seq2;comp57704_c0_seq4;com…	0.132584	87
GO:0006144	e	purine nucleobase metabolic process	53	400	6.05e-06	0.0391	biological_process	comp26524_c0_seq1;comp46840_c0_seq2;comp46869_c0_seq2;comp53501_c0_seq1;comp53996_c0_seq1;comp56438_c0_seq1;comp58133_c0_seq2;comp59839_c0_seq1;comp59839_c0_seq3;comp60375_c0_seq1;comp60989_c0_seq2;comp61087_c0_seq3;comp61458_c0_seq1;comp62176_c0_seq3;comp62429_c0_seq2;comp62707_c0_seq1;comp63128_c0_seq10;comp63128_c0_seq12;comp63128_c0_seq14;comp63128_c0_seq7;comp63262_c0_seq3;comp63262_c0_seq4;…	0.1325	88
GO:1901575	e	organic substance catabolic process	336	2540	3.93e-10	2.53e-06	biological_process	comp119881_c0_seq1;comp15686_c0_seq1;comp17027_c0_seq1;comp17732_c0_seq1;comp18124_c0_seq1;comp18405_c0_seq1;comp19021_c0_seq1;comp19837_c0_seq2;comp19846_c0_seq1;comp232475_c0_seq1;comp32181_c0_seq1;comp34640_c0_seq1;comp35231_c0_seq1;comp36804_c0_seq1;comp37397_c0_seq1;comp37639_c0_seq1;comp37672_c0_seq1;comp37938_c0_seq1;comp383416_c0_seq1;comp38506_c0_seq1;comp42080_c0_seq1;comp44459_c0_seq1;…	0.132283	89
GO:0006820	e	anion transport	56	425	3.16e-06	0.0204	biological_process	comp49196_c0_seq1;comp51498_c0_seq2;comp53015_c0_seq6;comp53867_c0_seq2;comp53867_c0_seq7;comp55316_c1_seq2;comp55316_c1_seq6;comp55589_c0_seq1;comp57950_c0_seq1;comp58208_c0_seq3;comp59624_c0_seq1;comp60060_c0_seq5;comp60060_c0_seq6;comp60204_c0_seq1;comp61026_c1_seq1;comp61859_c2_seq2;comp62039_c0_seq2;comp62039_c0_seq3;comp62276_c0_seq11;comp63425_c0_seq2;comp63622_c0_seq1;comp63622_c0_seq3;co…	0.131765	90
GO:0046434	e	organophosphate catabolic process	125	970	1.73e-10	1.12e-06	biological_process	comp17027_c0_seq1;comp18405_c0_seq1;comp34640_c0_seq1;comp35231_c0_seq1;comp37639_c0_seq1;comp37938_c0_seq1;comp42080_c0_seq1;comp45288_c0_seq1;comp48309_c0_seq1;comp48309_c0_seq2;comp48309_c0_seq3;comp48309_c0_seq4;comp48329_c0_seq1;comp49659_c0_seq2;comp50670_c0_seq1;comp51876_c0_seq1;comp53890_c0_seq2;comp57594_c0_seq3;comp57704_c0_seq4;comp58360_c0_seq1;comp58360_c0_seq3;comp58548_c0_seq1;com…	0.128866	91
GO:1901605	e	alpha-amino acid metabolic process	130	1011	1.79e-10	1.16e-06	biological_process	comp17732_c0_seq1;comp19021_c0_seq1;comp19846_c0_seq1;comp232475_c0_seq1;comp236967_c0_seq1;comp29887_c0_seq1;comp32181_c0_seq1;comp32889_c0_seq2;comp383416_c0_seq1;comp46577_c0_seq1;comp47748_c0_seq1;comp47815_c0_seq1;comp48271_c0_seq2;comp49071_c0_seq1;comp50694_c0_seq1;comp51229_c0_seq1;comp52170_c0_seq1;comp53105_c0_seq1;comp53195_c0_seq1;comp53554_c0_seq2;comp53683_c0_seq1;comp54490_c0_seq1;…	0.128586	92
GO:1901566	e	organonitrogen compound biosynthetic process	112	884	7.98e-10	5.15e-06	biological_process	comp18405_c0_seq1;comp19846_c0_seq1;comp31483_c0_seq1;comp35667_c0_seq1;comp43134_c0_seq1;comp43297_c0_seq2;comp46869_c0_seq2;comp47320_c1_seq1;comp47640_c0_seq1;comp47748_c0_seq1;comp47815_c0_seq1;comp48271_c0_seq2;comp51229_c0_seq1;comp51316_c0_seq1;comp52170_c0_seq1;comp53683_c0_seq1;comp53823_c0_seq1;comp53996_c0_seq1;comp55316_c0_seq1;comp56128_c0_seq1;comp56438_c0_seq1;comp56658_c0_seq2;com…	0.126697	93
GO:0006732	e	coenzyme metabolic process	66	522	2.16e-06	0.014	biological_process	comp119881_c0_seq1;comp19021_c0_seq1;comp26334_c0_seq1;comp26524_c0_seq1;comp37397_c0_seq1;comp37672_c0_seq1;comp47320_c1_seq1;comp47374_c0_seq1;comp47640_c0_seq1;comp48271_c0_seq2;comp50817_c0_seq2;comp52170_c0_seq1;comp53554_c0_seq2;comp53823_c0_seq1;comp54644_c0_seq3;comp55183_c0_seq2;comp56945_c0_seq4;comp57241_c0_seq2;comp58381_c0_seq1;comp59147_c0_seq1;comp60060_c0_seq5;comp60060_c0_seq6;co…	0.126437	94
GO:0051186	e	cofactor metabolic process	73	578	5.95e-07	0.00384	biological_process	comp119881_c0_seq1;comp19021_c0_seq1;comp26334_c0_seq1;comp26524_c0_seq1;comp37397_c0_seq1;comp37672_c0_seq1;comp43297_c0_seq2;comp47320_c1_seq1;comp47374_c0_seq1;comp47640_c0_seq1;comp48271_c0_seq2;comp50817_c0_seq2;comp52170_c0_seq1;comp53554_c0_seq2;comp53823_c0_seq1;comp54644_c0_seq3;comp55183_c0_seq2;comp56945_c0_seq4;comp57241_c0_seq2;comp58381_c0_seq1;comp59147_c0_seq1;comp60059_c0_seq1;co…	0.126298	95
GO:0055085	e	transmembrane transport	169	1347	3.36e-10	2.17e-06	biological_process	comp18428_c0_seq1;comp21236_c0_seq1;comp21236_c0_seq2;comp29429_c0_seq1;comp37938_c0_seq1;comp39713_c0_seq1;comp40135_c0_seq3;comp42524_c0_seq2;comp43297_c0_seq2;comp47446_c0_seq2;comp49924_c0_seq1;comp50536_c0_seq1;comp50780_c0_seq3;comp51279_c0_seq4;comp51498_c0_seq2;comp52480_c0_seq2;comp53015_c0_seq6;comp53105_c0_seq1;comp53148_c0_seq1;comp53148_c0_seq2;comp53867_c0_seq2;comp53867_c0_seq7;com…	0.125464	96
GO:0002376	e	immune system process	101	812	1.18e-08	7.63e-05	biological_process	comp23151_c0_seq1;comp24115_c0_seq1;comp31418_c1_seq1;comp32816_c0_seq1;comp34517_c0_seq2;comp35276_c0_seq1;comp37639_c0_seq1;comp43321_c0_seq2;comp44157_c0_seq1;comp46629_c0_seq1;comp47464_c0_seq1;comp48026_c0_seq1;comp48078_c0_seq1;comp48078_c0_seq2;comp48333_c0_seq1;comp51854_c0_seq1;comp55717_c0_seq2;comp57297_c0_seq1;comp57306_c0_seq1;comp57925_c0_seq1;comp58780_c0_seq2;comp59088_c0_seq3;com…	0.124384	97
GO:1901361	e	organic cyclic compound catabolic process	137	1103	2.27e-10	1.46e-06	biological_process	comp119881_c0_seq1;comp17027_c0_seq1;comp17732_c0_seq1;comp19021_c0_seq1;comp232475_c0_seq1;comp34640_c0_seq1;comp35231_c0_seq1;comp37639_c0_seq1;comp37672_c0_seq1;comp37938_c0_seq1;comp383416_c0_seq1;comp42080_c0_seq1;comp46840_c0_seq2;comp46869_c0_seq2;comp48271_c0_seq2;comp48309_c0_seq1;comp48309_c0_seq2;comp48309_c0_seq3;comp48309_c0_seq4;comp48329_c0_seq1;comp49659_c0_seq2;comp50670_c0_seq1;…	0.124207	98
GO:0019439	e	aromatic compound catabolic process	132	1070	2.64e-10	1.7e-06	biological_process	comp119881_c0_seq1;comp17027_c0_seq1;comp17732_c0_seq1;comp19021_c0_seq1;comp232475_c0_seq1;comp34640_c0_seq1;comp35231_c0_seq1;comp37639_c0_seq1;comp37672_c0_seq1;comp37938_c0_seq1;comp383416_c0_seq1;comp42080_c0_seq1;comp46840_c0_seq2;comp46869_c0_seq2;comp48271_c0_seq2;comp48309_c0_seq1;comp48309_c0_seq2;comp48309_c0_seq3;comp48309_c0_seq4;comp48329_c0_seq1;comp49659_c0_seq2;comp50670_c0_seq1;…	0.123364	99
GO:0044248	e	cellular catabolic process	267	2167	4.1e-10	2.65e-06	biological_process	comp119881_c0_seq1;comp17027_c0_seq1;comp17732_c0_seq1;comp18405_c0_seq1;comp19021_c0_seq1;comp232475_c0_seq1;comp32220_c0_seq1;comp34640_c0_seq1;comp35231_c0_seq1;comp36804_c0_seq1;comp37639_c0_seq1;comp37672_c0_seq1;comp37938_c0_seq1;comp383416_c0_seq1;comp42080_c0_seq1;comp42924_c0_seq4;comp45288_c0_seq1;comp46840_c0_seq2;comp46869_c0_seq2;comp47374_c0_seq1;comp48271_c0_seq2;comp48309_c0_seq1;…	0.123212	100
GO:1901565	e	organonitrogen compound catabolic process	137	1125	3.56e-10	2.3e-06	biological_process	comp119881_c0_seq1;comp17027_c0_seq1;comp17732_c0_seq1;comp19021_c0_seq1;comp232475_c0_seq1;comp35231_c0_seq1;comp37639_c0_seq1;comp37672_c0_seq1;comp37938_c0_seq1;comp383416_c0_seq1;comp42080_c0_seq1;comp46840_c0_seq2;comp46869_c0_seq2;comp48271_c0_seq2;comp48329_c0_seq1;comp49659_c0_seq2;comp50670_c0_seq1;comp51229_c0_seq1;comp51876_c0_seq1;comp52170_c0_seq1;comp53195_c0_seq1;comp53554_c0_seq2;…	0.121778	101
GO:0090407	e	organophosphate biosynthetic process	84	693	5.33e-07	0.00344	biological_process	comp18405_c0_seq1;comp47320_c1_seq1;comp47640_c0_seq1;comp50817_c0_seq2;comp53823_c0_seq1;comp53996_c0_seq1;comp56438_c0_seq1;comp58131_c0_seq3;comp58133_c0_seq2;comp59839_c0_seq1;comp59839_c0_seq3;comp60060_c0_seq5;comp60060_c0_seq6;comp60529_c0_seq3;comp60772_c0_seq2;comp61281_c0_seq4;comp61298_c0_seq2;comp62158_c0_seq1;comp62158_c0_seq3;comp62429_c0_seq2;comp62707_c0_seq1;comp62935_c0_seq11;co…	0.121212	102
GO:0005975	e	carbohydrate metabolic process	128	1057	6.95e-10	4.49e-06	biological_process	comp15686_c0_seq1;comp19846_c0_seq1;comp26334_c0_seq1;comp32181_c0_seq1;comp32220_c0_seq1;comp37397_c0_seq1;comp37954_c0_seq1;comp41800_c0_seq1;comp43114_c0_seq1;comp44459_c0_seq1;comp44834_c0_seq1;comp47446_c0_seq1;comp47446_c0_seq2;comp47815_c0_seq1;comp48199_c0_seq1;comp52960_c0_seq1;comp52960_c0_seq2;comp53195_c0_seq1;comp53501_c0_seq1;comp53824_c0_seq2;comp54801_c0_seq2;comp54801_c0_seq3;com…	0.121097	103
GO:0019752	e	carboxylic acid metabolic process	341	2819	4.13e-10	2.67e-06	biological_process	comp119881_c0_seq1;comp17732_c0_seq1;comp18405_c0_seq1;comp19021_c0_seq1;comp19846_c0_seq1;comp232475_c0_seq1;comp236967_c0_seq1;comp26138_c0_seq1;comp29887_c0_seq1;comp31483_c0_seq1;comp32181_c0_seq1;comp32889_c0_seq2;comp35667_c0_seq1;comp37095_c0_seq1;comp37672_c0_seq1;comp37732_c0_seq1;comp38327_c0_seq2;comp383416_c0_seq1;comp39053_c0_seq2;comp43134_c0_seq1;comp45288_c0_seq1;comp46577_c0_seq1…	0.120965	104
GO:0046700	e	heterocycle catabolic process	131	1085	8.11e-10	5.23e-06	biological_process	comp119881_c0_seq1;comp17027_c0_seq1;comp17732_c0_seq1;comp19021_c0_seq1;comp232475_c0_seq1;comp34640_c0_seq1;comp35231_c0_seq1;comp37639_c0_seq1;comp37672_c0_seq1;comp37938_c0_seq1;comp383416_c0_seq1;comp42080_c0_seq1;comp46840_c0_seq2;comp46869_c0_seq2;comp48309_c0_seq1;comp48309_c0_seq2;comp48309_c0_seq3;comp48309_c0_seq4;comp48329_c0_seq1;comp49659_c0_seq2;comp50670_c0_seq1;comp51229_c0_seq1;…	0.120737	105
GO:0008610	e	lipid biosynthetic process	82	680	9.16e-07	0.00591	biological_process	comp18405_c0_seq1;comp21889_c0_seq1;comp26138_c0_seq1;comp26334_c0_seq1;comp29011_c0_seq1;comp37095_c0_seq1;comp43134_c0_seq1;comp47402_c0_seq1;comp51316_c0_seq1;comp51521_c0_seq1;comp54843_c0_seq1;comp55436_c0_seq1;comp56658_c0_seq2;comp57163_c0_seq1;comp57163_c0_seq3;comp57299_c0_seq1;comp57442_c0_seq3;comp57581_c0_seq2;comp58131_c0_seq3;comp60060_c0_seq3;comp60060_c0_seq4;comp60060_c0_seq5;com…	0.120588	106
GO:1901135	e	carbohydrate derivative metabolic process	199	1651	2.73e-10	1.76e-06	biological_process	comp17027_c0_seq1;comp18405_c0_seq1;comp26524_c0_seq1;comp34640_c0_seq1;comp35231_c0_seq1;comp37397_c0_seq1;comp37639_c0_seq1;comp37938_c0_seq1;comp40135_c0_seq3;comp42080_c0_seq1;comp43114_c0_seq1;comp44459_c0_seq1;comp47446_c0_seq1;comp47446_c0_seq2;comp47748_c0_seq1;comp48309_c0_seq1;comp48309_c0_seq2;comp48309_c0_seq3;comp48309_c0_seq4;comp48329_c0_seq1;comp49659_c0_seq2;comp50670_c0_seq1;com…	0.120533	107
GO:0006082	e	organic acid metabolic process	350	2923	4.17e-10	2.69e-06	biological_process	comp119881_c0_seq1;comp17732_c0_seq1;comp18405_c0_seq1;comp19021_c0_seq1;comp19846_c0_seq1;comp232475_c0_seq1;comp236967_c0_seq1;comp26138_c0_seq1;comp29887_c0_seq1;comp31483_c0_seq1;comp32181_c0_seq1;comp32889_c0_seq2;comp35667_c0_seq1;comp37095_c0_seq1;comp37672_c0_seq1;comp37732_c0_seq1;comp38327_c0_seq2;comp383416_c0_seq1;comp39053_c0_seq2;comp43134_c0_seq1;comp45288_c0_seq1;comp46577_c0_seq1…	0.11974	108
GO:0044270	e	cellular nitrogen compound catabolic process	129	1078	1.49e-09	9.6e-06	biological_process	comp119881_c0_seq1;comp17027_c0_seq1;comp17732_c0_seq1;comp19021_c0_seq1;comp232475_c0_seq1;comp34640_c0_seq1;comp35231_c0_seq1;comp37639_c0_seq1;comp37672_c0_seq1;comp37938_c0_seq1;comp383416_c0_seq1;comp42080_c0_seq1;comp46840_c0_seq2;comp46869_c0_seq2;comp48309_c0_seq1;comp48309_c0_seq2;comp48309_c0_seq3;comp48309_c0_seq4;comp48329_c0_seq1;comp49659_c0_seq2;comp50670_c0_seq1;comp51876_c0_seq1;…	0.119666	109
GO:0043436	e	oxoacid metabolic process	348	2913	3.82e-10	2.46e-06	biological_process	comp119881_c0_seq1;comp17732_c0_seq1;comp18405_c0_seq1;comp19021_c0_seq1;comp19846_c0_seq1;comp232475_c0_seq1;comp236967_c0_seq1;comp26138_c0_seq1;comp29887_c0_seq1;comp31483_c0_seq1;comp32181_c0_seq1;comp32889_c0_seq2;comp35667_c0_seq1;comp37095_c0_seq1;comp37672_c0_seq1;comp37732_c0_seq1;comp38327_c0_seq2;comp383416_c0_seq1;comp39053_c0_seq2;comp43134_c0_seq1;comp45288_c0_seq1;comp46577_c0_seq1…	0.119464	110
GO:0044281	e	small molecule metabolic process	560	4695	5.23e-10	3.38e-06	biological_process	comp119881_c0_seq1;comp17027_c0_seq1;comp17732_c0_seq1;comp18405_c0_seq1;comp19021_c0_seq1;comp19846_c0_seq1;comp21889_c0_seq1;comp232475_c0_seq1;comp236967_c0_seq1;comp26075_c0_seq1;comp26138_c0_seq1;comp26334_c0_seq1;comp26524_c0_seq1;comp29011_c0_seq1;comp29887_c0_seq1;comp31483_c0_seq1;comp32181_c0_seq1;comp32889_c0_seq2;comp34640_c0_seq1;comp35231_c0_seq1;comp35667_c0_seq1;comp37095_c0_seq1;…	0.119276	111
GO:0048513	e	organ development	182	1527	2.83e-10	1.82e-06	biological_process	comp117032_c0_seq1;comp16448_c0_seq1;comp16798_c0_seq1;comp21950_c0_seq1;comp23933_c0_seq1;comp26814_c0_seq1;comp31418_c1_seq1;comp33672_c0_seq1;comp34517_c0_seq2;comp35771_c0_seq1;comp36534_c1_seq1;comp36534_c1_seq2;comp37242_c0_seq1;comp37531_c0_seq1;comp41341_c0_seq1;comp42802_c0_seq2;comp43321_c0_seq2;comp437500_c0_seq1;comp47464_c0_seq1;comp47901_c0_seq1;comp47970_c0_seq1;comp48026_c0_seq1;c…	0.119188	112
GO:0006796	e	phosphate-containing compound metabolic process	539	4525	4.58e-10	2.96e-06	biological_process	comp17027_c0_seq1;comp18405_c0_seq1;comp20576_c0_seq1;comp236967_c0_seq1;comp26524_c0_seq1;comp34640_c0_seq1;comp35231_c0_seq1;comp37397_c0_seq1;comp37639_c0_seq1;comp37938_c0_seq1;comp38327_c0_seq2;comp39053_c0_seq2;comp40135_c0_seq3;comp42080_c0_seq1;comp44459_c0_seq1;comp45288_c0_seq1;comp47320_c1_seq1;comp47446_c0_seq1;comp47446_c0_seq2;comp47640_c0_seq1;comp47734_c0_seq1;comp47734_c0_seq2;co…	0.119116	113
GO:0006520	e	cellular amino acid metabolic process	301	2535	3.83e-10	2.47e-06	biological_process	comp119881_c0_seq1;comp17732_c0_seq1;comp19021_c0_seq1;comp19846_c0_seq1;comp232475_c0_seq1;comp236967_c0_seq1;comp29887_c0_seq1;comp31483_c0_seq1;comp32181_c0_seq1;comp32889_c0_seq2;comp35667_c0_seq1;comp37672_c0_seq1;comp37732_c0_seq1;comp38327_c0_seq2;comp383416_c0_seq1;comp39053_c0_seq2;comp46577_c0_seq1;comp47748_c0_seq1;comp47815_c0_seq1;comp47865_c0_seq2;comp48271_c0_seq2;comp49002_c0_seq1…	0.118738	114
GO:0006793	e	phosphorus metabolic process	551	4646	5.21e-10	3.36e-06	biological_process	comp17027_c0_seq1;comp18405_c0_seq1;comp19021_c0_seq1;comp20576_c0_seq1;comp236967_c0_seq1;comp26334_c0_seq1;comp26524_c0_seq1;comp34640_c0_seq1;comp35231_c0_seq1;comp37397_c0_seq1;comp37639_c0_seq1;comp37938_c0_seq1;comp38327_c0_seq2;comp39053_c0_seq2;comp40135_c0_seq3;comp42080_c0_seq1;comp44459_c0_seq1;comp45288_c0_seq1;comp47320_c1_seq1;comp47374_c0_seq1;comp47446_c0_seq1;comp47446_c0_seq2;co…	0.118597	115
GO:0032446	e	protein modification by small protein conjugation	75	634	5.94e-06	0.0384	biological_process	comp27591_c0_seq1;comp329755_c0_seq1;comp47823_c0_seq2;comp48312_c0_seq2;comp53285_c0_seq1;comp53995_c0_seq1;comp54714_c0_seq1;comp57814_c0_seq3;comp58188_c0_seq6;comp59887_c0_seq1;comp59887_c0_seq3;comp59887_c0_seq4;comp60865_c0_seq2;comp60936_c0_seq5;comp61756_c0_seq1;comp61756_c0_seq4;comp62466_c0_seq1;comp63007_c0_seq4;comp63007_c0_seq6;comp63931_c0_seq1;comp64074_c0_seq1;comp64625_c0_seq2;co…	0.118297	116
GO:1901564	e	organonitrogen compound metabolic process	513	4364	4.98e-10	3.22e-06	biological_process	comp119881_c0_seq1;comp17027_c0_seq1;comp17732_c0_seq1;comp18405_c0_seq1;comp19021_c0_seq1;comp19846_c0_seq1;comp232475_c0_seq1;comp236967_c0_seq1;comp26524_c0_seq1;comp29887_c0_seq1;comp31483_c0_seq1;comp32181_c0_seq1;comp32889_c0_seq2;comp34640_c0_seq1;comp35231_c0_seq1;comp35667_c0_seq1;comp37397_c0_seq1;comp37639_c0_seq1;comp37672_c0_seq1;comp37732_c0_seq1;comp37938_c0_seq1;comp38327_c0_seq2;…	0.117553	117
GO:0006812	e	cation transport	119	1019	2.37e-08	0.000153	biological_process	comp21236_c0_seq1;comp21236_c0_seq2;comp40135_c0_seq3;comp42524_c0_seq2;comp43297_c0_seq2;comp48450_c0_seq3;comp50536_c0_seq1;comp50670_c0_seq1;comp50780_c0_seq3;comp51876_c0_seq1;comp53566_c0_seq1;comp55270_c0_seq1;comp55416_c0_seq1;comp56545_c0_seq2;comp57687_c0_seq1;comp57793_c0_seq2;comp58208_c0_seq3;comp59296_c0_seq1;comp59427_c0_seq2;comp59641_c0_seq8;comp59739_c0_seq6;comp59833_c0_seq2;com…	0.116781	118
GO:0009117	e	nucleotide metabolic process	149	1278	4.82e-10	3.11e-06	biological_process	comp17027_c0_seq1;comp26524_c0_seq1;comp34640_c0_seq1;comp35231_c0_seq1;comp37397_c0_seq1;comp37639_c0_seq1;comp37938_c0_seq1;comp40135_c0_seq3;comp42080_c0_seq1;comp47320_c1_seq1;comp47640_c0_seq1;comp48309_c0_seq1;comp48309_c0_seq2;comp48309_c0_seq3;comp48309_c0_seq4;comp48329_c0_seq1;comp49659_c0_seq2;comp50670_c0_seq1;comp51876_c0_seq1;comp53823_c0_seq1;comp53890_c0_seq2;comp53996_c0_seq1;com…	0.116588	119
GO:0055086	e	nucleobase-containing small molecule metabolic process	187	1605	2.88e-10	1.86e-06	biological_process	comp17027_c0_seq1;comp26524_c0_seq1;comp34640_c0_seq1;comp35231_c0_seq1;comp37397_c0_seq1;comp37639_c0_seq1;comp37938_c0_seq1;comp40135_c0_seq3;comp42080_c0_seq1;comp46840_c0_seq2;comp46869_c0_seq2;comp47320_c1_seq1;comp47640_c0_seq1;comp48309_c0_seq1;comp48309_c0_seq2;comp48309_c0_seq3;comp48309_c0_seq4;comp48329_c0_seq1;comp49659_c0_seq2;comp50670_c0_seq1;comp51876_c0_seq1;comp53501_c0_seq1;com…	0.116511	120
GO:1901657	e	glycosyl compound metabolic process	123	1060	2.18e-08	0.000141	biological_process	comp17027_c0_seq1;comp26524_c0_seq1;comp34640_c0_seq1;comp35231_c0_seq1;comp37639_c0_seq1;comp37938_c0_seq1;comp40135_c0_seq3;comp42080_c0_seq1;comp44459_c0_seq1;comp47446_c0_seq1;comp47446_c0_seq2;comp48199_c0_seq1;comp48309_c0_seq1;comp48309_c0_seq2;comp48309_c0_seq3;comp48309_c0_seq4;comp48329_c0_seq1;comp49659_c0_seq2;comp50670_c0_seq1;comp51876_c0_seq1;comp53823_c0_seq1;comp53890_c0_seq2;com…	0.116038	121
GO:0006753	e	nucleoside phosphate metabolic process	149	1286	7.84e-10	5.06e-06	biological_process	comp17027_c0_seq1;comp26524_c0_seq1;comp34640_c0_seq1;comp35231_c0_seq1;comp37397_c0_seq1;comp37639_c0_seq1;comp37938_c0_seq1;comp40135_c0_seq3;comp42080_c0_seq1;comp47320_c1_seq1;comp47640_c0_seq1;comp48309_c0_seq1;comp48309_c0_seq2;comp48309_c0_seq3;comp48309_c0_seq4;comp48329_c0_seq1;comp49659_c0_seq2;comp50670_c0_seq1;comp51876_c0_seq1;comp53823_c0_seq1;comp53890_c0_seq2;comp53996_c0_seq1;com…	0.115863	122
GO:0009116	e	nucleoside metabolic process	118	1034	8.87e-08	0.000573	biological_process	comp17027_c0_seq1;comp26524_c0_seq1;comp34640_c0_seq1;comp35231_c0_seq1;comp37639_c0_seq1;comp37938_c0_seq1;comp40135_c0_seq3;comp42080_c0_seq1;comp48309_c0_seq1;comp48309_c0_seq2;comp48309_c0_seq3;comp48309_c0_seq4;comp48329_c0_seq1;comp49659_c0_seq2;comp50670_c0_seq1;comp51876_c0_seq1;comp53823_c0_seq1;comp53890_c0_seq2;comp54644_c0_seq3;comp56438_c0_seq1;comp57594_c0_seq3;comp58133_c0_seq2;com…	0.11412	123
GO:0006811	e	ion transport	166	1463	6.31e-10	4.08e-06	biological_process	comp21236_c0_seq1;comp21236_c0_seq2;comp40135_c0_seq3;comp42524_c0_seq2;comp43297_c0_seq2;comp48450_c0_seq3;comp49196_c0_seq1;comp50536_c0_seq1;comp50670_c0_seq1;comp50780_c0_seq3;comp51498_c0_seq2;comp51876_c0_seq1;comp53015_c0_seq6;comp53105_c0_seq1;comp53566_c0_seq1;comp53867_c0_seq2;comp53867_c0_seq7;comp55270_c0_seq1;comp55316_c1_seq2;comp55316_c1_seq6;comp55416_c0_seq1;comp55589_c0_seq1;com…	0.113465	124
GO:0008152	e	metabolic process	1530	13506	9.43e-10	6.09e-06	biological_process	comp119881_c0_seq1;comp15686_c0_seq1;comp15801_c0_seq1;comp16448_c0_seq1;comp17027_c0_seq1;comp17732_c0_seq1;comp18124_c0_seq1;comp18405_c0_seq1;comp19021_c0_seq1;comp19837_c0_seq2;comp19846_c0_seq1;comp20576_c0_seq1;comp206938_c0_seq1;comp21889_c0_seq1;comp23112_c0_seq1;comp232475_c0_seq1;comp2330_c0_seq1;comp23373_c0_seq1;comp236967_c0_seq1;comp26075_c0_seq1;comp26138_c0_seq1;comp26334_c0_seq1;…	0.113283	125
GO:0016310	e	phosphorylation	274	2423	3.35e-10	2.17e-06	biological_process	comp20576_c0_seq1;comp236967_c0_seq1;comp38327_c0_seq2;comp39053_c0_seq2;comp40135_c0_seq3;comp44459_c0_seq1;comp47446_c0_seq1;comp47446_c0_seq2;comp47734_c0_seq1;comp47734_c0_seq2;comp47913_c0_seq1;comp48199_c0_seq1;comp49002_c0_seq1;comp50817_c0_seq2;comp51278_c0_seq2;comp53456_c0_seq1;comp54218_c0_seq1;comp54540_c0_seq1;comp54636_c0_seq2;comp54886_c0_seq2;comp55270_c0_seq1;comp55717_c0_seq2;co…	0.113083	126
GO:0051234	e	establishment of localization	500	4471	5.4e-10	3.49e-06	biological_process	comp15855_c0_seq1;comp18428_c0_seq1;comp20367_c0_seq1;comp21236_c0_seq1;comp21236_c0_seq2;comp21672_c0_seq2;comp21950_c0_seq1;comp26124_c0_seq1;comp28753_c0_seq1;comp29011_c0_seq1;comp29429_c0_seq1;comp31418_c1_seq1;comp32087_c0_seq1;comp33672_c0_seq1;comp34872_c0_seq1;comp35133_c0_seq1;comp35133_c0_seq2;comp36804_c0_seq1;comp37639_c0_seq1;comp37938_c0_seq1;comp38327_c0_seq2;comp39713_c0_seq1;com…	0.111832	127
GO:0044710	e	single-organism metabolic process	1409	12603	7.65e-10	4.94e-06	biological_process	comp119881_c0_seq1;comp15686_c0_seq1;comp17027_c0_seq1;comp17732_c0_seq1;comp18124_c0_seq1;comp18405_c0_seq1;comp19021_c0_seq1;comp19837_c0_seq2;comp19846_c0_seq1;comp206938_c0_seq1;comp21889_c0_seq1;comp23112_c0_seq1;comp232475_c0_seq1;comp2330_c0_seq1;comp23373_c0_seq1;comp236967_c0_seq1;comp26075_c0_seq1;comp26138_c0_seq1;comp26334_c0_seq1;comp26524_c0_seq1;comp27591_c0_seq1;comp27994_c0_seq1;…	0.111799	128
GO:0006810	e	transport	486	4362	4.95e-10	3.19e-06	biological_process	comp15855_c0_seq1;comp18428_c0_seq1;comp20367_c0_seq1;comp21236_c0_seq1;comp21236_c0_seq2;comp21672_c0_seq2;comp21950_c0_seq1;comp26124_c0_seq1;comp28753_c0_seq1;comp29011_c0_seq1;comp29429_c0_seq1;comp31418_c1_seq1;comp32087_c0_seq1;comp33672_c0_seq1;comp34872_c0_seq1;comp35133_c0_seq1;comp35133_c0_seq2;comp36804_c0_seq1;comp37938_c0_seq1;comp39713_c0_seq1;comp40135_c0_seq3;comp41069_c0_seq1;com…	0.111417	129
GO:0008150	e	biological_process	2866	25860	1.13e-09	7.33e-06	biological_process	comp10477_c0_seq1;comp115316_c0_seq1;comp117032_c0_seq1;comp119881_c0_seq1;comp15686_c0_seq1;comp15801_c0_seq1;comp15855_c0_seq1;comp16009_c0_seq1;comp16448_c0_seq1;comp16695_c0_seq2;comp16798_c0_seq1;comp16968_c0_seq1;comp17027_c0_seq1;comp17732_c0_seq1;comp18057_c0_seq1;comp18124_c0_seq1;comp18405_c0_seq1;comp18428_c0_seq1;comp184880_c0_seq1;comp186466_c0_seq1;comp19021_c0_seq1;comp19837_c0_seq…	0.110828	130
GO:0034655	e	nucleobase-containing compound catabolic process	112	1018	1.41e-06	0.00913	biological_process	comp17027_c0_seq1;comp34640_c0_seq1;comp35231_c0_seq1;comp37639_c0_seq1;comp37938_c0_seq1;comp42080_c0_seq1;comp48309_c0_seq1;comp48309_c0_seq2;comp48309_c0_seq3;comp48309_c0_seq4;comp48329_c0_seq1;comp49659_c0_seq2;comp50670_c0_seq1;comp51876_c0_seq1;comp53823_c0_seq1;comp53890_c0_seq2;comp54079_c0_seq6;comp55230_c0_seq1;comp57594_c0_seq3;comp58360_c0_seq1;comp58360_c0_seq3;comp58424_c0_seq2;com…	0.11002	131
GO:0044237	e	cellular metabolic process	1215	11111	7.24e-10	4.67e-06	biological_process	comp119881_c0_seq1;comp15686_c0_seq1;comp17027_c0_seq1;comp17732_c0_seq1;comp18124_c0_seq1;comp18405_c0_seq1;comp19021_c0_seq1;comp19837_c0_seq2;comp19846_c0_seq1;comp20576_c0_seq1;comp206938_c0_seq1;comp21889_c0_seq1;comp232475_c0_seq1;comp236967_c0_seq1;comp26075_c0_seq1;comp26138_c0_seq1;comp26334_c0_seq1;comp26524_c0_seq1;comp27591_c0_seq1;comp28799_c0_seq1;comp29887_c0_seq1;comp31483_c0_seq1…	0.109351	132
GO:0050896	e	response to stimulus	773	7071	6.82e-10	4.41e-06	biological_process	comp10477_c0_seq1;comp115316_c0_seq1;comp117032_c0_seq1;comp16009_c0_seq1;comp16968_c0_seq1;comp18057_c0_seq1;comp18405_c0_seq1;comp184880_c0_seq1;comp20404_c0_seq1;comp21564_c0_seq1;comp21950_c0_seq1;comp22314_c0_seq1;comp23151_c0_seq1;comp23381_c0_seq1;comp24115_c0_seq1;comp263233_c0_seq1;comp26334_c0_seq1;comp27591_c0_seq1;comp28753_c0_seq1;comp31418_c1_seq1;comp31730_c0_seq1;comp31730_c0_seq2…	0.10932	133
GO:0046128	e	purine ribonucleoside metabolic process	103	943	4.04e-06	0.0261	biological_process	comp17027_c0_seq1;comp35231_c0_seq1;comp37639_c0_seq1;comp37938_c0_seq1;comp40135_c0_seq3;comp42080_c0_seq1;comp48329_c0_seq1;comp49659_c0_seq2;comp50670_c0_seq1;comp51876_c0_seq1;comp53890_c0_seq2;comp54644_c0_seq3;comp56438_c0_seq1;comp57594_c0_seq3;comp58133_c0_seq2;comp58360_c0_seq1;comp58360_c0_seq3;comp58548_c0_seq1;comp59655_c0_seq2;comp59839_c0_seq1;comp59839_c0_seq3;comp59926_c0_seq6;com…	0.109226	134
GO:0071704	e	organic substance metabolic process	1295	11860	8.2e-10	5.29e-06	biological_process	comp119881_c0_seq1;comp15686_c0_seq1;comp17027_c0_seq1;comp17732_c0_seq1;comp18124_c0_seq1;comp18405_c0_seq1;comp19021_c0_seq1;comp19837_c0_seq2;comp19846_c0_seq1;comp206938_c0_seq1;comp21889_c0_seq1;comp23112_c0_seq1;comp232475_c0_seq1;comp23373_c0_seq1;comp236967_c0_seq1;comp26075_c0_seq1;comp26138_c0_seq1;comp26334_c0_seq1;comp26524_c0_seq1;comp27591_c0_seq1;comp28799_c0_seq1;comp29011_c0_seq1…	0.109191	135
GO:0042278	e	purine nucleoside metabolic process	103	944	5.34e-06	0.0345	biological_process	comp17027_c0_seq1;comp35231_c0_seq1;comp37639_c0_seq1;comp37938_c0_seq1;comp40135_c0_seq3;comp42080_c0_seq1;comp48329_c0_seq1;comp49659_c0_seq2;comp50670_c0_seq1;comp51876_c0_seq1;comp53890_c0_seq2;comp54644_c0_seq3;comp56438_c0_seq1;comp57594_c0_seq3;comp58133_c0_seq2;comp58360_c0_seq1;comp58360_c0_seq3;comp58548_c0_seq1;comp59655_c0_seq2;comp59839_c0_seq1;comp59839_c0_seq3;comp59926_c0_seq6;com…	0.10911	136
GO:0009057	e	macromolecule catabolic process	100	917	7.29e-06	0.0471	biological_process	comp36804_c0_seq1;comp37639_c0_seq1;comp48312_c0_seq2;comp53995_c0_seq1;comp54079_c0_seq6;comp55230_c0_seq1;comp55307_c0_seq3;comp55316_c0_seq1;comp56142_c0_seq2;comp57286_c0_seq1;comp58117_c0_seq1;comp58424_c0_seq2;comp60530_c0_seq3;comp605534_c0_seq1;comp60936_c0_seq5;comp61161_c0_seq1;comp61161_c0_seq3;comp61161_c0_seq4;comp61214_c0_seq2;comp61328_c0_seq10;comp61328_c0_seq15;comp61328_c0_seq2;…	0.109051	137
GO:0044238	e	primary metabolic process	1241	11392	7.63e-10	4.93e-06	biological_process	comp119881_c0_seq1;comp15686_c0_seq1;comp17027_c0_seq1;comp17732_c0_seq1;comp18124_c0_seq1;comp18405_c0_seq1;comp19021_c0_seq1;comp19837_c0_seq2;comp19846_c0_seq1;comp206938_c0_seq1;comp21889_c0_seq1;comp23112_c0_seq1;comp232475_c0_seq1;comp23373_c0_seq1;comp236967_c0_seq1;comp26075_c0_seq1;comp26138_c0_seq1;comp26334_c0_seq1;comp26524_c0_seq1;comp27591_c0_seq1;comp28799_c0_seq1;comp29011_c0_seq1…	0.108936	138
GO:0072521	e	purine-containing compound metabolic process	137	1266	2.33e-07	0.00151	biological_process	comp17027_c0_seq1;comp26524_c0_seq1;comp35231_c0_seq1;comp37639_c0_seq1;comp37938_c0_seq1;comp40135_c0_seq3;comp42080_c0_seq1;comp46840_c0_seq2;comp46869_c0_seq2;comp48329_c0_seq1;comp49659_c0_seq2;comp50670_c0_seq1;comp51876_c0_seq1;comp53501_c0_seq1;comp53890_c0_seq2;comp53996_c0_seq1;comp54644_c0_seq3;comp56438_c0_seq1;comp57594_c0_seq3;comp58133_c0_seq2;comp58360_c0_seq1;comp58360_c0_seq3;com…	0.108215	139
GO:0042221	e	response to chemical stimulus	203	1878	5.75e-10	3.71e-06	biological_process	comp10477_c0_seq1;comp18405_c0_seq1;comp24115_c0_seq1;comp26334_c0_seq1;comp27591_c0_seq1;comp329755_c0_seq1;comp33672_c0_seq1;comp34517_c0_seq2;comp35276_c0_seq1;comp40386_c0_seq2;comp40514_c0_seq1;comp42555_c0_seq1;comp42912_c0_seq1;comp44459_c0_seq1;comp45325_c0_seq2;comp47223_c0_seq1;comp47688_c0_seq1;comp47823_c0_seq2;comp48026_c0_seq1;comp48120_c0_seq1;comp48250_c0_seq1;comp48271_c0_seq2;co…	0.108094	140
GO:0009987	e	cellular process	2025	18763	1.04e-09	6.73e-06	biological_process	comp10477_c0_seq1;comp115316_c0_seq1;comp117032_c0_seq1;comp119881_c0_seq1;comp15686_c0_seq1;comp16695_c0_seq2;comp17027_c0_seq1;comp17732_c0_seq1;comp18057_c0_seq1;comp18124_c0_seq1;comp18405_c0_seq1;comp18428_c0_seq1;comp184880_c0_seq1;comp19021_c0_seq1;comp19837_c0_seq2;comp19846_c0_seq1;comp20404_c0_seq1;comp20576_c0_seq1;comp206938_c0_seq1;comp21236_c0_seq1;comp21236_c0_seq2;comp21889_c0_seq…	0.107925	141
GO:0009119	e	ribonucleoside metabolic process	108	1003	5.61e-06	0.0362	biological_process	comp17027_c0_seq1;comp35231_c0_seq1;comp37639_c0_seq1;comp37938_c0_seq1;comp40135_c0_seq3;comp42080_c0_seq1;comp48329_c0_seq1;comp49659_c0_seq2;comp50670_c0_seq1;comp51876_c0_seq1;comp53823_c0_seq1;comp53890_c0_seq2;comp54644_c0_seq3;comp56438_c0_seq1;comp57594_c0_seq3;comp58133_c0_seq2;comp58360_c0_seq1;comp58360_c0_seq3;comp58548_c0_seq1;comp58999_c0_seq1;comp59655_c0_seq2;comp59839_c0_seq1;com…	0.107677	142
GO:0006508	e	proteolysis	134	1258	7.09e-07	0.00458	biological_process	comp23112_c0_seq1;comp23373_c0_seq1;comp36534_c1_seq1;comp36534_c1_seq2;comp38548_c0_seq1;comp40355_c0_seq1;comp41283_c0_seq1;comp47669_c0_seq4;comp47977_c0_seq1;comp48084_c0_seq1;comp48312_c0_seq2;comp49501_c0_seq1;comp53476_c0_seq1;comp53995_c0_seq1;comp56142_c0_seq2;comp57267_c0_seq1;comp57286_c0_seq1;comp58723_c0_seq2;comp58747_c0_seq1;comp59083_c0_seq1;comp59304_c0_seq13;comp59572_c0_seq3;co…	0.106518	143
GO:0048856	e	anatomical structure development	367	3446	5.12e-10	3.31e-06	biological_process	comp117032_c0_seq1;comp16448_c0_seq1;comp16798_c0_seq1;comp18057_c0_seq1;comp21889_c0_seq1;comp21950_c0_seq1;comp23933_c0_seq1;comp24115_c0_seq1;comp26334_c0_seq1;comp26814_c0_seq1;comp2713_c0_seq1;comp28799_c0_seq1;comp31418_c1_seq1;comp33672_c0_seq1;comp34517_c0_seq2;comp34955_c0_seq1;comp35133_c0_seq1;comp35133_c0_seq2;comp35771_c0_seq1;comp36534_c1_seq1;comp36534_c1_seq2;comp37242_c0_seq1;com…	0.1065	144
GO:0009069	e	serine family amino acid metabolic process	142	1342	5.15e-07	0.00332	biological_process	comp29887_c0_seq1;comp32181_c0_seq1;comp38327_c0_seq2;comp39053_c0_seq2;comp49002_c0_seq1;comp53456_c0_seq1;comp53683_c0_seq1;comp54540_c0_seq1;comp54886_c0_seq2;comp56128_c0_seq1;comp56520_c0_seq1;comp56620_c0_seq1;comp57142_c0_seq1;comp57299_c0_seq1;comp57815_c0_seq1;comp58521_c0_seq6;comp58704_c0_seq1;comp58741_c0_seq1;comp58744_c0_seq4;comp58854_c0_seq1;comp58862_c0_seq2;comp59080_c0_seq1;com…	0.105812	145
GO:0007165	e	signal transduction	521	4928	5.15e-10	3.32e-06	biological_process	comp10477_c0_seq1;comp115316_c0_seq1;comp117032_c0_seq1;comp18057_c0_seq1;comp18405_c0_seq1;comp20404_c0_seq1;comp21950_c0_seq1;comp22314_c0_seq1;comp23151_c0_seq1;comp23381_c0_seq1;comp27591_c0_seq1;comp31418_c1_seq1;comp31730_c0_seq1;comp31730_c0_seq2;comp32017_c0_seq1;comp329755_c0_seq1;comp34517_c0_seq2;comp34955_c0_seq1;comp35276_c0_seq1;comp35824_c0_seq1;comp37547_c0_seq1;comp37639_c0_seq1;…	0.105722	146
GO:0006807	e	nitrogen compound metabolic process	733	6954	6.88e-10	4.44e-06	biological_process	comp119881_c0_seq1;comp17027_c0_seq1;comp17732_c0_seq1;comp18405_c0_seq1;comp19021_c0_seq1;comp19846_c0_seq1;comp232475_c0_seq1;comp236967_c0_seq1;comp26524_c0_seq1;comp28799_c0_seq1;comp29887_c0_seq1;comp31483_c0_seq1;comp32181_c0_seq1;comp32889_c0_seq2;comp34640_c0_seq1;comp35231_c0_seq1;comp35667_c0_seq1;comp37397_c0_seq1;comp37639_c0_seq1;comp37672_c0_seq1;comp37732_c0_seq1;comp37938_c0_seq1;…	0.105407	147
GO:1901576	e	organic substance biosynthetic process	300	2852	4.12e-10	2.66e-06	biological_process	comp15686_c0_seq1;comp18405_c0_seq1;comp19846_c0_seq1;comp21889_c0_seq1;comp26138_c0_seq1;comp26334_c0_seq1;comp29011_c0_seq1;comp31483_c0_seq1;comp32181_c0_seq1;comp32889_c0_seq2;comp35667_c0_seq1;comp37095_c0_seq1;comp37397_c0_seq1;comp43114_c0_seq1;comp43134_c0_seq1;comp43297_c0_seq2;comp43321_c0_seq2;comp44459_c0_seq1;comp44746_c0_seq1;comp44834_c0_seq1;comp46869_c0_seq2;comp47320_c1_seq1;com…	0.105189	148
GO:0065007	e	biological regulation	1263	12090	7.84e-10	5.06e-06	biological_process	comp10477_c0_seq1;comp115316_c0_seq1;comp117032_c0_seq1;comp16009_c0_seq1;comp16695_c0_seq2;comp18057_c0_seq1;comp18405_c0_seq1;comp186466_c0_seq1;comp20404_c0_seq1;comp206938_c0_seq1;comp21889_c0_seq1;comp21950_c0_seq1;comp22314_c0_seq1;comp23112_c0_seq1;comp23151_c0_seq1;comp23381_c0_seq1;comp26075_c0_seq1;comp26124_c0_seq1;comp26138_c0_seq1;comp263233_c0_seq1;comp26334_c0_seq1;comp26814_c0_seq…	0.104467	149
GO:0051336	e	regulation of hydrolase activity	130	1246	2.71e-06	0.0175	biological_process	comp26124_c0_seq1;comp33520_c0_seq1;comp41069_c0_seq1;comp43321_c0_seq2;comp53395_c0_seq2;comp54173_c0_seq3;comp54249_c0_seq1;comp54726_c0_seq2;comp55216_c0_seq5;comp55216_c0_seq7;comp55216_c0_seq8;comp55299_c0_seq2;comp55717_c0_seq2;comp56204_c0_seq1;comp56936_c0_seq1;comp58381_c0_seq1;comp58741_c0_seq1;comp59381_c0_seq1;comp59540_c0_seq2;comp59624_c0_seq1;comp59864_c0_seq1;comp59946_c0_seq4;com…	0.104334	150
GO:0050789	e	regulation of biological process	1210	11631	8.48e-10	5.47e-06	biological_process	comp10477_c0_seq1;comp115316_c0_seq1;comp117032_c0_seq1;comp16009_c0_seq1;comp16695_c0_seq2;comp18057_c0_seq1;comp18405_c0_seq1;comp186466_c0_seq1;comp20404_c0_seq1;comp21950_c0_seq1;comp22314_c0_seq1;comp23151_c0_seq1;comp23381_c0_seq1;comp26075_c0_seq1;comp26124_c0_seq1;comp26138_c0_seq1;comp263233_c0_seq1;comp26814_c0_seq1;comp27591_c0_seq1;comp27888_c0_seq1;comp31418_c1_seq1;comp31730_c0_seq1…	0.104032	151
GO:0009058	e	biosynthetic process	309	2972	3.51e-10	2.27e-06	biological_process	comp119881_c0_seq1;comp15686_c0_seq1;comp17732_c0_seq1;comp18405_c0_seq1;comp19846_c0_seq1;comp21889_c0_seq1;comp26138_c0_seq1;comp26334_c0_seq1;comp29011_c0_seq1;comp31483_c0_seq1;comp32181_c0_seq1;comp32889_c0_seq2;comp35667_c0_seq1;comp37095_c0_seq1;comp37397_c0_seq1;comp37672_c0_seq1;comp43114_c0_seq1;comp43134_c0_seq1;comp43297_c0_seq2;comp43321_c0_seq2;comp44459_c0_seq1;comp44746_c0_seq1;co…	0.10397	152
GO:0071702	e	organic substance transport	198	1908	1.01e-08	6.53e-05	biological_process	comp15855_c0_seq1;comp21950_c0_seq1;comp29011_c0_seq1;comp31418_c1_seq1;comp36804_c0_seq1;comp39713_c0_seq1;comp47245_c0_seq2;comp48070_c0_seq1;comp48333_c0_seq1;comp50815_c0_seq1;comp51908_c0_seq1;comp5213_c0_seq1;comp53015_c0_seq6;comp53867_c0_seq2;comp53867_c0_seq7;comp55339_c0_seq1;comp55566_c0_seq3;comp55566_c0_seq4;comp55609_c0_seq1;comp55747_c0_seq1;comp56855_c0_seq2;comp57950_c0_seq1;comp…	0.103774	153
GO:0050790	e	regulation of catalytic activity	193	1862	1.95e-08	0.000126	biological_process	comp26124_c0_seq1;comp27591_c0_seq1;comp329755_c0_seq1;comp33520_c0_seq1;comp34517_c0_seq2;comp41069_c0_seq1;comp43321_c0_seq2;comp47823_c0_seq2;comp49002_c0_seq1;comp50694_c0_seq1;comp53395_c0_seq2;comp53456_c0_seq1;comp53683_c0_seq1;comp54173_c0_seq3;comp54249_c0_seq1;comp54726_c0_seq2;comp55216_c0_seq5;comp55216_c0_seq7;comp55216_c0_seq8;comp55299_c0_seq2;comp55717_c0_seq2;comp55939_c0_seq2;co…	0.103652	154
GO:0009653	e	anatomical structure morphogenesis	218	2105	2.78e-09	1.8e-05	biological_process	comp117032_c0_seq1;comp16009_c0_seq1;comp18405_c0_seq1;comp21889_c0_seq1;comp21950_c0_seq1;comp26814_c0_seq1;comp34517_c0_seq2;comp34955_c0_seq1;comp35133_c0_seq1;comp35133_c0_seq2;comp36534_c1_seq1;comp36534_c1_seq2;comp37531_c0_seq1;comp41341_c0_seq1;comp43321_c0_seq2;comp44859_c0_seq1;comp46705_c0_seq2;comp47901_c0_seq1;comp47977_c0_seq1;comp48090_c0_seq1;comp48120_c0_seq1;comp50694_c0_seq1;co…	0.103563	155
GO:0035556	e	intracellular signal transduction	166	1607	2.16e-07	0.00139	biological_process	comp37547_c0_seq1;comp37639_c0_seq1;comp38327_c0_seq2;comp49659_c0_seq2;comp51278_c0_seq2;comp51854_c0_seq1;comp5213_c0_seq1;comp53890_c0_seq2;comp53995_c0_seq1;comp53996_c0_seq1;comp54173_c0_seq3;comp54218_c0_seq1;comp55609_c0_seq1;comp56438_c0_seq1;comp56520_c0_seq1;comp56695_c0_seq1;comp57142_c0_seq1;comp57741_c0_seq2;comp58131_c0_seq3;comp58133_c0_seq2;comp58360_c0_seq1;comp58360_c0_seq3;comp…	0.103298	156
GO:0044249	e	cellular biosynthetic process	275	2665	4.72e-10	3.05e-06	biological_process	comp18405_c0_seq1;comp19846_c0_seq1;comp21889_c0_seq1;comp26138_c0_seq1;comp26334_c0_seq1;comp31483_c0_seq1;comp32889_c0_seq2;comp35667_c0_seq1;comp37095_c0_seq1;comp43114_c0_seq1;comp43134_c0_seq1;comp43297_c0_seq2;comp43321_c0_seq2;comp44459_c0_seq1;comp44746_c0_seq1;comp46869_c0_seq2;comp47320_c1_seq1;comp47402_c0_seq1;comp47446_c0_seq1;comp47446_c0_seq2;comp47640_c0_seq1;comp47748_c0_seq1;com…	0.103189	157
GO:0048583	e	regulation of response to stimulus	245	2378	6.59e-10	4.26e-06	biological_process	comp263233_c0_seq1;comp26814_c0_seq1;comp27591_c0_seq1;comp32816_c0_seq1;comp329755_c0_seq1;comp34517_c0_seq2;comp36534_c1_seq1;comp36534_c1_seq2;comp37242_c0_seq1;comp37531_c0_seq1;comp41626_c0_seq2;comp43114_c0_seq1;comp43321_c0_seq2;comp436122_c0_seq1;comp47688_c0_seq1;comp47823_c0_seq2;comp48026_c0_seq1;comp48120_c0_seq1;comp48207_c0_seq1;comp48333_c0_seq1;comp49002_c0_seq1;comp49922_c0_seq1;…	0.103028	158
GO:0050794	e	regulation of cellular process	1137	11115	8.27e-10	5.34e-06	biological_process	comp10477_c0_seq1;comp115316_c0_seq1;comp117032_c0_seq1;comp16009_c0_seq1;comp16695_c0_seq2;comp18057_c0_seq1;comp18405_c0_seq1;comp186466_c0_seq1;comp20404_c0_seq1;comp21950_c0_seq1;comp22314_c0_seq1;comp23151_c0_seq1;comp23381_c0_seq1;comp26124_c0_seq1;comp26138_c0_seq1;comp263233_c0_seq1;comp26814_c0_seq1;comp27591_c0_seq1;comp27888_c0_seq1;comp31418_c1_seq1;comp31730_c0_seq1;comp31730_c0_seq2…	0.102294	159
GO:0051716	e	cellular response to stimulus	597	5847	5.27e-10	3.4e-06	biological_process	comp10477_c0_seq1;comp115316_c0_seq1;comp117032_c0_seq1;comp18057_c0_seq1;comp18405_c0_seq1;comp20404_c0_seq1;comp21950_c0_seq1;comp22314_c0_seq1;comp23151_c0_seq1;comp23381_c0_seq1;comp24115_c0_seq1;comp26334_c0_seq1;comp27591_c0_seq1;comp31418_c1_seq1;comp31730_c0_seq1;comp31730_c0_seq2;comp32017_c0_seq1;comp329755_c0_seq1;comp34517_c0_seq2;comp34955_c0_seq1;comp35276_c0_seq1;comp35824_c0_seq1;…	0.102104	160
GO:0032502	e	developmental process	570	5594	5.44e-10	3.51e-06	biological_process	comp117032_c0_seq1;comp16009_c0_seq1;comp16448_c0_seq1;comp16798_c0_seq1;comp18057_c0_seq1;comp18405_c0_seq1;comp184880_c0_seq1;comp21889_c0_seq1;comp21950_c0_seq1;comp23381_c0_seq1;comp23933_c0_seq1;comp24115_c0_seq1;comp25666_c0_seq1;comp26334_c0_seq1;comp26814_c0_seq1;comp2713_c0_seq1;comp28799_c0_seq1;comp31418_c1_seq1;comp33672_c0_seq1;comp33697_c0_seq1;comp34517_c0_seq2;comp34955_c0_seq1;co…	0.101895	161
GO:0034641	e	cellular nitrogen compound metabolic process	476	4673	5.78e-10	3.73e-06	biological_process	comp119881_c0_seq1;comp17027_c0_seq1;comp17732_c0_seq1;comp18405_c0_seq1;comp19021_c0_seq1;comp19846_c0_seq1;comp232475_c0_seq1;comp26524_c0_seq1;comp28799_c0_seq1;comp31483_c0_seq1;comp34640_c0_seq1;comp35231_c0_seq1;comp35667_c0_seq1;comp37397_c0_seq1;comp37639_c0_seq1;comp37672_c0_seq1;comp37732_c0_seq1;comp37938_c0_seq1;comp383416_c0_seq1;comp40135_c0_seq3;comp42080_c0_seq1;comp43297_c0_seq2;…	0.101862	162
GO:1901360	e	organic cyclic compound metabolic process	509	5032	5.27e-10	3.41e-06	biological_process	comp119881_c0_seq1;comp17027_c0_seq1;comp17732_c0_seq1;comp19021_c0_seq1;comp19846_c0_seq1;comp206938_c0_seq1;comp232475_c0_seq1;comp236967_c0_seq1;comp26524_c0_seq1;comp28799_c0_seq1;comp29011_c0_seq1;comp32889_c0_seq2;comp34640_c0_seq1;comp35231_c0_seq1;comp37095_c0_seq1;comp37397_c0_seq1;comp37639_c0_seq1;comp37672_c0_seq1;comp37938_c0_seq1;comp383416_c0_seq1;comp40135_c0_seq3;comp42080_c0_seq…	0.101153	163
GO:0019538	e	protein metabolic process	546	5398	5.7e-10	3.68e-06	biological_process	comp23112_c0_seq1;comp23373_c0_seq1;comp27591_c0_seq1;comp31388_c0_seq1;comp32816_c0_seq1;comp329755_c0_seq1;comp36534_c1_seq1;comp36534_c1_seq2;comp36804_c0_seq1;comp38327_c0_seq2;comp38548_c0_seq1;comp39053_c0_seq2;comp39723_c0_seq1;comp39723_c0_seq2;comp40355_c0_seq1;comp41283_c0_seq1;comp43114_c0_seq1;comp44269_c0_seq3;comp46705_c0_seq2;comp47669_c0_seq4;comp47823_c0_seq2;comp47977_c0_seq1;co…	0.101149	164
GO:0048523	e	negative regulation of cellular process	260	2586	1.18e-09	7.61e-06	biological_process	comp16009_c0_seq1;comp18405_c0_seq1;comp186466_c0_seq1;comp21950_c0_seq1;comp26138_c0_seq1;comp26814_c0_seq1;comp34517_c0_seq2;comp37242_c0_seq1;comp37531_c0_seq1;comp37639_c0_seq1;comp40514_c0_seq1;comp41626_c0_seq2;comp42912_c0_seq1;comp43321_c0_seq2;comp44459_c0_seq1;comp47823_c0_seq2;comp48120_c0_seq1;comp48207_c0_seq1;comp49922_c0_seq1;comp51316_c0_seq1;comp52970_c0_seq1;comp53227_c0_seq1;co…	0.100541	165
GO:0006950	e	response to stress	162	1613	1.78e-06	0.0115	biological_process	comp16009_c0_seq1;comp16968_c0_seq1;comp21950_c0_seq1;comp22314_c0_seq1;comp23381_c0_seq1;comp28753_c0_seq1;comp32181_c0_seq1;comp35432_c0_seq1;comp35667_c0_seq1;comp36223_c0_seq1;comp37639_c0_seq1;comp37732_c0_seq1;comp38017_c0_seq1;comp40135_c0_seq3;comp42912_c0_seq1;comp43321_c0_seq2;comp45578_c0_seq1;comp47688_c0_seq1;comp48078_c0_seq1;comp48078_c0_seq2;comp51240_c0_seq1;comp53987_c0_seq3;com…	0.100434	166
GO:0046483	e	heterocycle metabolic process	455	4539	4.86e-10	3.13e-06	biological_process	comp119881_c0_seq1;comp17027_c0_seq1;comp17732_c0_seq1;comp19021_c0_seq1;comp19846_c0_seq1;comp232475_c0_seq1;comp236967_c0_seq1;comp26524_c0_seq1;comp28799_c0_seq1;comp32889_c0_seq2;comp34640_c0_seq1;comp35231_c0_seq1;comp37397_c0_seq1;comp37639_c0_seq1;comp37672_c0_seq1;comp37938_c0_seq1;comp383416_c0_seq1;comp40135_c0_seq3;comp42080_c0_seq1;comp43297_c0_seq2;comp43321_c0_seq2;comp46577_c0_seq1…	0.100242	167
GO:0006725	e	cellular aromatic compound metabolic process	477	4783	5.12e-10	3.3e-06	biological_process	comp119881_c0_seq1;comp17027_c0_seq1;comp17732_c0_seq1;comp19021_c0_seq1;comp19846_c0_seq1;comp232475_c0_seq1;comp26524_c0_seq1;comp28799_c0_seq1;comp34640_c0_seq1;comp35231_c0_seq1;comp37397_c0_seq1;comp37639_c0_seq1;comp37672_c0_seq1;comp37938_c0_seq1;comp383416_c0_seq1;comp40135_c0_seq3;comp42080_c0_seq1;comp43297_c0_seq2;comp43321_c0_seq2;comp46577_c0_seq1;comp46840_c0_seq2;comp46869_c0_seq2;…	0.0997282	168
GO:0006464	e	cellular protein modification process	390	3912	4.58e-10	2.96e-06	biological_process	comp27591_c0_seq1;comp329755_c0_seq1;comp38327_c0_seq2;comp39053_c0_seq2;comp44269_c0_seq3;comp46705_c0_seq2;comp47823_c0_seq2;comp48120_c0_seq1;comp48312_c0_seq2;comp48405_c0_seq1;comp49002_c0_seq1;comp49071_c0_seq1;comp49272_c0_seq5;comp49272_c0_seq7;comp50694_c0_seq1;comp51278_c0_seq2;comp52071_c0_seq2;comp52739_c0_seq1;comp53105_c0_seq1;comp53285_c0_seq1;comp53456_c0_seq1;comp53995_c0_seq1;co…	0.0996933	169
GO:0036211	e	protein modification process	390	3912	4.58e-10	2.96e-06	biological_process	comp27591_c0_seq1;comp329755_c0_seq1;comp38327_c0_seq2;comp39053_c0_seq2;comp44269_c0_seq3;comp46705_c0_seq2;comp47823_c0_seq2;comp48120_c0_seq1;comp48312_c0_seq2;comp48405_c0_seq1;comp49002_c0_seq1;comp49071_c0_seq1;comp49272_c0_seq5;comp49272_c0_seq7;comp50694_c0_seq1;comp51278_c0_seq2;comp52071_c0_seq2;comp52739_c0_seq1;comp53105_c0_seq1;comp53285_c0_seq1;comp53456_c0_seq1;comp53995_c0_seq1;co…	0.0996933	170
GO:0043412	e	macromolecule modification	415	4173	4.68e-10	3.02e-06	biological_process	comp27591_c0_seq1;comp329755_c0_seq1;comp38327_c0_seq2;comp39053_c0_seq2;comp44269_c0_seq3;comp46705_c0_seq2;comp47823_c0_seq2;comp48120_c0_seq1;comp48312_c0_seq2;comp48405_c0_seq1;comp49002_c0_seq1;comp49071_c0_seq1;comp49272_c0_seq5;comp49272_c0_seq7;comp50694_c0_seq1;comp51278_c0_seq2;comp52071_c0_seq2;comp52739_c0_seq1;comp53105_c0_seq1;comp53285_c0_seq1;comp53456_c0_seq1;comp53995_c0_seq1;co…	0.0994488	171
GO:0044707	e	single-multicellular organism process	160	1618	4.91e-06	0.0317	biological_process	comp184880_c0_seq1;comp20404_c0_seq1;comp21950_c0_seq1;comp23112_c0_seq1;comp24703_c0_seq1;comp24932_c0_seq1;comp253133_c0_seq1;comp263233_c0_seq1;comp26334_c0_seq1;comp37639_c0_seq1;comp38548_c0_seq1;comp39198_c0_seq2;comp41656_c0_seq1;comp47091_c0_seq2;comp47446_c0_seq1;comp47446_c0_seq2;comp47688_c0_seq1;comp51316_c0_seq1;comp51854_c0_seq1;comp52071_c0_seq2;comp52970_c0_seq1;comp53683_c0_seq1;…	0.0988875	172
GO:0048519	e	negative regulation of biological process	269	2726	3.91e-09	2.52e-05	biological_process	comp16009_c0_seq1;comp18405_c0_seq1;comp186466_c0_seq1;comp21950_c0_seq1;comp26138_c0_seq1;comp26814_c0_seq1;comp34517_c0_seq2;comp37242_c0_seq1;comp37531_c0_seq1;comp37639_c0_seq1;comp40514_c0_seq1;comp41626_c0_seq2;comp42912_c0_seq1;comp43321_c0_seq2;comp44459_c0_seq1;comp47823_c0_seq2;comp48120_c0_seq1;comp48207_c0_seq1;comp49922_c0_seq1;comp50670_c0_seq1;comp51316_c0_seq1;comp51876_c0_seq1;co…	0.0986794	173
GO:0006468	e	protein phosphorylation	170	1724	3.01e-06	0.0195	biological_process	comp38327_c0_seq2;comp39053_c0_seq2;comp49002_c0_seq1;comp51278_c0_seq2;comp53456_c0_seq1;comp54218_c0_seq1;comp54540_c0_seq1;comp54886_c0_seq2;comp55717_c0_seq2;comp55939_c0_seq2;comp56438_c0_seq1;comp56520_c0_seq1;comp56620_c0_seq1;comp57142_c0_seq1;comp57815_c0_seq1;comp58521_c0_seq6;comp58704_c0_seq1;comp58741_c0_seq1;comp58744_c0_seq4;comp58854_c0_seq1;comp58862_c0_seq2;comp59080_c0_seq1;com…	0.0986079	174
GO:0048518	e	positive regulation of biological process	309	3142	8.18e-10	5.28e-06	biological_process	comp18405_c0_seq1;comp26075_c0_seq1;comp263233_c0_seq1;comp27591_c0_seq1;comp32816_c0_seq1;comp329755_c0_seq1;comp34517_c0_seq2;comp36534_c1_seq1;comp36534_c1_seq2;comp40514_c0_seq1;comp42912_c0_seq1;comp43114_c0_seq1;comp43321_c0_seq2;comp436122_c0_seq1;comp44459_c0_seq1;comp47363_c0_seq1;comp47464_c0_seq1;comp47688_c0_seq1;comp47901_c0_seq1;comp48026_c0_seq1;comp49002_c0_seq1;comp49922_c0_seq1;…	0.098345	175
GO:0043170	e	macromolecule metabolic process	823	8401	6.72e-10	4.34e-06	biological_process	comp23112_c0_seq1;comp23373_c0_seq1;comp26334_c0_seq1;comp27591_c0_seq1;comp28799_c0_seq1;comp31388_c0_seq1;comp32220_c0_seq1;comp32816_c0_seq1;comp32889_c0_seq2;comp329755_c0_seq1;comp36534_c1_seq1;comp36534_c1_seq2;comp36804_c0_seq1;comp37639_c0_seq1;comp38327_c0_seq2;comp38548_c0_seq1;comp39053_c0_seq2;comp39723_c0_seq1;comp39723_c0_seq2;comp40355_c0_seq1;comp41283_c0_seq1;comp41800_c0_seq1;co…	0.0979645	176
GO:0048869	e	cellular developmental process	217	2224	2.74e-07	0.00177	biological_process	comp117032_c0_seq1;comp21889_c0_seq1;comp21950_c0_seq1;comp23381_c0_seq1;comp23933_c0_seq1;comp28799_c0_seq1;comp34517_c0_seq2;comp36534_c1_seq1;comp36534_c1_seq2;comp37242_c0_seq1;comp42638_c0_seq2;comp42802_c0_seq2;comp42912_c0_seq1;comp43321_c0_seq2;comp46629_c0_seq1;comp47091_c0_seq2;comp47363_c0_seq1;comp49922_c0_seq1;comp50815_c0_seq1;comp51832_c0_seq1;comp52965_c0_seq1;comp52970_c0_seq1;co…	0.0975719	177
GO:0051704	e	multi-organism process	404	4144	5.06e-10	3.27e-06	biological_process	comp117032_c0_seq1;comp16009_c0_seq1;comp16968_c0_seq1;comp18405_c0_seq1;comp184880_c0_seq1;comp24703_c0_seq1;comp24932_c0_seq1;comp263233_c0_seq1;comp31483_c0_seq1;comp32942_c0_seq1;comp34517_c0_seq2;comp35231_c0_seq1;comp35432_c0_seq1;comp37639_c0_seq1;comp37890_c0_seq1;comp38017_c0_seq1;comp38327_c0_seq2;comp38986_c0_seq2;comp41341_c0_seq1;comp42524_c0_seq2;comp42638_c0_seq2;comp43321_c0_seq2;…	0.0974903	178
GO:0006996	e	organelle organization	217	2235	3.72e-07	0.0024	biological_process	comp18405_c0_seq1;comp184880_c0_seq1;comp24703_c0_seq1;comp24932_c0_seq1;comp31483_c0_seq1;comp38327_c0_seq2;comp38986_c0_seq2;comp41341_c0_seq1;comp43321_c0_seq2;comp44269_c0_seq3;comp46705_c0_seq2;comp47446_c0_seq1;comp47446_c0_seq2;comp48090_c0_seq1;comp50338_c0_seq1;comp52266_c0_seq1;comp53708_c0_seq1;comp53890_c0_seq2;comp53987_c0_seq3;comp54079_c0_seq6;comp54628_c0_seq1;comp54628_c0_seq2;co…	0.0970917	179
GO:0023051	e	regulation of signaling	209	2153	6.91e-07	0.00446	biological_process	comp263233_c0_seq1;comp26814_c0_seq1;comp27591_c0_seq1;comp329755_c0_seq1;comp34517_c0_seq2;comp36534_c1_seq1;comp36534_c1_seq2;comp37242_c0_seq1;comp37531_c0_seq1;comp41626_c0_seq2;comp42912_c0_seq1;comp43114_c0_seq1;comp43321_c0_seq2;comp436122_c0_seq1;comp44459_c0_seq1;comp47823_c0_seq2;comp48120_c0_seq1;comp48207_c0_seq1;comp49002_c0_seq1;comp49922_c0_seq1;comp50732_c0_seq1;comp51316_c0_seq1;…	0.0970739	180
GO:0065009	e	regulation of molecular function	215	2221	5.33e-07	0.00344	biological_process	comp26124_c0_seq1;comp263233_c0_seq1;comp27591_c0_seq1;comp329755_c0_seq1;comp33520_c0_seq1;comp34517_c0_seq2;comp41069_c0_seq1;comp43321_c0_seq2;comp47823_c0_seq2;comp49002_c0_seq1;comp50487_c0_seq1;comp50694_c0_seq1;comp53395_c0_seq2;comp53456_c0_seq1;comp53683_c0_seq1;comp54173_c0_seq3;comp54249_c0_seq1;comp54726_c0_seq2;comp55216_c0_seq5;comp55216_c0_seq7;comp55216_c0_seq8;comp55299_c0_seq2;c…	0.0968032	181
GO:0009966	e	regulation of signal transduction	191	1984	3.71e-06	0.0239	biological_process	comp263233_c0_seq1;comp26814_c0_seq1;comp27591_c0_seq1;comp329755_c0_seq1;comp34517_c0_seq2;comp36534_c1_seq1;comp36534_c1_seq2;comp37242_c0_seq1;comp37531_c0_seq1;comp41626_c0_seq2;comp43114_c0_seq1;comp43321_c0_seq2;comp436122_c0_seq1;comp47823_c0_seq2;comp48120_c0_seq1;comp48207_c0_seq1;comp49002_c0_seq1;comp49922_c0_seq1;comp50732_c0_seq1;comp51316_c0_seq1;comp51832_c0_seq1;comp53683_c0_seq1;…	0.0962702	182
GO:0006139	e	nucleobase-containing compound metabolic process	402	4179	4.84e-10	3.12e-06	biological_process	comp17027_c0_seq1;comp26524_c0_seq1;comp28799_c0_seq1;comp34640_c0_seq1;comp35231_c0_seq1;comp37397_c0_seq1;comp37639_c0_seq1;comp37938_c0_seq1;comp40135_c0_seq3;comp42080_c0_seq1;comp43321_c0_seq2;comp46840_c0_seq2;comp46869_c0_seq2;comp47091_c0_seq2;comp47320_c1_seq1;comp47640_c0_seq1;comp48070_c0_seq1;comp48234_c0_seq1;comp48234_c0_seq2;comp48309_c0_seq1;comp48309_c0_seq2;comp48309_c0_seq3;com…	0.0961953	183
GO:0010646	e	regulation of cell communication	209	2177	1.53e-06	0.00986	biological_process	comp263233_c0_seq1;comp26814_c0_seq1;comp27591_c0_seq1;comp329755_c0_seq1;comp34517_c0_seq2;comp36534_c1_seq1;comp36534_c1_seq2;comp37242_c0_seq1;comp37531_c0_seq1;comp41626_c0_seq2;comp42912_c0_seq1;comp43114_c0_seq1;comp43321_c0_seq2;comp436122_c0_seq1;comp44459_c0_seq1;comp47823_c0_seq2;comp48120_c0_seq1;comp48207_c0_seq1;comp49002_c0_seq1;comp49922_c0_seq1;comp50732_c0_seq1;comp51316_c0_seq1;…	0.0960037	184
GO:0044267	e	cellular protein metabolic process	414	4335	4.39e-10	2.83e-06	biological_process	comp27591_c0_seq1;comp329755_c0_seq1;comp38327_c0_seq2;comp39053_c0_seq2;comp39723_c0_seq1;comp39723_c0_seq2;comp44269_c0_seq3;comp46705_c0_seq2;comp47823_c0_seq2;comp48120_c0_seq1;comp48312_c0_seq2;comp48405_c0_seq1;comp49002_c0_seq1;comp49071_c0_seq1;comp49272_c0_seq5;comp49272_c0_seq7;comp50694_c0_seq1;comp51278_c0_seq2;comp52071_c0_seq2;comp52739_c0_seq1;comp53105_c0_seq1;comp53285_c0_seq1;co…	0.0955017	185
GO:0019222	e	regulation of metabolic process	584	6159	5.99e-10	3.87e-06	biological_process	comp10477_c0_seq1;comp16695_c0_seq2;comp18405_c0_seq1;comp186466_c0_seq1;comp21950_c0_seq1;comp26075_c0_seq1;comp26124_c0_seq1;comp27591_c0_seq1;comp27888_c0_seq1;comp31730_c0_seq1;comp31730_c0_seq2;comp329755_c0_seq1;comp33520_c0_seq1;comp34517_c0_seq2;comp37639_c0_seq1;comp39198_c0_seq2;comp40514_c0_seq1;comp41069_c0_seq1;comp41656_c0_seq1;comp42555_c0_seq1;comp42802_c0_seq2;comp42912_c0_seq1;c…	0.0948206	186
GO:0044260	e	cellular macromolecule metabolic process	700	7419	6.52e-10	4.21e-06	biological_process	comp26334_c0_seq1;comp27591_c0_seq1;comp28799_c0_seq1;comp32220_c0_seq1;comp32889_c0_seq2;comp329755_c0_seq1;comp36804_c0_seq1;comp37639_c0_seq1;comp38327_c0_seq2;comp39053_c0_seq2;comp39723_c0_seq1;comp39723_c0_seq2;comp41800_c0_seq1;comp43114_c0_seq1;comp43321_c0_seq2;comp44269_c0_seq3;comp44459_c0_seq1;comp44746_c0_seq1;comp44834_c0_seq1;comp46705_c0_seq2;comp47091_c0_seq2;comp47446_c0_seq1;co…	0.0943523	187
GO:0016043	e	cellular component organization	362	3852	2.16e-09	1.39e-05	biological_process	comp117032_c0_seq1;comp18405_c0_seq1;comp184880_c0_seq1;comp24703_c0_seq1;comp24932_c0_seq1;comp263233_c0_seq1;comp31483_c0_seq1;comp34517_c0_seq2;comp35231_c0_seq1;comp37639_c0_seq1;comp38327_c0_seq2;comp38986_c0_seq2;comp41341_c0_seq1;comp42524_c0_seq2;comp42638_c0_seq2;comp43321_c0_seq2;comp44269_c0_seq3;comp46705_c0_seq2;comp47446_c0_seq1;comp47446_c0_seq2;comp48070_c0_seq1;comp48090_c0_seq1;…	0.0939772	188
GO:0044699	e	single-organism process	288	3129	5.86e-07	0.00378	biological_process	comp117032_c0_seq1;comp184880_c0_seq1;comp20404_c0_seq1;comp21950_c0_seq1;comp23112_c0_seq1;comp24703_c0_seq1;comp24932_c0_seq1;comp253133_c0_seq1;comp263233_c0_seq1;comp26334_c0_seq1;comp29348_c0_seq1;comp31730_c0_seq1;comp31730_c0_seq2;comp32816_c0_seq1;comp34517_c0_seq2;comp37397_c0_seq1;comp37639_c0_seq1;comp37938_c0_seq1;comp38548_c0_seq1;comp39198_c0_seq2;comp41656_c0_seq1;comp42638_c0_seq2…	0.0920422	189
GO:0031323	e	regulation of cellular metabolic process	522	5736	6.17e-10	3.99e-06	biological_process	comp10477_c0_seq1;comp18405_c0_seq1;comp186466_c0_seq1;comp21950_c0_seq1;comp26124_c0_seq1;comp27591_c0_seq1;comp27888_c0_seq1;comp31730_c0_seq1;comp31730_c0_seq2;comp329755_c0_seq1;comp34517_c0_seq2;comp37639_c0_seq1;comp39198_c0_seq2;comp40514_c0_seq1;comp41069_c0_seq1;comp41656_c0_seq1;comp42555_c0_seq1;comp42802_c0_seq2;comp42912_c0_seq1;comp43321_c0_seq2;comp44269_c0_seq3;comp44433_c0_seq1;c…	0.0910042	190
GO:0071840	e	cellular component organization or biogenesis	366	4032	6.47e-08	0.000418	biological_process	comp117032_c0_seq1;comp18405_c0_seq1;comp184880_c0_seq1;comp24703_c0_seq1;comp24932_c0_seq1;comp263233_c0_seq1;comp31483_c0_seq1;comp34517_c0_seq2;comp35231_c0_seq1;comp37639_c0_seq1;comp38327_c0_seq2;comp38986_c0_seq2;comp41341_c0_seq1;comp42524_c0_seq2;comp42638_c0_seq2;comp43321_c0_seq2;comp44269_c0_seq3;comp46705_c0_seq2;comp47446_c0_seq1;comp47446_c0_seq2;comp48070_c0_seq1;comp48090_c0_seq1;…	0.0907738	191
GO:0080090	e	regulation of primary metabolic process	514	5665	6.89e-10	4.45e-06	biological_process	comp10477_c0_seq1;comp16695_c0_seq2;comp18405_c0_seq1;comp186466_c0_seq1;comp21950_c0_seq1;comp27591_c0_seq1;comp27888_c0_seq1;comp31730_c0_seq1;comp31730_c0_seq2;comp329755_c0_seq1;comp34517_c0_seq2;comp37639_c0_seq1;comp39198_c0_seq2;comp40514_c0_seq1;comp41656_c0_seq1;comp42555_c0_seq1;comp42802_c0_seq2;comp42912_c0_seq1;comp43321_c0_seq2;comp44269_c0_seq3;comp44433_c0_seq1;comp44459_c0_seq1;c…	0.0907326	192
GO:0019219	e	regulation of nucleobase-containing compound metabolic process	422	4695	1.94e-08	0.000125	biological_process	comp10477_c0_seq1;comp18405_c0_seq1;comp186466_c0_seq1;comp21950_c0_seq1;comp31730_c0_seq1;comp31730_c0_seq2;comp34517_c0_seq2;comp37639_c0_seq1;comp39198_c0_seq2;comp40514_c0_seq1;comp41656_c0_seq1;comp42555_c0_seq1;comp42802_c0_seq2;comp43321_c0_seq2;comp44269_c0_seq3;comp44433_c0_seq1;comp47363_c0_seq1;comp47464_c0_seq1;comp47849_c0_seq1;comp47901_c0_seq1;comp47999_c0_seq1;comp48014_c0_seq1;co…	0.0898829	193
GO:0051171	e	regulation of nitrogen compound metabolic process	423	4715	2.44e-08	0.000158	biological_process	comp10477_c0_seq1;comp18405_c0_seq1;comp186466_c0_seq1;comp21950_c0_seq1;comp31730_c0_seq1;comp31730_c0_seq2;comp34517_c0_seq2;comp37639_c0_seq1;comp39198_c0_seq2;comp40514_c0_seq1;comp41656_c0_seq1;comp42555_c0_seq1;comp42802_c0_seq2;comp43321_c0_seq2;comp44269_c0_seq3;comp44433_c0_seq1;comp47363_c0_seq1;comp47464_c0_seq1;comp47849_c0_seq1;comp47901_c0_seq1;comp47999_c0_seq1;comp48014_c0_seq1;co…	0.0897137	194
GO:0010468	e	regulation of gene expression	367	4103	2.77e-07	0.00179	biological_process	comp10477_c0_seq1;comp18405_c0_seq1;comp186466_c0_seq1;comp27888_c0_seq1;comp31730_c0_seq1;comp31730_c0_seq2;comp34517_c0_seq2;comp39198_c0_seq2;comp40514_c0_seq1;comp41656_c0_seq1;comp42555_c0_seq1;comp42802_c0_seq2;comp43321_c0_seq2;comp44269_c0_seq3;comp44433_c0_seq1;comp44859_c0_seq1;comp46629_c0_seq1;comp47363_c0_seq1;comp47464_c0_seq1;comp47849_c0_seq1;comp47901_c0_seq1;comp47999_c0_seq1;co…	0.0894467	195
GO:0010556	e	regulation of macromolecule biosynthetic process	343	3843	8.97e-07	0.00579	biological_process	comp10477_c0_seq1;comp18405_c0_seq1;comp186466_c0_seq1;comp27888_c0_seq1;comp31730_c0_seq1;comp31730_c0_seq2;comp34517_c0_seq2;comp39198_c0_seq2;comp40514_c0_seq1;comp41656_c0_seq1;comp42555_c0_seq1;comp42802_c0_seq2;comp42912_c0_seq1;comp43321_c0_seq2;comp44269_c0_seq3;comp44433_c0_seq1;comp44459_c0_seq1;comp47363_c0_seq1;comp47464_c0_seq1;comp47849_c0_seq1;comp47901_c0_seq1;comp47999_c0_seq1;co…	0.0892532	196
GO:0060255	e	regulation of macromolecule metabolic process	437	4915	3.88e-08	0.00025	biological_process	comp10477_c0_seq1;comp16695_c0_seq2;comp18405_c0_seq1;comp186466_c0_seq1;comp27591_c0_seq1;comp27888_c0_seq1;comp31730_c0_seq1;comp31730_c0_seq2;comp329755_c0_seq1;comp34517_c0_seq2;comp37639_c0_seq1;comp39198_c0_seq2;comp40514_c0_seq1;comp41656_c0_seq1;comp42555_c0_seq1;comp42802_c0_seq2;comp42912_c0_seq1;comp43321_c0_seq2;comp44269_c0_seq3;comp44433_c0_seq1;comp44459_c0_seq1;comp44859_c0_seq1;c…	0.0889115	197
GO:0009889	e	regulation of biosynthetic process	348	3924	1.36e-06	0.00875	biological_process	comp10477_c0_seq1;comp18405_c0_seq1;comp186466_c0_seq1;comp21950_c0_seq1;comp27888_c0_seq1;comp31730_c0_seq1;comp31730_c0_seq2;comp34517_c0_seq2;comp39198_c0_seq2;comp40514_c0_seq1;comp41656_c0_seq1;comp42555_c0_seq1;comp42802_c0_seq2;comp42912_c0_seq1;comp43321_c0_seq2;comp44269_c0_seq3;comp44433_c0_seq1;comp44459_c0_seq1;comp47363_c0_seq1;comp47464_c0_seq1;comp47849_c0_seq1;comp47901_c0_seq1;co…	0.088685	198
GO:2000112	e	regulation of cellular macromolecule biosynthetic process	338	3815	2.2e-06	0.0142	biological_process	comp10477_c0_seq1;comp18405_c0_seq1;comp186466_c0_seq1;comp27888_c0_seq1;comp31730_c0_seq1;comp31730_c0_seq2;comp34517_c0_seq2;comp39198_c0_seq2;comp40514_c0_seq1;comp41656_c0_seq1;comp42555_c0_seq1;comp42802_c0_seq2;comp43321_c0_seq2;comp44269_c0_seq3;comp44433_c0_seq1;comp44459_c0_seq1;comp47363_c0_seq1;comp47464_c0_seq1;comp47849_c0_seq1;comp47901_c0_seq1;comp47999_c0_seq1;comp48014_c0_seq1;co…	0.0885976	199
GO:0031326	e	regulation of cellular biosynthetic process	345	3899	1.75e-06	0.0113	biological_process	comp10477_c0_seq1;comp18405_c0_seq1;comp186466_c0_seq1;comp21950_c0_seq1;comp27888_c0_seq1;comp31730_c0_seq1;comp31730_c0_seq2;comp34517_c0_seq2;comp39198_c0_seq2;comp40514_c0_seq1;comp41656_c0_seq1;comp42555_c0_seq1;comp42802_c0_seq2;comp42912_c0_seq1;comp43321_c0_seq2;comp44269_c0_seq3;comp44433_c0_seq1;comp44459_c0_seq1;comp47363_c0_seq1;comp47464_c0_seq1;comp47849_c0_seq1;comp47901_c0_seq1;co…	0.0884842	200
GO:0006355	e	regulation of transcription, DNA-dependent	391	4457	9.14e-07	0.0059	biological_process	comp10477_c0_seq1;comp18405_c0_seq1;comp186466_c0_seq1;comp31730_c0_seq1;comp31730_c0_seq2;comp34517_c0_seq2;comp39198_c0_seq2;comp40514_c0_seq1;comp41656_c0_seq1;comp42555_c0_seq1;comp42802_c0_seq2;comp43321_c0_seq2;comp44269_c0_seq3;comp44433_c0_seq1;comp47363_c0_seq1;comp47464_c0_seq1;comp47849_c0_seq1;comp47901_c0_seq1;comp47999_c0_seq1;comp48014_c0_seq1;comp48265_c0_seq2;comp49922_c0_seq1;co…	0.0877272	201
GO:0005833	e	hemoglobin complex	7	11	1.88e-06	0.0121	cellular_component	comp28753_c0_seq1;comp32087_c0_seq1;comp34872_c0_seq1;comp47192_c0_seq1;comp54343_c0_seq2;comp54343_c0_seq3;comp70556_c1_seq1	0.636364	1
GO:0035068	e	micro-ribonucleoprotein complex	8	15	2.08e-06	0.0134	cellular_component	comp61610_c0_seq3;comp62759_c0_seq2;comp62759_c0_seq3;comp62759_c0_seq4;comp62759_c0_seq6;comp62759_c0_seq7;comp69963_c0_seq14;comp69963_c0_seq21	0.533333	2
GO:0000323	e	lytic vacuole	29	165	2.94e-06	0.019	cellular_component	comp49272_c0_seq5;comp49272_c0_seq7;comp51316_c0_seq1;comp55307_c0_seq3;comp59974_c0_seq2;comp61328_c0_seq10;comp61328_c0_seq15;comp61328_c0_seq2;comp61328_c0_seq5;comp61328_c0_seq8;comp62252_c0_seq1;comp63153_c0_seq13;comp65459_c0_seq3;comp65559_c0_seq1;comp65799_c0_seq5;comp66121_c0_seq9;comp66199_c0_seq1;comp67765_c0_seq4;comp68208_c0_seq3;comp68208_c0_seq4;comp68466_c3_seq1;comp69243_c0_seq8;…	0.175758	3
GO:0005764	e	lysosome	29	165	2.94e-06	0.019	cellular_component	comp49272_c0_seq5;comp49272_c0_seq7;comp51316_c0_seq1;comp55307_c0_seq3;comp59974_c0_seq2;comp61328_c0_seq10;comp61328_c0_seq15;comp61328_c0_seq2;comp61328_c0_seq5;comp61328_c0_seq8;comp62252_c0_seq1;comp63153_c0_seq13;comp65459_c0_seq3;comp65559_c0_seq1;comp65799_c0_seq5;comp66121_c0_seq9;comp66199_c0_seq1;comp67765_c0_seq4;comp68208_c0_seq3;comp68208_c0_seq4;comp68466_c3_seq1;comp69243_c0_seq8;…	0.175758	4
GO:0005773	e	vacuole	32	187	1.7e-06	0.011	cellular_component	comp49272_c0_seq5;comp49272_c0_seq7;comp51316_c0_seq1;comp55307_c0_seq3;comp59974_c0_seq2;comp61042_c0_seq1;comp61328_c0_seq10;comp61328_c0_seq15;comp61328_c0_seq2;comp61328_c0_seq5;comp61328_c0_seq8;comp62252_c0_seq1;comp63153_c0_seq13;comp65459_c0_seq3;comp65559_c0_seq1;comp65799_c0_seq5;comp66121_c0_seq9;comp66199_c0_seq1;comp66968_c0_seq2;comp66968_c0_seq3;comp67765_c0_seq4;comp68208_c0_seq3;…	0.171123	5
GO:0031966	e	mitochondrial membrane	63	418	5.22e-09	3.37e-05	cellular_component	comp18428_c0_seq1;comp43297_c0_seq2;comp47446_c0_seq1;comp47446_c0_seq2;comp49325_c1_seq1;comp496043_c0_seq1;comp49924_c0_seq1;comp55717_c0_seq2;comp56801_c0_seq2;comp60059_c0_seq1;comp61327_c2_seq1;comp62234_c0_seq1;comp62717_c0_seq1;comp62717_c0_seq2;comp62717_c0_seq3;comp62717_c0_seq5;comp62717_c0_seq6;comp63706_c0_seq5;comp64608_c0_seq1;comp64608_c0_seq2;comp64608_c0_seq3;comp65057_c0_seq2;co…	0.150718	6
GO:0005743	e	mitochondrial inner membrane	44	295	1.37e-06	0.00885	cellular_component	comp18428_c0_seq1;comp43297_c0_seq2;comp49924_c0_seq1;comp56801_c0_seq2;comp60059_c0_seq1;comp61327_c2_seq1;comp62234_c0_seq1;comp62717_c0_seq1;comp62717_c0_seq2;comp62717_c0_seq3;comp62717_c0_seq5;comp62717_c0_seq6;comp63706_c0_seq5;comp64608_c0_seq1;comp64608_c0_seq2;comp64608_c0_seq3;comp65057_c0_seq2;comp65057_c0_seq5;comp65057_c0_seq7;comp65539_c2_seq2;comp66519_c0_seq14;comp66798_c5_seq7;co…	0.149153	7
GO:0019866	e	organelle inner membrane	46	315	1.66e-06	0.0107	cellular_component	comp18428_c0_seq1;comp43297_c0_seq2;comp43321_c0_seq2;comp49924_c0_seq1;comp56801_c0_seq2;comp60059_c0_seq1;comp61327_c2_seq1;comp62234_c0_seq1;comp62717_c0_seq1;comp62717_c0_seq2;comp62717_c0_seq3;comp62717_c0_seq5;comp62717_c0_seq6;comp63706_c0_seq5;comp64608_c0_seq1;comp64608_c0_seq2;comp64608_c0_seq3;comp65057_c0_seq2;comp65057_c0_seq5;comp65057_c0_seq7;comp65539_c2_seq2;comp66519_c0_seq14;co…	0.146032	8
GO:0005576	e	extracellular region	59	419	1.87e-07	0.00121	cellular_component	comp18124_c0_seq1;comp20404_c0_seq1;comp22314_c0_seq1;comp23112_c0_seq1;comp23381_c0_seq1;comp32816_c0_seq1;comp33672_c0_seq1;comp35276_c0_seq1;comp36534_c1_seq1;comp36534_c1_seq2;comp37242_c0_seq1;comp38506_c0_seq1;comp38548_c0_seq1;comp42912_c0_seq1;comp436122_c0_seq1;comp45578_c0_seq1;comp47654_c0_seq1;comp48078_c0_seq1;comp48078_c0_seq2;comp48215_c0_seq1;comp48215_c0_seq2;comp48295_c0_seq1;co…	0.140811	9
GO:0044429	e	mitochondrial part	95	709	9.35e-10	6.03e-06	cellular_component	comp18428_c0_seq1;comp43297_c0_seq2;comp47446_c0_seq1;comp47446_c0_seq2;comp49325_c1_seq1;comp496043_c0_seq1;comp49924_c0_seq1;comp55566_c0_seq3;comp55566_c0_seq4;comp55717_c0_seq2;comp56801_c0_seq2;comp57741_c0_seq2;comp59758_c0_seq4;comp60059_c0_seq1;comp61199_c0_seq1;comp61327_c2_seq1;comp62234_c0_seq1;comp62717_c0_seq1;comp62717_c0_seq2;comp62717_c0_seq3;comp62717_c0_seq5;comp62717_c0_seq6;co…	0.133992	10
GO:0016020	e	membrane	486	4302	4.64e-10	3e-06	cellular_component	comp115316_c0_seq1;comp15855_c0_seq1;comp18405_c0_seq1;comp18428_c0_seq1;comp184880_c0_seq1;comp21236_c0_seq1;comp21236_c0_seq2;comp21672_c0_seq2;comp24027_c0_seq1;comp26124_c0_seq1;comp263233_c0_seq1;comp29348_c0_seq1;comp29429_c0_seq1;comp32017_c0_seq1;comp34517_c0_seq2;comp35231_c0_seq1;comp37095_c0_seq1;comp37954_c0_seq1;comp38241_c0_seq1;comp41337_c0_seq1;comp43297_c0_seq2;comp43321_c0_seq2;…	0.112971	11
GO:0031090	e	organelle membrane	172	1553	1.05e-09	6.81e-06	cellular_component	comp18405_c0_seq1;comp18428_c0_seq1;comp21672_c0_seq2;comp37095_c0_seq1;comp43297_c0_seq2;comp43321_c0_seq2;comp44746_c0_seq1;comp47245_c0_seq2;comp47402_c0_seq1;comp47446_c0_seq1;comp47446_c0_seq2;comp47805_c0_seq1;comp48333_c0_seq1;comp49325_c1_seq1;comp496043_c0_seq1;comp49924_c0_seq1;comp50670_c0_seq1;comp51876_c0_seq1;comp54127_c0_seq2;comp54843_c0_seq1;comp55717_c0_seq2;comp56801_c0_seq2;co…	0.110753	12
GO:0031224	e	intrinsic to membrane	478	4667	5.64e-10	3.64e-06	cellular_component	comp117032_c0_seq1;comp18428_c0_seq1;comp19837_c0_seq2;comp21672_c0_seq2;comp21950_c0_seq1;comp253133_c0_seq1;comp26138_c0_seq1;comp26334_c0_seq1;comp28884_c0_seq1;comp29348_c0_seq1;comp32017_c0_seq1;comp34517_c0_seq2;comp34955_c0_seq1;comp35771_c0_seq1;comp37095_c0_seq1;comp37938_c0_seq1;comp38497_c0_seq2;comp39713_c0_seq1;comp39723_c0_seq1;comp39723_c0_seq2;comp40386_c0_seq2;comp43134_c0_seq1;c…	0.102421	13
GO:0016021	e	integral to membrane	471	4605	5.28e-10	3.41e-06	cellular_component	comp117032_c0_seq1;comp18428_c0_seq1;comp19837_c0_seq2;comp21672_c0_seq2;comp21950_c0_seq1;comp253133_c0_seq1;comp26138_c0_seq1;comp26334_c0_seq1;comp28884_c0_seq1;comp29348_c0_seq1;comp32017_c0_seq1;comp34517_c0_seq2;comp34955_c0_seq1;comp37095_c0_seq1;comp37938_c0_seq1;comp38497_c0_seq2;comp39713_c0_seq1;comp39723_c0_seq1;comp39723_c0_seq2;comp40386_c0_seq2;comp43134_c0_seq1;comp43297_c0_seq2;c…	0.10228	14
GO:0044444	e	cytoplasmic part	663	6540	6.79e-10	4.38e-06	cellular_component	comp16448_c0_seq1;comp18405_c0_seq1;comp18428_c0_seq1;comp184880_c0_seq1;comp19822_c0_seq1;comp19846_c0_seq1;comp20576_c0_seq1;comp21672_c0_seq2;comp23381_c0_seq1;comp26124_c0_seq1;comp26334_c0_seq1;comp27888_c0_seq1;comp28753_c0_seq1;comp29011_c0_seq1;comp31483_c0_seq1;comp32087_c0_seq1;comp34517_c0_seq2;comp34872_c0_seq1;comp35667_c0_seq1;comp37095_c0_seq1;comp37397_c0_seq1;comp41069_c0_seq1;co…	0.101376	15
GO:0044425	e	membrane part	641	6380	5.95e-10	3.84e-06	cellular_component	comp117032_c0_seq1;comp16695_c0_seq2;comp18405_c0_seq1;comp18428_c0_seq1;comp19837_c0_seq2;comp21672_c0_seq2;comp21950_c0_seq1;comp23933_c0_seq1;comp253133_c0_seq1;comp26138_c0_seq1;comp26334_c0_seq1;comp28884_c0_seq1;comp29348_c0_seq1;comp31418_c1_seq1;comp32017_c0_seq1;comp34517_c0_seq2;comp34955_c0_seq1;comp35771_c0_seq1;comp37095_c0_seq1;comp37938_c0_seq1;comp38497_c0_seq2;comp39713_c0_seq1;c…	0.10047	16
GO:0005575	e	cellular_component	2181	22071	1.04e-09	6.73e-06	cellular_component	comp10477_c0_seq1;comp115316_c0_seq1;comp117032_c0_seq1;comp119881_c0_seq1;comp15855_c0_seq1;comp16448_c0_seq1;comp16695_c0_seq2;comp16798_c0_seq1;comp17732_c0_seq1;comp18124_c0_seq1;comp18405_c0_seq1;comp18428_c0_seq1;comp184880_c0_seq1;comp186466_c0_seq1;comp19822_c0_seq1;comp19837_c0_seq2;comp19846_c0_seq1;comp20404_c0_seq1;comp20576_c0_seq1;comp21236_c0_seq1;comp21236_c0_seq2;comp21672_c0_seq…	0.0988175	17
GO:0044424	e	intracellular part	1429	15114	8.61e-10	5.56e-06	cellular_component	comp10477_c0_seq1;comp117032_c0_seq1;comp119881_c0_seq1;comp16448_c0_seq1;comp16695_c0_seq2;comp17732_c0_seq1;comp18405_c0_seq1;comp18428_c0_seq1;comp184880_c0_seq1;comp186466_c0_seq1;comp19822_c0_seq1;comp19846_c0_seq1;comp20576_c0_seq1;comp21672_c0_seq2;comp23373_c0_seq1;comp23381_c0_seq1;comp24703_c0_seq1;comp24932_c0_seq1;comp26124_c0_seq1;comp26138_c0_seq1;comp263233_c0_seq1;comp26334_c0_seq…	0.0945481	18
GO:0044464	e	cell part	1717	18215	1e-09	6.47e-06	cellular_component	comp10477_c0_seq1;comp117032_c0_seq1;comp119881_c0_seq1;comp15855_c0_seq1;comp16448_c0_seq1;comp16695_c0_seq2;comp17732_c0_seq1;comp18405_c0_seq1;comp18428_c0_seq1;comp184880_c0_seq1;comp186466_c0_seq1;comp19822_c0_seq1;comp19846_c0_seq1;comp20576_c0_seq1;comp21672_c0_seq2;comp23373_c0_seq1;comp23381_c0_seq1;comp23933_c0_seq1;comp24703_c0_seq1;comp24932_c0_seq1;comp26124_c0_seq1;comp26138_c0_seq1…	0.094263	19
GO:0043231	e	intracellular membrane-bounded organelle	534	5743	6.3e-10	4.07e-06	cellular_component	comp16448_c0_seq1;comp184880_c0_seq1;comp19822_c0_seq1;comp20576_c0_seq1;comp21672_c0_seq2;comp26124_c0_seq1;comp26334_c0_seq1;comp29011_c0_seq1;comp34517_c0_seq2;comp35667_c0_seq1;comp37639_c0_seq1;comp40514_c0_seq1;comp41069_c0_seq1;comp41112_c0_seq2;comp41626_c0_seq2;comp42524_c0_seq2;comp42555_c0_seq1;comp436122_c0_seq1;comp437500_c0_seq1;comp44269_c0_seq3;comp44859_c0_seq1;comp45288_c0_seq1;…	0.0929828	20
GO:0043227	e	membrane-bounded organelle	534	5753	6.5e-10	4.2e-06	cellular_component	comp16448_c0_seq1;comp184880_c0_seq1;comp19822_c0_seq1;comp20576_c0_seq1;comp21672_c0_seq2;comp26124_c0_seq1;comp26334_c0_seq1;comp29011_c0_seq1;comp34517_c0_seq2;comp35667_c0_seq1;comp37639_c0_seq1;comp40514_c0_seq1;comp41069_c0_seq1;comp41112_c0_seq2;comp41626_c0_seq2;comp42524_c0_seq2;comp42555_c0_seq1;comp436122_c0_seq1;comp437500_c0_seq1;comp44269_c0_seq3;comp44859_c0_seq1;comp45288_c0_seq1;…	0.0928211	21
GO:0005737	e	cytoplasm	292	3184	7.25e-07	0.00468	cellular_component	comp117032_c0_seq1;comp119881_c0_seq1;comp17732_c0_seq1;comp186466_c0_seq1;comp26138_c0_seq1;comp263233_c0_seq1;comp31730_c0_seq1;comp31730_c0_seq2;comp32181_c0_seq1;comp34640_c0_seq1;comp35231_c0_seq1;comp37242_c0_seq1;comp37672_c0_seq1;comp38017_c0_seq1;comp38986_c0_seq2;comp44859_c0_seq1;comp47320_c1_seq1;comp47596_c0_seq2;comp47596_c0_seq3;comp47669_c0_seq4;comp47688_c0_seq1;comp47865_c0_seq2…	0.0917085	22
GO:0005634	e	nucleus	319	3484	2.16e-07	0.0014	cellular_component	comp184880_c0_seq1;comp37639_c0_seq1;comp40514_c0_seq1;comp41112_c0_seq2;comp41626_c0_seq2;comp42555_c0_seq1;comp44269_c0_seq3;comp44859_c0_seq1;comp47268_c0_seq1;comp47596_c0_seq2;comp47596_c0_seq3;comp47669_c0_seq4;comp51438_c0_seq1;comp51832_c0_seq1;comp53056_c0_seq1;comp53056_c0_seq2;comp53285_c0_seq1;comp53301_c0_seq2;comp53456_c0_seq1;comp54041_c0_seq1;comp54079_c0_seq6;comp54323_c0_seq1;co…	0.0915614	23
GO:0043234	e	protein complex	527	5908	1.25e-09	8.06e-06	cellular_component	comp10477_c0_seq1;comp16695_c0_seq2;comp18405_c0_seq1;comp186466_c0_seq1;comp19846_c0_seq1;comp23373_c0_seq1;comp24703_c0_seq1;comp24932_c0_seq1;comp28753_c0_seq1;comp31418_c1_seq1;comp31730_c0_seq1;comp31730_c0_seq2;comp32087_c0_seq1;comp34872_c0_seq1;comp35231_c0_seq1;comp37531_c0_seq1;comp37639_c0_seq1;comp39198_c0_seq2;comp39286_c0_seq1;comp40135_c0_seq3;comp41341_c0_seq1;comp41626_c0_seq2;co…	0.0892011	24
GO:0032991	e	macromolecular complex	596	6714	7.97e-10	5.14e-06	cellular_component	comp10477_c0_seq1;comp16695_c0_seq2;comp18405_c0_seq1;comp186466_c0_seq1;comp19846_c0_seq1;comp23373_c0_seq1;comp24703_c0_seq1;comp24932_c0_seq1;comp27888_c0_seq1;comp28753_c0_seq1;comp31418_c1_seq1;comp31730_c0_seq1;comp31730_c0_seq2;comp32087_c0_seq1;comp34872_c0_seq1;comp35231_c0_seq1;comp35432_c0_seq1;comp36804_c0_seq1;comp37531_c0_seq1;comp37639_c0_seq1;comp39198_c0_seq2;comp39286_c0_seq1;co…	0.0887697	25
GO:0044446	e	intracellular organelle part	661	7485	6.58e-10	4.25e-06	cellular_component	comp10477_c0_seq1;comp16695_c0_seq2;comp18405_c0_seq1;comp18428_c0_seq1;comp186466_c0_seq1;comp21672_c0_seq2;comp24703_c0_seq1;comp24932_c0_seq1;comp26138_c0_seq1;comp26334_c0_seq1;comp31730_c0_seq1;comp31730_c0_seq2;comp35231_c0_seq1;comp35667_c0_seq1;comp37095_c0_seq1;comp37639_c0_seq1;comp38327_c0_seq2;comp39198_c0_seq2;comp39286_c0_seq1;comp41341_c0_seq1;comp41656_c0_seq1;comp42802_c0_seq2;co…	0.08831	26
GO:0043229	e	intracellular organelle	667	7604	6.48e-10	4.18e-06	cellular_component	comp16448_c0_seq1;comp16695_c0_seq2;comp184880_c0_seq1;comp19822_c0_seq1;comp20576_c0_seq1;comp21672_c0_seq2;comp26124_c0_seq1;comp26334_c0_seq1;comp27888_c0_seq1;comp29011_c0_seq1;comp34517_c0_seq2;comp35667_c0_seq1;comp37639_c0_seq1;comp40514_c0_seq1;comp41069_c0_seq1;comp41112_c0_seq2;comp41626_c0_seq2;comp42524_c0_seq2;comp42555_c0_seq1;comp436122_c0_seq1;comp437500_c0_seq1;comp44269_c0_seq3;…	0.087717	27
GO:0043226	e	organelle	668	7624	7.88e-10	5.09e-06	cellular_component	comp16448_c0_seq1;comp16695_c0_seq2;comp184880_c0_seq1;comp19822_c0_seq1;comp20576_c0_seq1;comp21672_c0_seq2;comp26124_c0_seq1;comp26334_c0_seq1;comp27888_c0_seq1;comp29011_c0_seq1;comp34517_c0_seq2;comp35667_c0_seq1;comp37639_c0_seq1;comp40514_c0_seq1;comp41069_c0_seq1;comp41112_c0_seq2;comp41626_c0_seq2;comp42524_c0_seq2;comp42555_c0_seq1;comp436122_c0_seq1;comp437500_c0_seq1;comp44269_c0_seq3;…	0.087618	28
GO:0044422	e	organelle part	662	7571	8.1e-10	5.23e-06	cellular_component	comp10477_c0_seq1;comp16695_c0_seq2;comp18405_c0_seq1;comp18428_c0_seq1;comp186466_c0_seq1;comp21672_c0_seq2;comp24703_c0_seq1;comp24932_c0_seq1;comp26138_c0_seq1;comp26334_c0_seq1;comp31730_c0_seq1;comp31730_c0_seq2;comp35231_c0_seq1;comp35667_c0_seq1;comp37095_c0_seq1;comp37639_c0_seq1;comp38327_c0_seq2;comp39198_c0_seq2;comp39286_c0_seq1;comp41341_c0_seq1;comp41656_c0_seq1;comp42802_c0_seq2;co…	0.0874389	29
GO:0004850	e	uridine phosphorylase activity	5	5	1.54e-06	0.00995	molecular_function	comp34640_c0_seq1;comp48309_c0_seq1;comp48309_c0_seq2;comp48309_c0_seq3;comp48309_c0_seq4	1	1
GO:0005344	e	oxygen transporter activity	8	13	4.71e-07	0.00304	molecular_function	comp28753_c0_seq1;comp32087_c0_seq1;comp34872_c0_seq1;comp47192_c0_seq1;comp54343_c0_seq2;comp54343_c0_seq3;comp57376_c0_seq1;comp70556_c1_seq1	0.615385	2
GO:0019825	e	oxygen binding	8	14	1.03e-06	0.00666	molecular_function	comp28753_c0_seq1;comp32087_c0_seq1;comp34872_c0_seq1;comp47192_c0_seq1;comp54343_c0_seq2;comp54343_c0_seq3;comp57376_c0_seq1;comp70556_c1_seq1	0.571429	3
GO:0008443	e	phosphofructokinase activity	12	37	4.06e-06	0.0262	molecular_function	comp59354_c0_seq1;comp59354_c0_seq2;comp59354_c0_seq4;comp60452_c0_seq1;comp60452_c0_seq2;comp62250_c0_seq1;comp64076_c1_seq2;comp65392_c0_seq2;comp66014_c0_seq2;comp66712_c1_seq1;comp70258_c2_seq8;comp70258_c2_seq9	0.324324	4
GO:0015101	e	organic cation transmembrane transporter activity	17	55	9.23e-08	0.000596	molecular_function	comp64567_c1_seq1;comp68250_c6_seq16;comp68250_c6_seq17;comp68250_c6_seq6;comp68354_c0_seq1;comp68831_c0_seq2;comp68831_c0_seq3;comp68831_c0_seq6;comp69529_c0_seq1;comp69529_c0_seq4;comp69529_c0_seq5;comp70117_c0_seq16;comp70117_c0_seq19;comp70117_c0_seq2;comp70117_c0_seq22;comp70117_c0_seq28;comp70117_c0_seq30	0.309091	5
GO:0019200	e	carbohydrate kinase activity	18	62	1.14e-07	0.000736	molecular_function	comp44459_c0_seq1;comp47446_c0_seq1;comp47446_c0_seq2;comp48199_c0_seq1;comp59354_c0_seq1;comp59354_c0_seq2;comp59354_c0_seq4;comp60452_c0_seq1;comp60452_c0_seq2;comp62250_c0_seq1;comp64076_c1_seq2;comp65392_c0_seq2;comp66014_c0_seq2;comp66712_c1_seq1;comp68966_c0_seq15;comp68966_c0_seq18;comp70258_c2_seq8;comp70258_c2_seq9	0.290323	6
GO:0020037	e	heme binding	55	217	9.16e-11	5.91e-07	molecular_function	comp19021_c0_seq1;comp2330_c0_seq1;comp27994_c0_seq1;comp28317_c0_seq1;comp28753_c0_seq1;comp32087_c0_seq1;comp34872_c0_seq1;comp46916_c0_seq1;comp47192_c0_seq1;comp47688_c0_seq1;comp53683_c0_seq1;comp54343_c0_seq2;comp54343_c0_seq3;comp57376_c0_seq1;comp58133_c0_seq2;comp58680_c0_seq1;comp60059_c0_seq1;comp61586_c0_seq1;comp61972_c0_seq1;comp62171_c0_seq1;comp62171_c0_seq2;comp62635_c0_seq1;comp…	0.253456	7
GO:0046906	e	tetrapyrrole binding	57	227	1.24e-10	7.97e-07	molecular_function	comp19021_c0_seq1;comp2330_c0_seq1;comp27994_c0_seq1;comp28317_c0_seq1;comp28753_c0_seq1;comp32087_c0_seq1;comp34872_c0_seq1;comp46916_c0_seq1;comp47192_c0_seq1;comp47688_c0_seq1;comp53683_c0_seq1;comp54343_c0_seq2;comp54343_c0_seq3;comp57376_c0_seq1;comp58133_c0_seq2;comp58680_c0_seq1;comp60059_c0_seq1;comp61586_c0_seq1;comp61972_c0_seq1;comp62171_c0_seq1;comp62171_c0_seq2;comp62635_c0_seq1;comp…	0.251101	8
GO:0016836	e	hydro-lyase activity	17	72	5.94e-06	0.0384	molecular_function	comp19846_c0_seq1;comp232475_c0_seq1;comp383416_c0_seq1;comp47815_c0_seq1;comp52170_c0_seq1;comp53683_c0_seq1;comp55747_c0_seq1;comp55799_c0_seq1;comp61605_c0_seq4;comp61605_c0_seq5;comp61605_c0_seq9;comp627047_c0_seq1;comp63887_c0_seq3;comp66394_c1_seq4;comp68039_c0_seq5;comp70681_c0_seq1;comp70708_c0_seq1	0.236111	9
GO:0004497	e	monooxygenase activity	57	242	1.01e-10	6.52e-07	molecular_function	comp2330_c0_seq1;comp27994_c0_seq1;comp28317_c0_seq1;comp37095_c0_seq1;comp45325_c0_seq2;comp46916_c0_seq1;comp47402_c0_seq1;comp52170_c0_seq1;comp54843_c0_seq1;comp56702_c0_seq1;comp56702_c0_seq4;comp57581_c0_seq2;comp61586_c0_seq1;comp62171_c0_seq1;comp62171_c0_seq2;comp62178_c0_seq2;comp62178_c0_seq3;comp62635_c0_seq1;comp63225_c0_seq3;comp63421_c0_seq2;comp63623_c0_seq1;comp63651_c0_seq1;comp…	0.235537	10
GO:0016763	e	transferase activity, transferring pentosyl groups	26	114	4.94e-08	0.000319	molecular_function	comp23462_c0_seq2;comp26524_c0_seq1;comp34640_c0_seq1;comp47320_c1_seq1;comp48309_c0_seq1;comp48309_c0_seq2;comp48309_c0_seq3;comp48309_c0_seq4;comp58999_c0_seq1;comp59839_c0_seq1;comp59839_c0_seq3;comp60449_c0_seq2;comp61281_c0_seq4;comp61458_c0_seq1;comp63128_c0_seq14;comp63128_c0_seq7;comp65742_c0_seq6;comp66097_c0_seq3;comp66097_c0_seq6;comp66738_c3_seq10;comp67481_c0_seq2;comp68601_c4_seq4;c…	0.22807	11
GO:0005506	e	iron ion binding	83	372	1.88e-10	1.21e-06	molecular_function	comp19021_c0_seq1;comp2330_c0_seq1;comp27994_c0_seq1;comp28317_c0_seq1;comp28753_c0_seq1;comp29887_c0_seq1;comp32087_c0_seq1;comp34872_c0_seq1;comp37095_c0_seq1;comp45325_c0_seq2;comp46916_c0_seq1;comp47192_c0_seq1;comp47402_c0_seq1;comp54343_c0_seq2;comp54343_c0_seq3;comp54843_c0_seq1;comp55436_c0_seq1;comp57376_c0_seq1;comp57581_c0_seq2;comp59264_c0_seq2;comp60059_c0_seq1;comp61586_c0_seq1;comp…	0.223118	12
GO:0046914	e	transition metal ion binding	100	510	1.98e-10	1.28e-06	molecular_function	comp19021_c0_seq1;comp2330_c0_seq1;comp27994_c0_seq1;comp28317_c0_seq1;comp28753_c0_seq1;comp29887_c0_seq1;comp32087_c0_seq1;comp34872_c0_seq1;comp37095_c0_seq1;comp45325_c0_seq2;comp46916_c0_seq1;comp47192_c0_seq1;comp47402_c0_seq1;comp54041_c0_seq1;comp54343_c0_seq2;comp54343_c0_seq3;comp54843_c0_seq1;comp55436_c0_seq1;comp57376_c0_seq1;comp57581_c0_seq2;comp59264_c0_seq2;comp60059_c0_seq1;comp…	0.196078	13
GO:0004620	e	phospholipase activity	27	140	1.01e-06	0.0065	molecular_function	comp60907_c0_seq1;comp62509_c0_seq1;comp62509_c0_seq2;comp64429_c0_seq9;comp64688_c0_seq2;comp64688_c0_seq4;comp65486_c0_seq1;comp65577_c0_seq2;comp66381_c0_seq2;comp67054_c1_seq14;comp67054_c1_seq2;comp67793_c0_seq4;comp67942_c0_seq3;comp68454_c0_seq3;comp68481_c0_seq12;comp68481_c0_seq13;comp68481_c0_seq14;comp68481_c0_seq16;comp68481_c0_seq18;comp68481_c0_seq24;comp68481_c0_seq34;comp68891_c0_…	0.192857	14
GO:0016298	e	lipase activity	34	177	4.78e-08	0.000309	molecular_function	comp18124_c0_seq1;comp19837_c0_seq2;comp38506_c0_seq1;comp56423_c0_seq1;comp60907_c0_seq1;comp62509_c0_seq1;comp62509_c0_seq2;comp63040_c0_seq2;comp64429_c0_seq9;comp64688_c0_seq2;comp64688_c0_seq4;comp65486_c0_seq1;comp65577_c0_seq2;comp66381_c0_seq2;comp66918_c0_seq5;comp66918_c0_seq6;comp67054_c1_seq14;comp67054_c1_seq2;comp67793_c0_seq4;comp67942_c0_seq3;comp68454_c0_seq3;comp68481_c0_seq12;c…	0.19209	15
GO:0016705	e	oxidoreductase activity, acting on paired donors, with incorporation or reduction of molecular oxygen	72	380	1.41e-10	9.12e-07	molecular_function	comp2330_c0_seq1;comp27994_c0_seq1;comp28317_c0_seq1;comp43134_c0_seq1;comp44269_c0_seq3;comp45325_c0_seq2;comp46916_c0_seq1;comp47688_c0_seq1;comp52170_c0_seq1;comp54843_c0_seq1;comp56702_c0_seq1;comp56702_c0_seq4;comp57581_c0_seq2;comp58568_c1_seq2;comp58568_c1_seq5;comp58680_c0_seq1;comp59264_c0_seq2;comp61586_c0_seq1;comp62114_c0_seq1;comp62171_c0_seq1;comp62171_c0_seq2;comp62178_c0_seq2;comp…	0.189474	16
GO:0016701	e	oxidoreductase activity, acting on single donors with incorporation of molecular oxygen	27	149	3.51e-06	0.0226	molecular_function	comp19021_c0_seq1;comp29887_c0_seq1;comp44269_c0_seq3;comp52953_c0_seq1;comp53195_c0_seq1;comp54591_c0_seq2;comp58568_c1_seq2;comp58568_c1_seq5;comp59264_c0_seq2;comp62114_c0_seq1;comp62258_c0_seq3;comp63990_c0_seq1;comp66006_c1_seq2;comp66006_c1_seq3;comp66376_c0_seq11;comp66376_c0_seq5;comp66904_c0_seq2;comp66975_c3_seq3;comp67674_c4_seq1;comp67674_c4_seq4;comp67674_c4_seq7;comp67674_c4_seq9;co…	0.181208	17
GO:0052689	e	carboxylic ester hydrolase activity	28	155	2.49e-06	0.0161	molecular_function	comp18124_c0_seq1;comp19837_c0_seq2;comp38506_c0_seq1;comp55926_c0_seq1;comp56423_c0_seq1;comp58381_c0_seq1;comp60907_c0_seq1;comp61813_c0_seq2;comp62509_c0_seq1;comp62509_c0_seq2;comp63040_c0_seq2;comp65074_c0_seq1;comp65986_c0_seq3;comp66918_c0_seq5;comp66918_c0_seq6;comp66954_c0_seq1;comp67240_c0_seq2;comp67240_c0_seq5;comp67793_c0_seq4;comp68454_c0_seq3;comp68891_c0_seq1;comp68891_c0_seq7;com…	0.180645	18
GO:0009055	e	electron carrier activity	39	227	1.21e-07	0.00078	molecular_function	comp19822_c0_seq1;comp2330_c0_seq1;comp27994_c0_seq1;comp28317_c0_seq1;comp46916_c0_seq1;comp53823_c0_seq1;comp61586_c0_seq1;comp62171_c0_seq1;comp62171_c0_seq2;comp62635_c0_seq1;comp63421_c0_seq2;comp63623_c0_seq1;comp63651_c0_seq1;comp64029_c0_seq1;comp64983_c0_seq2;comp65911_c0_seq2;comp65911_c0_seq3;comp66308_c0_seq2;comp67186_c0_seq1;comp67575_c0_seq3;comp67633_c0_seq2;comp68225_c0_seq8;comp…	0.171806	19
GO:0008081	e	phosphoric diester hydrolase activity	47	281	1.76e-08	0.000114	molecular_function	comp30153_c0_seq1;comp59921_c0_seq2;comp60989_c0_seq2;comp61087_c0_seq3;comp63262_c0_seq3;comp63262_c0_seq4;comp63302_c0_seq4;comp64325_c0_seq1;comp64429_c0_seq9;comp64482_c0_seq3;comp65214_c0_seq3;comp65486_c0_seq1;comp65506_c0_seq6;comp65577_c0_seq2;comp66381_c0_seq2;comp66850_c0_seq2;comp66850_c0_seq3;comp67705_c2_seq10;comp67705_c2_seq5;comp67942_c0_seq3;comp68023_c0_seq1;comp68481_c0_seq12;c…	0.16726	20
GO:0005543	e	phospholipid binding	171	1149	2.5e-10	1.61e-06	molecular_function	comp38017_c0_seq1;comp38327_c0_seq2;comp38986_c0_seq2;comp46597_c0_seq2;comp47736_c0_seq1;comp48216_c0_seq2;comp51278_c0_seq2;comp53168_c0_seq2;comp53395_c0_seq2;comp54249_c0_seq1;comp55339_c0_seq1;comp55834_c0_seq2;comp55834_c0_seq4;comp56425_c0_seq1;comp56494_c1_seq1;comp56520_c0_seq1;comp56936_c0_seq1;comp58926_c0_seq1;comp59381_c0_seq1;comp59482_c0_seq4;comp59482_c0_seq5;comp59822_c0_seq2;com…	0.148825	21
GO:0042626	e	ATPase activity, coupled to transmembrane movement of substances	42	284	2.93e-06	0.0189	molecular_function	comp37938_c0_seq1;comp40135_c0_seq3;comp50670_c0_seq1;comp51876_c0_seq1;comp55270_c0_seq1;comp61327_c2_seq1;comp61702_c0_seq2;comp62234_c0_seq1;comp62518_c0_seq1;comp62819_c0_seq1;comp64586_c0_seq4;comp66480_c0_seq2;comp66927_c0_seq3;comp67156_c4_seq3;comp67156_c4_seq5;comp67206_c0_seq11;comp67592_c0_seq2;comp67973_c0_seq7;comp67973_c0_seq8;comp68216_c0_seq2;comp68216_c0_seq6;comp68275_c0_seq1;co…	0.147887	22
GO:0016491	e	oxidoreductase activity	218	1481	2.92e-10	1.88e-06	molecular_function	comp119881_c0_seq1;comp19021_c0_seq1;comp21889_c0_seq1;comp2330_c0_seq1;comp27994_c0_seq1;comp28317_c0_seq1;comp29887_c0_seq1;comp32181_c0_seq1;comp33471_c0_seq1;comp35667_c0_seq1;comp37095_c0_seq1;comp37672_c0_seq1;comp37732_c0_seq1;comp38017_c0_seq1;comp43134_c0_seq1;comp43950_c0_seq2;comp44269_c0_seq3;comp45325_c0_seq2;comp46840_c0_seq2;comp46916_c0_seq1;comp46974_c0_seq1;comp47223_c0_seq1;com…	0.147198	23
GO:0008289	e	lipid binding	201	1369	3.28e-10	2.12e-06	molecular_function	comp20367_c0_seq1;comp22049_c0_seq1;comp26124_c0_seq1;comp29011_c0_seq1;comp33672_c0_seq1;comp38017_c0_seq1;comp38327_c0_seq2;comp38986_c0_seq2;comp41069_c0_seq1;comp46597_c0_seq2;comp47640_c0_seq1;comp47654_c0_seq1;comp47736_c0_seq1;comp48216_c0_seq2;comp50815_c0_seq1;comp51278_c0_seq2;comp51316_c0_seq1;comp53168_c0_seq2;comp53395_c0_seq2;comp54249_c0_seq1;comp55339_c0_seq1;comp55834_c0_seq2;com…	0.146822	24
GO:0043492	e	ATPase activity, coupled to movement of substances	42	288	5.83e-06	0.0377	molecular_function	comp37938_c0_seq1;comp40135_c0_seq3;comp50670_c0_seq1;comp51876_c0_seq1;comp55270_c0_seq1;comp61327_c2_seq1;comp61702_c0_seq2;comp62234_c0_seq1;comp62518_c0_seq1;comp62819_c0_seq1;comp64586_c0_seq4;comp66480_c0_seq2;comp66927_c0_seq3;comp67156_c4_seq3;comp67156_c4_seq5;comp67206_c0_seq11;comp67592_c0_seq2;comp67973_c0_seq7;comp67973_c0_seq8;comp68216_c0_seq2;comp68216_c0_seq6;comp68275_c0_seq1;co…	0.145833	25
GO:0016820	e	hydrolase activity, acting on acid anhydrides, catalyzing transmembrane movement of substances	42	289	6.04e-06	0.039	molecular_function	comp37938_c0_seq1;comp40135_c0_seq3;comp50670_c0_seq1;comp51876_c0_seq1;comp55270_c0_seq1;comp61327_c2_seq1;comp61702_c0_seq2;comp62234_c0_seq1;comp62518_c0_seq1;comp62819_c0_seq1;comp64586_c0_seq4;comp66480_c0_seq2;comp66927_c0_seq3;comp67156_c4_seq3;comp67156_c4_seq5;comp67206_c0_seq11;comp67592_c0_seq2;comp67973_c0_seq7;comp67973_c0_seq8;comp68216_c0_seq2;comp68216_c0_seq6;comp68275_c0_seq1;co…	0.145329	26
GO:0015405	e	P-P-bond-hydrolysis-driven transmembrane transporter activity	42	291	6.57e-06	0.0424	molecular_function	comp37938_c0_seq1;comp40135_c0_seq3;comp50670_c0_seq1;comp51876_c0_seq1;comp55270_c0_seq1;comp61327_c2_seq1;comp61702_c0_seq2;comp62234_c0_seq1;comp62518_c0_seq1;comp62819_c0_seq1;comp64586_c0_seq4;comp66480_c0_seq2;comp66927_c0_seq3;comp67156_c4_seq3;comp67156_c4_seq5;comp67206_c0_seq11;comp67592_c0_seq2;comp67973_c0_seq7;comp67973_c0_seq8;comp68216_c0_seq2;comp68216_c0_seq6;comp68275_c0_seq1;co…	0.14433	27
GO:0015399	e	primary active transmembrane transporter activity	42	291	6.57e-06	0.0424	molecular_function	comp37938_c0_seq1;comp40135_c0_seq3;comp50670_c0_seq1;comp51876_c0_seq1;comp55270_c0_seq1;comp61327_c2_seq1;comp61702_c0_seq2;comp62234_c0_seq1;comp62518_c0_seq1;comp62819_c0_seq1;comp64586_c0_seq4;comp66480_c0_seq2;comp66927_c0_seq3;comp67156_c4_seq3;comp67156_c4_seq5;comp67206_c0_seq11;comp67592_c0_seq2;comp67973_c0_seq7;comp67973_c0_seq8;comp68216_c0_seq2;comp68216_c0_seq6;comp68275_c0_seq1;co…	0.14433	28
GO:0042578	e	phosphoric ester hydrolase activity	131	924	2.38e-10	1.54e-06	molecular_function	comp18405_c0_seq1;comp30153_c0_seq1;comp44834_c0_seq1;comp49071_c0_seq1;comp50694_c0_seq1;comp52739_c0_seq1;comp53105_c0_seq1;comp54490_c0_seq1;comp54490_c0_seq4;comp54490_c0_seq6;comp54490_c0_seq7;comp54490_c0_seq8;comp56945_c0_seq4;comp57095_c0_seq3;comp57241_c0_seq2;comp57704_c0_seq4;comp57924_c0_seq3;comp58569_c0_seq1;comp58772_c0_seq1;comp58981_c0_seq4;comp59354_c0_seq1;comp59354_c0_seq2;com…	0.141775	29
GO:0016829	e	lyase activity	49	353	3.91e-06	0.0252	molecular_function	comp16448_c0_seq1;comp17732_c0_seq1;comp19846_c0_seq1;comp232475_c0_seq1;comp37397_c0_seq1;comp383416_c0_seq1;comp46577_c0_seq1;comp46869_c0_seq2;comp47815_c0_seq1;comp52170_c0_seq1;comp53195_c0_seq1;comp53683_c0_seq1;comp53996_c0_seq1;comp55177_c0_seq1;comp55747_c0_seq1;comp55799_c0_seq1;comp56438_c0_seq1;comp57442_c0_seq3;comp58133_c0_seq2;comp59147_c0_seq1;comp60059_c0_seq1;comp61605_c0_seq4;c…	0.13881	30
GO:0016747	e	transferase activity, transferring acyl groups other than amino-acyl groups	53	388	2.54e-06	0.0164	molecular_function	comp26334_c0_seq1;comp32889_c0_seq2;comp44746_c0_seq1;comp48405_c0_seq1;comp60089_c0_seq3;comp60113_c0_seq1;comp60113_c0_seq2;comp60221_c0_seq1;comp61298_c0_seq2;comp62944_c0_seq2;comp63968_c0_seq1;comp63968_c0_seq2;comp64010_c0_seq2;comp64202_c0_seq1;comp64202_c0_seq2;comp64733_c0_seq12;comp65085_c0_seq3;comp65085_c0_seq8;comp65863_c0_seq4;comp66100_c0_seq6;comp66519_c0_seq7;comp66897_c0_seq11;c…	0.136598	31
GO:0048037	e	cofactor binding	64	484	8.04e-07	0.00519	molecular_function	comp16448_c0_seq1;comp45325_c0_seq2;comp47374_c0_seq1;comp47805_c0_seq1;comp48271_c0_seq2;comp53554_c0_seq2;comp53683_c0_seq1;comp54801_c0_seq2;comp54801_c0_seq3;comp55177_c0_seq1;comp56128_c0_seq1;comp57171_c0_seq1;comp57848_c0_seq9;comp59598_c0_seq1;comp59787_c0_seq2;comp61059_c0_seq7;comp61059_c0_seq8;comp61238_c0_seq1;comp61238_c0_seq2;comp61677_c0_seq1;comp63061_c0_seq1;comp63225_c0_seq3;com…	0.132231	32
GO:0016791	e	phosphatase activity	84	638	1.59e-08	0.000102	molecular_function	comp18405_c0_seq1;comp44834_c0_seq1;comp49071_c0_seq1;comp50694_c0_seq1;comp52739_c0_seq1;comp53105_c0_seq1;comp54490_c0_seq1;comp54490_c0_seq4;comp54490_c0_seq6;comp54490_c0_seq7;comp54490_c0_seq8;comp56945_c0_seq4;comp57095_c0_seq3;comp57241_c0_seq2;comp57704_c0_seq4;comp57924_c0_seq3;comp58569_c0_seq1;comp58772_c0_seq1;comp58981_c0_seq4;comp59354_c0_seq1;comp59354_c0_seq2;comp59354_c0_seq4;com…	0.131661	33
GO:0016746	e	transferase activity, transferring acyl groups	68	527	6.6e-07	0.00426	molecular_function	comp26334_c0_seq1;comp31483_c0_seq1;comp32889_c0_seq2;comp44746_c0_seq1;comp48405_c0_seq1;comp49619_c0_seq1;comp53910_c0_seq1;comp60089_c0_seq3;comp60113_c0_seq1;comp60113_c0_seq2;comp60221_c0_seq1;comp60881_c0_seq1;comp61167_c0_seq2;comp61298_c0_seq2;comp62472_c0_seq2;comp62944_c0_seq2;comp63726_c0_seq2;comp63968_c0_seq1;comp63968_c0_seq2;comp64010_c0_seq2;comp64202_c0_seq1;comp64202_c0_seq2;com…	0.129032	34
GO:0016788	e	hydrolase activity, acting on ester bonds	227	1764	2.94e-10	1.9e-06	molecular_function	comp15801_c0_seq1;comp18124_c0_seq1;comp18405_c0_seq1;comp19837_c0_seq2;comp30153_c0_seq1;comp38506_c0_seq1;comp44834_c0_seq1;comp49071_c0_seq1;comp49272_c0_seq5;comp49272_c0_seq7;comp50694_c0_seq1;comp52739_c0_seq1;comp53105_c0_seq1;comp54490_c0_seq1;comp54490_c0_seq4;comp54490_c0_seq6;comp54490_c0_seq7;comp54490_c0_seq8;comp55230_c0_seq1;comp55926_c0_seq1;comp55941_c1_seq4;comp56142_c0_seq2;com…	0.128685	35
GO:0005215	e	transporter activity	247	1934	3.15e-10	2.03e-06	molecular_function	comp16695_c0_seq2;comp20367_c0_seq1;comp21236_c0_seq1;comp21236_c0_seq2;comp26124_c0_seq1;comp28753_c0_seq1;comp29011_c0_seq1;comp32087_c0_seq1;comp33672_c0_seq1;comp34872_c0_seq1;comp37938_c0_seq1;comp39713_c0_seq1;comp40135_c0_seq3;comp41069_c0_seq1;comp42524_c0_seq2;comp47192_c0_seq1;comp47640_c0_seq1;comp47654_c0_seq1;comp48215_c0_seq1;comp48215_c0_seq2;comp48333_c0_seq1;comp49196_c0_seq1;com…	0.127715	36
GO:0022804	e	active transmembrane transporter activity	75	601	9.26e-07	0.00598	molecular_function	comp37938_c0_seq1;comp40135_c0_seq3;comp50536_c0_seq1;comp50670_c0_seq1;comp51498_c0_seq2;comp51876_c0_seq1;comp55270_c0_seq1;comp55316_c1_seq2;comp55316_c1_seq6;comp55416_c0_seq1;comp57950_c0_seq1;comp58208_c0_seq3;comp59641_c0_seq8;comp59739_c0_seq6;comp59833_c0_seq2;comp61327_c2_seq1;comp61702_c0_seq2;comp61859_c2_seq2;comp62234_c0_seq1;comp62518_c0_seq1;comp62819_c0_seq1;comp62967_c0_seq4;com…	0.124792	37
GO:0016874	e	ligase activity	116	956	3.72e-09	2.4e-05	molecular_function	comp27591_c0_seq1;comp329755_c0_seq1;comp47585_c0_seq2;comp47748_c0_seq1;comp48312_c0_seq2;comp53285_c0_seq1;comp54714_c0_seq1;comp55107_c0_seq1;comp57814_c0_seq3;comp58188_c0_seq6;comp58475_c0_seq1;comp60060_c0_seq3;comp60060_c0_seq4;comp60060_c0_seq5;comp60060_c0_seq6;comp60149_c0_seq1;comp60567_c0_seq1;comp60772_c0_seq2;comp60865_c0_seq2;comp60936_c0_seq5;comp61238_c0_seq1;comp61238_c0_seq2;co…	0.121339	38
GO:0022892	e	substrate-specific transporter activity	187	1545	2.54e-10	1.64e-06	molecular_function	comp16695_c0_seq2;comp28753_c0_seq1;comp29011_c0_seq1;comp32087_c0_seq1;comp34872_c0_seq1;comp39713_c0_seq1;comp40135_c0_seq3;comp42524_c0_seq2;comp47192_c0_seq1;comp48333_c0_seq1;comp49196_c0_seq1;comp50536_c0_seq1;comp50670_c0_seq1;comp50780_c0_seq3;comp51498_c0_seq2;comp51876_c0_seq1;comp53015_c0_seq6;comp53105_c0_seq1;comp53566_c0_seq1;comp53867_c0_seq2;comp53867_c0_seq7;comp54343_c0_seq2;com…	0.121036	39
GO:0046872	e	metal ion binding	428	3539	4.46e-10	2.88e-06	molecular_function	comp19021_c0_seq1;comp19822_c0_seq1;comp19846_c0_seq1;comp23112_c0_seq1;comp2330_c0_seq1;comp24115_c0_seq1;comp27994_c0_seq1;comp28317_c0_seq1;comp28753_c0_seq1;comp29348_c0_seq1;comp29887_c0_seq1;comp32017_c0_seq1;comp32087_c0_seq1;comp34872_c0_seq1;comp36223_c0_seq1;comp36534_c1_seq1;comp36534_c1_seq2;comp37095_c0_seq1;comp37531_c0_seq1;comp37954_c0_seq1;comp38327_c0_seq2;comp38548_c0_seq1;comp…	0.120938	40
GO:0008233	e	peptidase activity	126	1058	3.32e-09	2.14e-05	molecular_function	comp23112_c0_seq1;comp23373_c0_seq1;comp24115_c0_seq1;comp26643_c0_seq1;comp31388_c0_seq1;comp36534_c1_seq1;comp36534_c1_seq2;comp38548_c0_seq1;comp39207_c0_seq1;comp40355_c0_seq1;comp41283_c0_seq1;comp47465_c0_seq2;comp47669_c0_seq4;comp47977_c0_seq1;comp48084_c0_seq1;comp49501_c0_seq1;comp50673_c0_seq1;comp53476_c0_seq1;comp56142_c0_seq2;comp57267_c0_seq1;comp57830_c0_seq2;comp57830_c0_seq4;com…	0.119093	41
GO:0022857	e	transmembrane transporter activity	177	1499	2.67e-10	1.73e-06	molecular_function	comp37938_c0_seq1;comp39713_c0_seq1;comp40135_c0_seq3;comp42524_c0_seq2;comp49196_c0_seq1;comp50536_c0_seq1;comp50670_c0_seq1;comp50780_c0_seq3;comp51498_c0_seq2;comp51876_c0_seq1;comp53015_c0_seq6;comp53105_c0_seq1;comp53566_c0_seq1;comp53867_c0_seq2;comp53867_c0_seq7;comp55237_c0_seq7;comp55270_c0_seq1;comp55316_c1_seq2;comp55316_c1_seq6;comp55416_c0_seq1;comp55589_c0_seq1;comp56545_c0_seq2;com…	0.118079	42
GO:0016879	e	ligase activity, forming carbon-nitrogen bonds	77	656	5.94e-06	0.0383	molecular_function	comp27591_c0_seq1;comp329755_c0_seq1;comp47748_c0_seq1;comp48312_c0_seq2;comp54714_c0_seq1;comp57814_c0_seq3;comp58475_c0_seq1;comp60060_c0_seq3;comp60060_c0_seq4;comp60060_c0_seq5;comp60060_c0_seq6;comp60567_c0_seq1;comp60772_c0_seq2;comp60865_c0_seq2;comp60936_c0_seq5;comp61238_c0_seq1;comp61238_c0_seq2;comp62466_c0_seq1;comp63007_c0_seq4;comp63007_c0_seq6;comp63128_c0_seq10;comp63128_c0_seq12;…	0.117378	43
GO:0003824	e	catalytic activity	1529	13153	8.66e-10	5.59e-06	molecular_function	comp119881_c0_seq1;comp15686_c0_seq1;comp15801_c0_seq1;comp16448_c0_seq1;comp17027_c0_seq1;comp17732_c0_seq1;comp18124_c0_seq1;comp18405_c0_seq1;comp19021_c0_seq1;comp19837_c0_seq2;comp19846_c0_seq1;comp20576_c0_seq1;comp206938_c0_seq1;comp21889_c0_seq1;comp23112_c0_seq1;comp232475_c0_seq1;comp2330_c0_seq1;comp23350_c0_seq1;comp23373_c0_seq1;comp23462_c0_seq2;comp236967_c0_seq1;comp24115_c0_seq1;…	0.116247	44
GO:0008324	e	cation transmembrane transporter activity	98	855	8.71e-07	0.00563	molecular_function	comp40135_c0_seq3;comp42524_c0_seq2;comp50536_c0_seq1;comp50670_c0_seq1;comp50780_c0_seq3;comp51876_c0_seq1;comp53566_c0_seq1;comp55270_c0_seq1;comp55416_c0_seq1;comp56545_c0_seq2;comp57687_c0_seq1;comp58208_c0_seq3;comp59296_c0_seq1;comp59427_c0_seq2;comp59641_c0_seq8;comp59739_c0_seq6;comp59833_c0_seq2;comp59898_c1_seq10;comp59898_c1_seq3;comp59898_c1_seq8;comp60334_c0_seq1;comp60334_c0_seq2;co…	0.11462	45
GO:0016787	e	hydrolase activity	611	5435	6.38e-10	4.12e-06	molecular_function	comp119881_c0_seq1;comp15801_c0_seq1;comp17027_c0_seq1;comp18124_c0_seq1;comp18405_c0_seq1;comp19837_c0_seq2;comp23112_c0_seq1;comp23373_c0_seq1;comp24115_c0_seq1;comp25575_c0_seq1;comp26643_c0_seq1;comp30153_c0_seq1;comp31388_c0_seq1;comp32220_c0_seq1;comp35231_c0_seq1;comp36534_c1_seq1;comp36534_c1_seq2;comp37639_c0_seq1;comp37672_c0_seq1;comp37938_c0_seq1;comp37954_c0_seq1;comp38506_c0_seq1;co…	0.11242	46
GO:0016773	e	phosphotransferase activity, alcohol group as acceptor	252	2258	4.08e-10	2.63e-06	molecular_function	comp38327_c0_seq2;comp39053_c0_seq2;comp44459_c0_seq1;comp47446_c0_seq1;comp47446_c0_seq2;comp47734_c0_seq1;comp47734_c0_seq2;comp48199_c0_seq1;comp49002_c0_seq1;comp50817_c0_seq2;comp51278_c0_seq2;comp53456_c0_seq1;comp54218_c0_seq1;comp54540_c0_seq1;comp54636_c0_seq2;comp54886_c0_seq2;comp55939_c0_seq2;comp55997_c0_seq2;comp56438_c0_seq1;comp56520_c0_seq1;comp56620_c0_seq1;comp57142_c0_seq1;com…	0.111603	47
GO:0070011	e	peptidase activity, acting on L-amino acid peptides	107	965	1.42e-06	0.00916	molecular_function	comp23112_c0_seq1;comp23373_c0_seq1;comp24115_c0_seq1;comp26643_c0_seq1;comp36534_c1_seq1;comp36534_c1_seq2;comp38548_c0_seq1;comp39207_c0_seq1;comp40355_c0_seq1;comp41283_c0_seq1;comp47465_c0_seq2;comp47977_c0_seq1;comp48084_c0_seq1;comp49501_c0_seq1;comp53476_c0_seq1;comp56142_c0_seq2;comp57267_c0_seq1;comp57830_c0_seq2;comp57830_c0_seq4;comp58723_c0_seq2;comp59083_c0_seq1;comp59304_c0_seq13;co…	0.110881	48
GO:0015075	e	ion transmembrane transporter activity	133	1200	7.91e-08	0.00051	molecular_function	comp40135_c0_seq3;comp42524_c0_seq2;comp49196_c0_seq1;comp50536_c0_seq1;comp50670_c0_seq1;comp50780_c0_seq3;comp51498_c0_seq2;comp51876_c0_seq1;comp53015_c0_seq6;comp53105_c0_seq1;comp53566_c0_seq1;comp53867_c0_seq2;comp53867_c0_seq7;comp55270_c0_seq1;comp55416_c0_seq1;comp55589_c0_seq1;comp56545_c0_seq2;comp57687_c0_seq1;comp57950_c0_seq1;comp58208_c0_seq3;comp58363_c0_seq1;comp59296_c0_seq1;com…	0.110833	49
GO:0016301	e	kinase activity	280	2532	3.68e-10	2.38e-06	molecular_function	comp20576_c0_seq1;comp236967_c0_seq1;comp38327_c0_seq2;comp39053_c0_seq2;comp44459_c0_seq1;comp47446_c0_seq1;comp47446_c0_seq2;comp47734_c0_seq1;comp47734_c0_seq2;comp47913_c0_seq1;comp48199_c0_seq1;comp49002_c0_seq1;comp50817_c0_seq2;comp51278_c0_seq2;comp53456_c0_seq1;comp54218_c0_seq1;comp54540_c0_seq1;comp54636_c0_seq2;comp54886_c0_seq2;comp55939_c0_seq2;comp55997_c0_seq2;comp56438_c0_seq1;co…	0.110585	50
GO:0022891	e	substrate-specific transmembrane transporter activity	142	1288	4.65e-08	0.0003	molecular_function	comp39713_c0_seq1;comp40135_c0_seq3;comp42524_c0_seq2;comp49196_c0_seq1;comp50536_c0_seq1;comp50670_c0_seq1;comp50780_c0_seq3;comp51498_c0_seq2;comp51876_c0_seq1;comp53015_c0_seq6;comp53105_c0_seq1;comp53566_c0_seq1;comp53867_c0_seq2;comp53867_c0_seq7;comp55270_c0_seq1;comp55416_c0_seq1;comp55589_c0_seq1;comp56545_c0_seq2;comp57687_c0_seq1;comp57950_c0_seq1;comp58208_c0_seq3;comp58363_c0_seq1;com…	0.110248	51
GO:0016740	e	transferase activity	545	4957	5.76e-10	3.72e-06	molecular_function	comp119881_c0_seq1;comp16448_c0_seq1;comp20576_c0_seq1;comp206938_c0_seq1;comp23350_c0_seq1;comp23462_c0_seq2;comp236967_c0_seq1;comp26334_c0_seq1;comp26524_c0_seq1;comp31483_c0_seq1;comp32889_c0_seq2;comp34640_c0_seq1;comp35667_c0_seq1;comp37672_c0_seq1;comp38327_c0_seq2;comp39053_c0_seq2;comp41337_c0_seq1;comp43114_c0_seq1;comp44459_c0_seq1;comp44746_c0_seq1;comp46705_c0_seq2;comp47320_c1_seq1;…	0.109946	52
GO:0043169	e	cation binding	770	7131	5.84e-10	3.77e-06	molecular_function	comp10477_c0_seq1;comp19021_c0_seq1;comp19822_c0_seq1;comp19846_c0_seq1;comp23112_c0_seq1;comp2330_c0_seq1;comp24115_c0_seq1;comp27591_c0_seq1;comp27994_c0_seq1;comp28317_c0_seq1;comp28753_c0_seq1;comp29348_c0_seq1;comp29887_c0_seq1;comp32017_c0_seq1;comp32087_c0_seq1;comp329755_c0_seq1;comp34872_c0_seq1;comp35208_c0_seq1;comp35208_c0_seq2;comp36223_c0_seq1;comp36534_c1_seq1;comp36534_c1_seq2;com…	0.107979	53
GO:0003674	e	molecular_function	2889	26777	1.12e-09	7.24e-06	molecular_function	comp10477_c0_seq1;comp115316_c0_seq1;comp117032_c0_seq1;comp119881_c0_seq1;comp15686_c0_seq1;comp15801_c0_seq1;comp15855_c0_seq1;comp16009_c0_seq1;comp16448_c0_seq1;comp16695_c0_seq2;comp17027_c0_seq1;comp17732_c0_seq1;comp18057_c0_seq1;comp18124_c0_seq1;comp18405_c0_seq1;comp184880_c0_seq1;comp186466_c0_seq1;comp19021_c0_seq1;comp19822_c0_seq1;comp19837_c0_seq2;comp19846_c0_seq1;comp20367_c0_seq…	0.107891	54
GO:0036094	e	small molecule binding	686	6443	6.07e-10	3.92e-06	molecular_function	comp17027_c0_seq1;comp20576_c0_seq1;comp21889_c0_seq1;comp236967_c0_seq1;comp29011_c0_seq1;comp32181_c0_seq1;comp33672_c0_seq1;comp35231_c0_seq1;comp37639_c0_seq1;comp37938_c0_seq1;comp38327_c0_seq2;comp39053_c0_seq2;comp39286_c0_seq1;comp39723_c0_seq1;comp39723_c0_seq2;comp40135_c0_seq3;comp41341_c0_seq1;comp42080_c0_seq1;comp44459_c0_seq1;comp44859_c0_seq1;comp45325_c0_seq2;comp47223_c0_seq1;co…	0.106472	55
GO:0000166	e	nucleotide binding	666	6286	5.32e-10	3.44e-06	molecular_function	comp17027_c0_seq1;comp20576_c0_seq1;comp21889_c0_seq1;comp236967_c0_seq1;comp32181_c0_seq1;comp35231_c0_seq1;comp37639_c0_seq1;comp37938_c0_seq1;comp38327_c0_seq2;comp39053_c0_seq2;comp39286_c0_seq1;comp39723_c0_seq1;comp39723_c0_seq2;comp40135_c0_seq3;comp41341_c0_seq1;comp42080_c0_seq1;comp44459_c0_seq1;comp44859_c0_seq1;comp45325_c0_seq2;comp47223_c0_seq1;comp47374_c0_seq1;comp47422_c0_seq1;co…	0.10595	56
GO:1901265	e	nucleoside phosphate binding	666	6287	5.34e-10	3.45e-06	molecular_function	comp17027_c0_seq1;comp20576_c0_seq1;comp21889_c0_seq1;comp236967_c0_seq1;comp32181_c0_seq1;comp35231_c0_seq1;comp37639_c0_seq1;comp37938_c0_seq1;comp38327_c0_seq2;comp39053_c0_seq2;comp39286_c0_seq1;comp39723_c0_seq1;comp39723_c0_seq2;comp40135_c0_seq3;comp41341_c0_seq1;comp42080_c0_seq1;comp44459_c0_seq1;comp44859_c0_seq1;comp45325_c0_seq2;comp47223_c0_seq1;comp47374_c0_seq1;comp47422_c0_seq1;co…	0.105933	57
GO:0005488	e	binding	2084	19684	9.53e-10	6.15e-06	molecular_function	comp10477_c0_seq1;comp117032_c0_seq1;comp15855_c0_seq1;comp16448_c0_seq1;comp17027_c0_seq1;comp18405_c0_seq1;comp184880_c0_seq1;comp186466_c0_seq1;comp19021_c0_seq1;comp19822_c0_seq1;comp19846_c0_seq1;comp20367_c0_seq1;comp20404_c0_seq1;comp20576_c0_seq1;comp21889_c0_seq1;comp22049_c0_seq1;comp22314_c0_seq1;comp23112_c0_seq1;comp23151_c0_seq1;comp2330_c0_seq1;comp23381_c0_seq1;comp236967_c0_seq1;…	0.105873	58
GO:0043167	e	ion binding	1189	11263	8.06e-10	5.2e-06	molecular_function	comp10477_c0_seq1;comp16448_c0_seq1;comp17027_c0_seq1;comp19021_c0_seq1;comp19822_c0_seq1;comp19846_c0_seq1;comp20576_c0_seq1;comp23112_c0_seq1;comp2330_c0_seq1;comp236967_c0_seq1;comp24115_c0_seq1;comp26138_c0_seq1;comp26771_c0_seq1;comp27591_c0_seq1;comp27994_c0_seq1;comp28317_c0_seq1;comp28753_c0_seq1;comp29348_c0_seq1;comp29887_c0_seq1;comp32017_c0_seq1;comp32087_c0_seq1;comp329755_c0_seq1;co…	0.105567	59
GO:0016772	e	transferase activity, transferring phosphorus-containing groups	311	2964	4.23e-10	2.73e-06	molecular_function	comp20576_c0_seq1;comp236967_c0_seq1;comp38327_c0_seq2;comp39053_c0_seq2;comp44459_c0_seq1;comp47446_c0_seq1;comp47446_c0_seq2;comp47640_c0_seq1;comp47734_c0_seq1;comp47734_c0_seq2;comp47913_c0_seq1;comp48199_c0_seq1;comp49002_c0_seq1;comp50817_c0_seq2;comp51278_c0_seq2;comp53456_c0_seq1;comp54218_c0_seq1;comp54540_c0_seq1;comp54636_c0_seq2;comp54886_c0_seq2;comp55939_c0_seq2;comp55997_c0_seq2;co…	0.104926	60
GO:0004872	e	receptor activity	136	1312	2.75e-06	0.0178	molecular_function	comp10477_c0_seq1;comp115316_c0_seq1;comp117032_c0_seq1;comp18057_c0_seq1;comp21950_c0_seq1;comp23151_c0_seq1;comp32017_c0_seq1;comp34517_c0_seq2;comp34955_c0_seq1;comp38497_c0_seq2;comp40386_c0_seq2;comp42555_c0_seq1;comp47734_c0_seq1;comp47734_c0_seq2;comp48245_c0_seq1;comp48245_c0_seq3;comp52071_c0_seq2;comp54662_c0_seq3;comp55863_c0_seq2;comp55889_c0_seq5;comp57297_c0_seq1;comp57564_c0_seq3;c…	0.103659	61
GO:0043168	e	anion binding	527	5092	4.58e-10	2.96e-06	molecular_function	comp16448_c0_seq1;comp17027_c0_seq1;comp20576_c0_seq1;comp236967_c0_seq1;comp26138_c0_seq1;comp35231_c0_seq1;comp37639_c0_seq1;comp37938_c0_seq1;comp38327_c0_seq2;comp38986_c0_seq2;comp39053_c0_seq2;comp39286_c0_seq1;comp39723_c0_seq1;comp39723_c0_seq2;comp40135_c0_seq3;comp41341_c0_seq1;comp42080_c0_seq1;comp436122_c0_seq1;comp44459_c0_seq1;comp45325_c0_seq2;comp47446_c0_seq1;comp47446_c0_seq2;c…	0.103496	62
GO:0032559	e	adenyl ribonucleotide binding	377	3650	4.24e-10	2.74e-06	molecular_function	comp17027_c0_seq1;comp20576_c0_seq1;comp236967_c0_seq1;comp37639_c0_seq1;comp37938_c0_seq1;comp38327_c0_seq2;comp39053_c0_seq2;comp39286_c0_seq1;comp39723_c0_seq1;comp39723_c0_seq2;comp40135_c0_seq3;comp41341_c0_seq1;comp42080_c0_seq1;comp44459_c0_seq1;comp47446_c0_seq1;comp47446_c0_seq2;comp47748_c0_seq1;comp48070_c0_seq1;comp48199_c0_seq1;comp49002_c0_seq1;comp49511_c0_seq3;comp50670_c0_seq1;co…	0.103288	63
GO:0030554	e	adenyl nucleotide binding	377	3652	4.29e-10	2.77e-06	molecular_function	comp17027_c0_seq1;comp20576_c0_seq1;comp236967_c0_seq1;comp37639_c0_seq1;comp37938_c0_seq1;comp38327_c0_seq2;comp39053_c0_seq2;comp39286_c0_seq1;comp39723_c0_seq1;comp39723_c0_seq2;comp40135_c0_seq3;comp41341_c0_seq1;comp42080_c0_seq1;comp44459_c0_seq1;comp47446_c0_seq1;comp47446_c0_seq2;comp47748_c0_seq1;comp48070_c0_seq1;comp48199_c0_seq1;comp49002_c0_seq1;comp49511_c0_seq3;comp50670_c0_seq1;co…	0.103231	64
GO:0004674	e	protein serine/threonine kinase activity	129	1251	6.27e-06	0.0405	molecular_function	comp38327_c0_seq2;comp39053_c0_seq2;comp49002_c0_seq1;comp53456_c0_seq1;comp54540_c0_seq1;comp54886_c0_seq2;comp56520_c0_seq1;comp56620_c0_seq1;comp57142_c0_seq1;comp57815_c0_seq1;comp58521_c0_seq6;comp58704_c0_seq1;comp58741_c0_seq1;comp58744_c0_seq4;comp58854_c0_seq1;comp58862_c0_seq2;comp59080_c0_seq1;comp60124_c0_seq1;comp60230_c0_seq2;comp60230_c0_seq4;comp60230_c0_seq5;comp61201_c0_seq3;com…	0.103118	65
GO:0032553	e	ribonucleotide binding	466	4535	4.79e-10	3.09e-06	molecular_function	comp17027_c0_seq1;comp20576_c0_seq1;comp236967_c0_seq1;comp35231_c0_seq1;comp37639_c0_seq1;comp37938_c0_seq1;comp38327_c0_seq2;comp39053_c0_seq2;comp39286_c0_seq1;comp39723_c0_seq1;comp39723_c0_seq2;comp40135_c0_seq3;comp41341_c0_seq1;comp42080_c0_seq1;comp44459_c0_seq1;comp45325_c0_seq2;comp47446_c0_seq1;comp47446_c0_seq2;comp47748_c0_seq1;comp48070_c0_seq1;comp48199_c0_seq1;comp48329_c0_seq1;co…	0.102756	66
GO:0005524	e	ATP binding	369	3606	5.15e-10	3.33e-06	molecular_function	comp17027_c0_seq1;comp20576_c0_seq1;comp236967_c0_seq1;comp37639_c0_seq1;comp37938_c0_seq1;comp38327_c0_seq2;comp39053_c0_seq2;comp39286_c0_seq1;comp39723_c0_seq1;comp39723_c0_seq2;comp40135_c0_seq3;comp41341_c0_seq1;comp42080_c0_seq1;comp44459_c0_seq1;comp47446_c0_seq1;comp47446_c0_seq2;comp47748_c0_seq1;comp48070_c0_seq1;comp48199_c0_seq1;comp49002_c0_seq1;comp49511_c0_seq3;comp50670_c0_seq1;co…	0.102329	67
GO:0032555	e	purine ribonucleotide binding	458	4504	5.08e-10	3.28e-06	molecular_function	comp17027_c0_seq1;comp20576_c0_seq1;comp236967_c0_seq1;comp35231_c0_seq1;comp37639_c0_seq1;comp37938_c0_seq1;comp38327_c0_seq2;comp39053_c0_seq2;comp39286_c0_seq1;comp39723_c0_seq1;comp39723_c0_seq2;comp40135_c0_seq3;comp41341_c0_seq1;comp42080_c0_seq1;comp44459_c0_seq1;comp47446_c0_seq1;comp47446_c0_seq2;comp47748_c0_seq1;comp48070_c0_seq1;comp48199_c0_seq1;comp48329_c0_seq1;comp49002_c0_seq1;co…	0.101687	68
GO:0017076	e	purine nucleotide binding	458	4507	5.18e-10	3.35e-06	molecular_function	comp17027_c0_seq1;comp20576_c0_seq1;comp236967_c0_seq1;comp35231_c0_seq1;comp37639_c0_seq1;comp37938_c0_seq1;comp38327_c0_seq2;comp39053_c0_seq2;comp39286_c0_seq1;comp39723_c0_seq1;comp39723_c0_seq2;comp40135_c0_seq3;comp41341_c0_seq1;comp42080_c0_seq1;comp44459_c0_seq1;comp47446_c0_seq1;comp47446_c0_seq2;comp47748_c0_seq1;comp48070_c0_seq1;comp48199_c0_seq1;comp48329_c0_seq1;comp49002_c0_seq1;co…	0.10162	69
GO:0032550	e	purine ribonucleoside binding	453	4465	5.22e-10	3.37e-06	molecular_function	comp17027_c0_seq1;comp20576_c0_seq1;comp236967_c0_seq1;comp35231_c0_seq1;comp37639_c0_seq1;comp37938_c0_seq1;comp38327_c0_seq2;comp39053_c0_seq2;comp39286_c0_seq1;comp39723_c0_seq1;comp39723_c0_seq2;comp40135_c0_seq3;comp41341_c0_seq1;comp42080_c0_seq1;comp44459_c0_seq1;comp47446_c0_seq1;comp47446_c0_seq2;comp47748_c0_seq1;comp48070_c0_seq1;comp48199_c0_seq1;comp48329_c0_seq1;comp49002_c0_seq1;co…	0.101456	70
GO:0001883	e	purine nucleoside binding	453	4466	5.24e-10	3.39e-06	molecular_function	comp17027_c0_seq1;comp20576_c0_seq1;comp236967_c0_seq1;comp35231_c0_seq1;comp37639_c0_seq1;comp37938_c0_seq1;comp38327_c0_seq2;comp39053_c0_seq2;comp39286_c0_seq1;comp39723_c0_seq1;comp39723_c0_seq2;comp40135_c0_seq3;comp41341_c0_seq1;comp42080_c0_seq1;comp44459_c0_seq1;comp47446_c0_seq1;comp47446_c0_seq2;comp47748_c0_seq1;comp48070_c0_seq1;comp48199_c0_seq1;comp48329_c0_seq1;comp49002_c0_seq1;co…	0.101433	71
GO:0032549	e	ribonucleoside binding	453	4470	5.36e-10	3.46e-06	molecular_function	comp17027_c0_seq1;comp20576_c0_seq1;comp236967_c0_seq1;comp35231_c0_seq1;comp37639_c0_seq1;comp37938_c0_seq1;comp38327_c0_seq2;comp39053_c0_seq2;comp39286_c0_seq1;comp39723_c0_seq1;comp39723_c0_seq2;comp40135_c0_seq3;comp41341_c0_seq1;comp42080_c0_seq1;comp44459_c0_seq1;comp47446_c0_seq1;comp47446_c0_seq2;comp47748_c0_seq1;comp48070_c0_seq1;comp48199_c0_seq1;comp48329_c0_seq1;comp49002_c0_seq1;co…	0.101342	72
GO:0001882	e	nucleoside binding	453	4474	4.47e-10	2.89e-06	molecular_function	comp17027_c0_seq1;comp20576_c0_seq1;comp236967_c0_seq1;comp35231_c0_seq1;comp37639_c0_seq1;comp37938_c0_seq1;comp38327_c0_seq2;comp39053_c0_seq2;comp39286_c0_seq1;comp39723_c0_seq1;comp39723_c0_seq2;comp40135_c0_seq3;comp41341_c0_seq1;comp42080_c0_seq1;comp44459_c0_seq1;comp47446_c0_seq1;comp47446_c0_seq2;comp47748_c0_seq1;comp48070_c0_seq1;comp48199_c0_seq1;comp48329_c0_seq1;comp49002_c0_seq1;co…	0.101252	73
GO:0035639	e	purine ribonucleoside triphosphate binding	450	4459	5.17e-10	3.34e-06	molecular_function	comp17027_c0_seq1;comp20576_c0_seq1;comp236967_c0_seq1;comp35231_c0_seq1;comp37639_c0_seq1;comp37938_c0_seq1;comp38327_c0_seq2;comp39053_c0_seq2;comp39286_c0_seq1;comp39723_c0_seq1;comp39723_c0_seq2;comp40135_c0_seq3;comp41341_c0_seq1;comp42080_c0_seq1;comp44459_c0_seq1;comp47446_c0_seq1;comp47446_c0_seq2;comp47748_c0_seq1;comp48070_c0_seq1;comp48199_c0_seq1;comp48329_c0_seq1;comp49002_c0_seq1;co…	0.100919	74
GO:0004672	e	protein kinase activity	181	1800	4.49e-07	0.0029	molecular_function	comp38327_c0_seq2;comp39053_c0_seq2;comp47734_c0_seq1;comp47734_c0_seq2;comp49002_c0_seq1;comp51278_c0_seq2;comp53456_c0_seq1;comp54218_c0_seq1;comp54540_c0_seq1;comp54886_c0_seq2;comp55939_c0_seq2;comp56438_c0_seq1;comp56520_c0_seq1;comp56620_c0_seq1;comp57142_c0_seq1;comp57815_c0_seq1;comp58131_c0_seq3;comp58521_c0_seq6;comp58704_c0_seq1;comp58741_c0_seq1;comp58744_c0_seq4;comp58854_c0_seq1;com…	0.100556	75
GO:0030234	e	enzyme regulator activity	151	1504	4.53e-06	0.0292	molecular_function	comp16009_c0_seq1;comp33520_c0_seq1;comp36804_c0_seq1;comp38327_c0_seq2;comp47997_c0_seq1;comp53395_c0_seq2;comp54173_c0_seq3;comp54249_c0_seq1;comp54726_c0_seq2;comp54793_c0_seq1;comp55299_c0_seq2;comp55963_c0_seq1;comp56477_c0_seq1;comp56936_c0_seq1;comp574832_c0_seq1;comp57741_c0_seq2;comp58381_c0_seq1;comp58649_c0_seq1;comp59381_c0_seq1;comp59758_c0_seq4;comp59864_c0_seq1;comp59946_c0_seq4;co…	0.100399	76
GO:0097159	e	organic cyclic compound binding	1106	11058	7.57e-10	4.89e-06	molecular_function	comp10477_c0_seq1;comp17027_c0_seq1;comp19021_c0_seq1;comp20576_c0_seq1;comp21889_c0_seq1;comp22049_c0_seq1;comp2330_c0_seq1;comp236967_c0_seq1;comp27888_c0_seq1;comp27994_c0_seq1;comp28317_c0_seq1;comp28753_c0_seq1;comp29011_c0_seq1;comp31730_c0_seq1;comp31730_c0_seq2;comp32087_c0_seq1;comp32181_c0_seq1;comp34872_c0_seq1;comp35208_c0_seq1;comp35208_c0_seq2;comp35231_c0_seq1;comp37639_c0_seq1;com…	0.100018	77
GO:1901363	e	heterocyclic compound binding	1101	11025	8.15e-10	5.26e-06	molecular_function	comp10477_c0_seq1;comp17027_c0_seq1;comp19021_c0_seq1;comp20576_c0_seq1;comp21889_c0_seq1;comp2330_c0_seq1;comp236967_c0_seq1;comp27888_c0_seq1;comp27994_c0_seq1;comp28317_c0_seq1;comp28753_c0_seq1;comp31730_c0_seq1;comp31730_c0_seq2;comp32087_c0_seq1;comp32181_c0_seq1;comp34872_c0_seq1;comp35208_c0_seq1;comp35208_c0_seq2;comp35231_c0_seq1;comp37639_c0_seq1;comp37938_c0_seq1;comp38327_c0_seq2;com…	0.0998639	78
GO:0017111	e	nucleoside-triphosphatase activity	178	1794	1.16e-06	0.00749	molecular_function	comp17027_c0_seq1;comp35231_c0_seq1;comp37639_c0_seq1;comp37938_c0_seq1;comp39286_c0_seq1;comp39723_c0_seq1;comp39723_c0_seq2;comp40135_c0_seq3;comp41341_c0_seq1;comp41785_c0_seq2;comp41785_c0_seq4;comp42080_c0_seq1;comp48070_c0_seq1;comp48329_c0_seq1;comp49511_c0_seq3;comp49659_c0_seq2;comp50670_c0_seq1;comp51876_c0_seq1;comp53890_c0_seq2;comp54079_c0_seq6;comp55270_c0_seq1;comp55404_c0_seq1;com…	0.0992196	79
GO:0016462	e	pyrophosphatase activity	181	1830	1.16e-06	0.0075	molecular_function	comp17027_c0_seq1;comp35231_c0_seq1;comp37639_c0_seq1;comp37938_c0_seq1;comp39286_c0_seq1;comp39723_c0_seq1;comp39723_c0_seq2;comp40135_c0_seq3;comp41341_c0_seq1;comp41785_c0_seq2;comp41785_c0_seq4;comp42080_c0_seq1;comp48070_c0_seq1;comp48329_c0_seq1;comp49511_c0_seq3;comp49659_c0_seq2;comp50670_c0_seq1;comp51876_c0_seq1;comp53501_c0_seq1;comp53890_c0_seq2;comp54079_c0_seq6;comp55270_c0_seq1;com…	0.0989071	80
GO:0008270	e	zinc ion binding	350	3546	4.67e-10	3.01e-06	molecular_function	comp10477_c0_seq1;comp27591_c0_seq1;comp329755_c0_seq1;comp35208_c0_seq1;comp35208_c0_seq2;comp36534_c1_seq1;comp36534_c1_seq2;comp37547_c0_seq1;comp40355_c0_seq1;comp42555_c0_seq1;comp43321_c0_seq2;comp44269_c0_seq3;comp47223_c0_seq1;comp47363_c0_seq1;comp47585_c0_seq2;comp47734_c0_seq1;comp47734_c0_seq2;comp47823_c0_seq2;comp47977_c0_seq1;comp49501_c0_seq1;comp49766_c0_seq2;comp49766_c0_seq3;co…	0.0987028	81
GO:0016818	e	hydrolase activity, acting on acid anhydrides, in phosphorus-containing anhydrides	181	1835	1.51e-06	0.00973	molecular_function	comp17027_c0_seq1;comp35231_c0_seq1;comp37639_c0_seq1;comp37938_c0_seq1;comp39286_c0_seq1;comp39723_c0_seq1;comp39723_c0_seq2;comp40135_c0_seq3;comp41341_c0_seq1;comp41785_c0_seq2;comp41785_c0_seq4;comp42080_c0_seq1;comp48070_c0_seq1;comp48329_c0_seq1;comp49511_c0_seq3;comp49659_c0_seq2;comp50670_c0_seq1;comp51876_c0_seq1;comp53501_c0_seq1;comp53890_c0_seq2;comp54079_c0_seq6;comp55270_c0_seq1;com…	0.0986376	82
GO:0016817	e	hydrolase activity, acting on acid anhydrides	181	1841	1.6e-06	0.0104	molecular_function	comp17027_c0_seq1;comp35231_c0_seq1;comp37639_c0_seq1;comp37938_c0_seq1;comp39286_c0_seq1;comp39723_c0_seq1;comp39723_c0_seq2;comp40135_c0_seq3;comp41341_c0_seq1;comp41785_c0_seq2;comp41785_c0_seq4;comp42080_c0_seq1;comp48070_c0_seq1;comp48329_c0_seq1;comp49511_c0_seq3;comp49659_c0_seq2;comp50670_c0_seq1;comp51876_c0_seq1;comp53501_c0_seq1;comp53890_c0_seq2;comp54079_c0_seq6;comp55270_c0_seq1;com…	0.0983161	83
GO:0005515	e	protein binding	566	5986	5.87e-10	3.79e-06	molecular_function	comp117032_c0_seq1;comp15855_c0_seq1;comp18405_c0_seq1;comp184880_c0_seq1;comp186466_c0_seq1;comp20404_c0_seq1;comp22314_c0_seq1;comp23381_c0_seq1;comp23933_c0_seq1;comp25666_c0_seq1;comp26334_c0_seq1;comp303266_c0_seq1;comp31418_c1_seq1;comp31483_c0_seq1;comp31730_c0_seq1;comp31730_c0_seq2;comp34517_c0_seq2;comp35276_c0_seq1;comp36534_c1_seq1;comp36534_c1_seq2;comp37242_c0_seq1;comp37639_c0_seq1…	0.094554	84
GO:0003676	e	nucleic acid binding	507	5927	3.73e-07	0.00241	molecular_function	comp10477_c0_seq1;comp27888_c0_seq1;comp31730_c0_seq1;comp31730_c0_seq2;comp35208_c0_seq1;comp35208_c0_seq2;comp37639_c0_seq1;comp39198_c0_seq2;comp40514_c0_seq1;comp41112_c0_seq2;comp41656_c0_seq1;comp42555_c0_seq1;comp42802_c0_seq2;comp43321_c0_seq2;comp44269_c0_seq3;comp44433_c0_seq1;comp44859_c0_seq1;comp47363_c0_seq1;comp47422_c0_seq1;comp47734_c0_seq1;comp47734_c0_seq2;comp47823_c0_seq2;com…	0.0855407	85

## Sheet: GO_KR4 vs SR2
id	enrichment	description	ratio_in_study(9568 in total)	ratio_in_pop	p_uncorrected	p_bonferroni	type	diff_genes	ratio_DEG	Code name
GO:0051256	e	spindle midzone assembly involved in mitosis	8	8	6.07e-09	4.45e-05	biological_process	comp57084_c0_seq1;comp57889_c0_seq1;comp57889_c0_seq2;comp66972_c0_seq12;comp66972_c0_seq13;comp66972_c0_seq4;comp66972_c0_seq5;comp66972_c0_seq9	1	1
GO:0051255	e	spindle midzone assembly	9	10	5.22e-09	3.83e-05	biological_process	comp37639_c0_seq2;comp57084_c0_seq1;comp57889_c0_seq1;comp57889_c0_seq2;comp66972_c0_seq12;comp66972_c0_seq13;comp66972_c0_seq4;comp66972_c0_seq5;comp66972_c0_seq9	0.9	2
GO:0007076	e	mitotic chromosome condensation	7	10	6e-06	0.044	biological_process	comp53708_c0_seq1;comp53708_c0_seq2;comp58774_c0_seq1;comp58774_c0_seq2;comp59771_c0_seq1;comp64367_c0_seq1;comp65819_c0_seq1	0.7	3
GO:0072376	e	protein activation cascade	10	15	1.03e-07	0.000755	biological_process	comp290147_c0_seq1;comp32816_c0_seq1;comp33104_c0_seq1;comp48026_c0_seq1;comp63258_c0_seq1;comp64232_c0_seq1;comp64232_c0_seq2;comp69334_c1_seq5;comp69334_c1_seq7;comp70633_c0_seq1	0.666667	4
GO:0006956	e	complement activation	10	15	1.03e-07	0.000755	biological_process	comp290147_c0_seq1;comp32816_c0_seq1;comp33104_c0_seq1;comp48026_c0_seq1;comp63258_c0_seq1;comp64232_c0_seq1;comp64232_c0_seq2;comp69334_c1_seq5;comp69334_c1_seq7;comp70633_c0_seq1	0.666667	5
GO:0030261	e	chromosome condensation	10	19	2.22e-06	0.0163	biological_process	comp53708_c0_seq1;comp53708_c0_seq2;comp57374_c0_seq4;comp58774_c0_seq1;comp58774_c0_seq2;comp59771_c0_seq1;comp64367_c0_seq1;comp65624_c0_seq1;comp65819_c0_seq1;comp69106_c0_seq1	0.526316	6
GO:0009074	e	aromatic amino acid family catabolic process	14	29	8.18e-08	0.000601	biological_process	comp19021_c0_seq1;comp48271_c0_seq2;comp52170_c0_seq1;comp53195_c0_seq1;comp61035_c0_seq2;comp62046_c0_seq3;comp63990_c0_seq1;comp64137_c0_seq3;comp64137_c0_seq5;comp67674_c4_seq1;comp67674_c4_seq4;comp67674_c4_seq7;comp67674_c4_seq9;comp80818_c0_seq1	0.482759	7
GO:0003094	e	glomerular filtration	12	26	1.29e-06	0.00944	biological_process	comp62121_c0_seq1;comp68905_c0_seq1;comp68905_c0_seq3;comp68905_c0_seq4;comp69523_c0_seq1;comp69523_c0_seq12;comp69523_c0_seq2;comp69523_c0_seq3;comp69523_c0_seq6;comp69523_c0_seq7;comp69523_c0_seq8;comp69523_c0_seq9	0.461538	8
GO:0018198	e	peptidyl-cysteine modification	11	25	6.39e-06	0.0469	biological_process	comp35093_c0_seq1;comp47712_c0_seq2;comp53376_c0_seq2;comp59896_c0_seq1;comp65914_c0_seq1;comp65914_c0_seq2;comp65914_c0_seq3;comp65914_c0_seq4;comp65914_c0_seq6;comp66712_c0_seq1;comp69049_c6_seq3	0.44	9
GO:0015994	e	chlorophyll metabolic process	16	39	1.66e-07	0.00122	biological_process	comp47362_c0_seq1;comp59706_c0_seq1;comp59896_c0_seq1;comp63887_c0_seq1;comp63887_c0_seq2;comp65486_c0_seq1;comp65914_c0_seq1;comp65914_c0_seq2;comp65914_c0_seq3;comp65914_c0_seq4;comp65914_c0_seq6;comp66636_c0_seq1;comp67717_c0_seq1;comp67717_c0_seq11;comp67717_c0_seq7;comp69515_c6_seq1	0.410256	10
GO:0032392	e	DNA geometric change	17	46	4.13e-07	0.00303	biological_process	comp48303_c0_seq1;comp54034_c0_seq1;comp55404_c0_seq1;comp57876_c0_seq1;comp61556_c0_seq1;comp62679_c0_seq1;comp64260_c0_seq1;comp65352_c0_seq1;comp67670_c0_seq2;comp67670_c0_seq3;comp67670_c0_seq4;comp68437_c0_seq10;comp68437_c0_seq2;comp68791_c0_seq1;comp70236_c0_seq1;comp70236_c0_seq7;comp70382_c8_seq20	0.369565	11
GO:0032508	e	DNA duplex unwinding	16	44	1.16e-06	0.00852	biological_process	comp48303_c0_seq1;comp54034_c0_seq1;comp55404_c0_seq1;comp57876_c0_seq1;comp61556_c0_seq1;comp62679_c0_seq1;comp64260_c0_seq1;comp65352_c0_seq1;comp67670_c0_seq2;comp67670_c0_seq3;comp67670_c0_seq4;comp68437_c0_seq10;comp68437_c0_seq2;comp70236_c0_seq1;comp70236_c0_seq7;comp70382_c8_seq20	0.363636	12
GO:0050921	e	positive regulation of chemotaxis	16	44	1.16e-06	0.00852	biological_process	comp29450_c0_seq1;comp40866_c0_seq1;comp43321_c0_seq2;comp47113_c0_seq1;comp47796_c0_seq1;comp53517_c0_seq1;comp54403_c0_seq1;comp55422_c0_seq1;comp57342_c0_seq1;comp574982_c0_seq1;comp59758_c0_seq4;comp59758_c0_seq5;comp64326_c0_seq2;comp67502_c0_seq1;comp68431_c0_seq2;comp70107_c0_seq5	0.363636	13
GO:0001910	e	regulation of leukocyte mediated cytotoxicity	16	46	2.3e-06	0.0169	biological_process	comp38564_c0_seq2;comp47431_c0_seq2;comp50046_c0_seq1;comp50046_c0_seq2;comp61766_c0_seq1;comp62234_c0_seq1;comp62234_c0_seq2;comp62234_c0_seq4;comp70226_c1_seq20;comp70226_c1_seq31;comp70226_c1_seq37;comp70226_c1_seq4;comp70226_c1_seq41;comp70503_c0_seq14;comp70503_c0_seq2;comp70503_c0_seq7	0.347826	14
GO:0031341	e	regulation of cell killing	16	46	2.3e-06	0.0169	biological_process	comp38564_c0_seq2;comp47431_c0_seq2;comp50046_c0_seq1;comp50046_c0_seq2;comp61766_c0_seq1;comp62234_c0_seq1;comp62234_c0_seq2;comp62234_c0_seq4;comp70226_c1_seq20;comp70226_c1_seq31;comp70226_c1_seq37;comp70226_c1_seq4;comp70226_c1_seq41;comp70503_c0_seq14;comp70503_c0_seq2;comp70503_c0_seq7	0.347826	15
GO:0071103	e	DNA conformation change	29	84	2.57e-10	1.89e-06	biological_process	comp48303_c0_seq1;comp53708_c0_seq1;comp53708_c0_seq2;comp54034_c0_seq1;comp55404_c0_seq1;comp57374_c0_seq4;comp57876_c0_seq1;comp58774_c0_seq1;comp58774_c0_seq2;comp59771_c0_seq1;comp61556_c0_seq1;comp62679_c0_seq1;comp64260_c0_seq1;comp64367_c0_seq1;comp65352_c0_seq1;comp65624_c0_seq1;comp65819_c0_seq1;comp67670_c0_seq2;comp67670_c0_seq3;comp67670_c0_seq4;comp68437_c0_seq10;comp68437_c0_seq2;co…	0.345238	16
GO:0048520	e	positive regulation of behavior	17	54	5.34e-06	0.0392	biological_process	comp29450_c0_seq1;comp40866_c0_seq1;comp43321_c0_seq2;comp47113_c0_seq1;comp47796_c0_seq1;comp53517_c0_seq1;comp54403_c0_seq1;comp55422_c0_seq1;comp57342_c0_seq1;comp574982_c0_seq1;comp59758_c0_seq4;comp59758_c0_seq5;comp63784_c0_seq3;comp64326_c0_seq2;comp67502_c0_seq1;comp68431_c0_seq2;comp70107_c0_seq5	0.314815	17
GO:0003014	e	renal system process	19	64	4.06e-06	0.0298	biological_process	comp62121_c0_seq1;comp68905_c0_seq1;comp68905_c0_seq3;comp68905_c0_seq4;comp69201_c1_seq16;comp69201_c1_seq2;comp69201_c1_seq20;comp69201_c1_seq25;comp69201_c1_seq29;comp69201_c1_seq30;comp69201_c1_seq5;comp69523_c0_seq1;comp69523_c0_seq12;comp69523_c0_seq2;comp69523_c0_seq3;comp69523_c0_seq6;comp69523_c0_seq7;comp69523_c0_seq8;comp69523_c0_seq9	0.296875	18
GO:0051297	e	centrosome organization	19	65	5.23e-06	0.0384	biological_process	comp53393_c0_seq2;comp53519_c0_seq1;comp54891_c0_seq2;comp56785_c0_seq1;comp62226_c0_seq2;comp63931_c0_seq1;comp67292_c0_seq1;comp67292_c0_seq13;comp67292_c0_seq18;comp67292_c0_seq22;comp67292_c0_seq24;comp67292_c0_seq5;comp67292_c0_seq8;comp67292_c0_seq9;comp67340_c0_seq2;comp69345_c3_seq6;comp69345_c3_seq7;comp69345_c3_seq8;comp70107_c0_seq5	0.292308	19
GO:0002703	e	regulation of leukocyte mediated immunity	24	84	5.06e-07	0.00371	biological_process	comp38564_c0_seq2;comp47431_c0_seq2;comp50046_c0_seq1;comp50046_c0_seq2;comp57694_c0_seq1;comp60865_c0_seq2;comp61766_c0_seq1;comp62234_c0_seq1;comp62234_c0_seq2;comp62234_c0_seq4;comp65451_c0_seq5;comp68913_c0_seq10;comp68913_c0_seq11;comp68913_c0_seq6;comp69201_c1_seq12;comp69201_c1_seq23;comp70226_c1_seq20;comp70226_c1_seq31;comp70226_c1_seq37;comp70226_c1_seq4;comp70226_c1_seq41;comp70503_c0_…	0.285714	20
GO:0001501	e	skeletal system development	23	88	4.65e-06	0.0341	biological_process	comp21889_c0_seq1;comp28486_c0_seq1;comp58606_c0_seq3;comp60147_c0_seq3;comp60147_c0_seq4;comp61201_c0_seq3;comp63294_c0_seq4;comp64010_c0_seq1;comp65042_c0_seq2;comp66001_c0_seq1;comp66001_c0_seq3;comp68905_c0_seq1;comp68905_c0_seq3;comp68905_c0_seq4;comp69002_c1_seq12;comp69201_c1_seq16;comp69201_c1_seq2;comp69201_c1_seq20;comp69201_c1_seq25;comp69201_c1_seq29;comp69201_c1_seq30;comp69201_c1_se…	0.261364	21
GO:0009617	e	response to bacterium	26	103	2.34e-06	0.0172	biological_process	comp16009_c0_seq1;comp30049_c0_seq1;comp32909_c0_seq1;comp33104_c0_seq1;comp35432_c0_seq1;comp40718_c0_seq1;comp47512_c0_seq1;comp47512_c0_seq2;comp55137_c0_seq1;comp56327_c0_seq1;comp59494_c0_seq1;comp61994_c2_seq2;comp63258_c0_seq1;comp64973_c0_seq1;comp65836_c0_seq1;comp65836_c0_seq2;comp65836_c0_seq3;comp66712_c0_seq1;comp67309_c0_seq1;comp67440_c0_seq2;comp69201_c1_seq12;comp69201_c1_seq23;c…	0.252427	22
GO:0000910	e	cytokinesis	34	135	7.58e-08	0.000556	biological_process	comp47675_c0_seq1;comp51827_c0_seq1;comp53519_c0_seq1;comp53890_c0_seq2;comp54174_c0_seq1;comp56572_c0_seq1;comp57800_c0_seq3;comp57800_c1_seq1;comp58131_c0_seq4;comp59009_c0_seq1;comp61159_c0_seq3;comp61159_c0_seq4;comp61662_c0_seq3;comp64055_c0_seq1;comp66781_c0_seq1;comp66972_c0_seq1;comp66972_c0_seq11;comp66972_c0_seq3;comp66972_c0_seq8;comp67136_c0_seq2;comp68466_c3_seq2;comp68466_c3_seq4;co…	0.251852	23
GO:0001568	e	blood vessel development	26	105	3.44e-06	0.0252	biological_process	comp17382_c0_seq1;comp21941_c0_seq1;comp261454_c0_seq1;comp36534_c1_seq2;comp41581_c0_seq1;comp48207_c0_seq1;comp60147_c0_seq1;comp61763_c0_seq1;comp61763_c0_seq3;comp61763_c0_seq9;comp61803_c0_seq1;comp62682_c0_seq1;comp62682_c0_seq4;comp63784_c0_seq3;comp66461_c1_seq2;comp68060_c0_seq2;comp68060_c0_seq3;comp68131_c0_seq2;comp70086_c0_seq1;comp70086_c0_seq10;comp70086_c0_seq12;comp70086_c0_seq3;…	0.247619	24
GO:0040029	e	regulation of gene expression, epigenetic	32	130	3.16e-07	0.00232	biological_process	comp48048_c0_seq2;comp48048_c0_seq3;comp53080_c0_seq1;comp56494_c0_seq1;comp58830_c0_seq3;comp58830_c0_seq4;comp59662_c0_seq1;comp61763_c0_seq1;comp61763_c0_seq3;comp61763_c0_seq9;comp64070_c1_seq10;comp64070_c1_seq2;comp64070_c1_seq7;comp64070_c1_seq8;comp64998_c0_seq1;comp64998_c0_seq2;comp64998_c0_seq5;comp67114_c0_seq1;comp67114_c0_seq4;comp67114_c0_seq6;comp67114_c0_seq7;comp67217_c0_seq1;co…	0.246154	25
GO:0030100	e	regulation of endocytosis	38	159	6.08e-08	0.000446	biological_process	comp40866_c0_seq1;comp54403_c0_seq1;comp55137_c0_seq1;comp57342_c0_seq1;comp60865_c0_seq2;comp64326_c0_seq2;comp65451_c0_seq5;comp66538_c0_seq10;comp67113_c0_seq1;comp67890_c0_seq11;comp67890_c0_seq13;comp67890_c0_seq17;comp67890_c0_seq19;comp67890_c0_seq2;comp67890_c0_seq23;comp67890_c0_seq24;comp67890_c0_seq3;comp67890_c0_seq38;comp67890_c0_seq39;comp67890_c0_seq4;comp67890_c0_seq42;comp67890_c…	0.238994	26
GO:0009395	e	phospholipid catabolic process	50	214	1.94e-09	1.42e-05	biological_process	comp18405_c0_seq1;comp18967_c0_seq1;comp5492_c0_seq1;comp57704_c0_seq4;comp60907_c0_seq1;comp60907_c0_seq2;comp63254_c0_seq6;comp64288_c0_seq2;comp64288_c0_seq3;comp65391_c0_seq2;comp65486_c0_seq1;comp65577_c0_seq1;comp65952_c0_seq1;comp66791_c2_seq4;comp67005_c0_seq4;comp67005_c0_seq9;comp67054_c1_seq10;comp67054_c1_seq14;comp67054_c1_seq3;comp67705_c2_seq10;comp67705_c2_seq2;comp67705_c2_seq5;c…	0.233645	27
GO:0001570	e	vasculogenesis	31	135	2.37e-06	0.0174	biological_process	comp38486_c0_seq2;comp45445_c0_seq1;comp45458_c0_seq1;comp47796_c0_seq1;comp51827_c0_seq1;comp54201_c0_seq1;comp55939_c0_seq1;comp55939_c0_seq2;comp57376_c0_seq1;comp58680_c0_seq2;comp59205_c0_seq1;comp59205_c0_seq2;comp60326_c0_seq1;comp61530_c0_seq2;comp62121_c0_seq1;comp64326_c0_seq2;comp65219_c0_seq1;comp67502_c0_seq1;comp67541_c0_seq3;comp68060_c0_seq2;comp68060_c0_seq3;comp68093_c0_seq1;com…	0.22963	28
GO:0043623	e	cellular protein complex assembly	49	215	5.07e-09	3.72e-05	biological_process	comp184880_c0_seq1;comp37639_c0_seq2;comp41762_c0_seq1;comp43321_c0_seq2;comp54891_c0_seq2;comp55422_c0_seq1;comp55704_c0_seq1;comp55939_c0_seq1;comp55939_c0_seq2;comp56801_c0_seq2;comp57084_c0_seq1;comp57889_c0_seq1;comp57889_c0_seq2;comp58912_c0_seq2;comp59686_c0_seq2;comp60930_c1_seq1;comp61142_c0_seq4;comp61159_c0_seq2;comp61159_c0_seq3;comp61159_c0_seq4;comp61662_c0_seq3;comp62149_c0_seq3;co…	0.227907	29
GO:0001525	e	angiogenesis	64	291	2.66e-10	1.95e-06	biological_process	comp17847_c0_seq1;comp29211_c0_seq1;comp29557_c0_seq1;comp30049_c0_seq1;comp38486_c0_seq2;comp40286_c0_seq1;comp4040_c0_seq1;comp40866_c0_seq1;comp42974_c0_seq1;comp433886_c0_seq1;comp436122_c0_seq1;comp45336_c0_seq1;comp45458_c0_seq1;comp47699_c0_seq1;comp48110_c0_seq1;comp48207_c0_seq1;comp53890_c0_seq2;comp54201_c0_seq1;comp55422_c0_seq1;comp55931_c0_seq1;comp55939_c0_seq1;comp55939_c0_seq2;co…	0.219931	30
GO:0031099	e	regeneration	36	164	1.3e-06	0.00952	biological_process	comp18405_c0_seq1;comp40490_c0_seq1;comp45161_c0_seq1;comp47113_c0_seq1;comp47796_c0_seq1;comp47987_c0_seq1;comp58079_c0_seq1;comp60090_c0_seq1;comp65905_c1_seq1;comp65905_c1_seq23;comp66720_c0_seq1;comp66899_c0_seq1;comp67502_c0_seq1;comp67745_c0_seq1;comp67745_c0_seq2;comp67745_c0_seq4;comp67745_c0_seq8;comp67960_c1_seq2;comp67995_c0_seq12;comp67995_c0_seq15;comp67995_c0_seq21;comp67995_c0_seq2…	0.219512	31
GO:0007346	e	regulation of mitotic cell cycle	48	221	4.01e-08	0.000294	biological_process	comp16009_c0_seq1;comp24085_c0_seq1;comp312223_c0_seq1;comp35377_c0_seq1;comp41918_c0_seq1;comp43321_c0_seq2;comp47646_c0_seq1;comp51389_c0_seq1;comp52024_c0_seq2;comp53519_c0_seq1;comp54540_c0_seq1;comp54906_c1_seq1;comp55216_c0_seq5;comp55216_c0_seq6;comp61533_c1_seq1;comp61601_c0_seq1;comp61749_c0_seq1;comp61908_c0_seq1;comp61962_c0_seq2;comp62603_c0_seq1;comp62603_c0_seq4;comp62603_c0_seq5;co…	0.217195	32
GO:0006302	e	double-strand break repair	36	168	3.34e-06	0.0245	biological_process	comp37639_c0_seq2;comp49754_c0_seq1;comp53080_c0_seq1;comp55892_c0_seq1;comp59464_c0_seq1;comp59987_c0_seq1;comp60446_c0_seq1;comp61982_c0_seq1;comp63708_c0_seq7;comp65132_c0_seq1;comp65132_c0_seq4;comp65514_c0_seq1;comp66699_c0_seq1;comp66699_c0_seq7;comp67412_c0_seq10;comp67412_c0_seq8;comp67692_c0_seq11;comp67692_c0_seq4;comp68437_c0_seq10;comp68437_c0_seq2;comp68579_c0_seq10;comp68579_c0_seq1…	0.214286	33
GO:0009064	e	glutamine family amino acid metabolic process	41	193	6.86e-07	0.00503	biological_process	comp17732_c0_seq1;comp29911_c0_seq1;comp32889_c0_seq2;comp54890_c0_seq1;comp56952_c0_seq2;comp56952_c0_seq4;comp59689_c0_seq1;comp60772_c0_seq2;comp61035_c0_seq2;comp61238_c0_seq1;comp62158_c0_seq5;comp62158_c0_seq6;comp62158_c0_seq7;comp62740_c0_seq2;comp63128_c0_seq1;comp63128_c0_seq13;comp63128_c0_seq9;comp63218_c0_seq2;comp64132_c0_seq4;comp64611_c0_seq1;comp64672_c0_seq1;comp65078_c2_seq2;co…	0.212435	34
GO:0006310	e	DNA recombination	56	264	7.9e-09	5.8e-05	biological_process	comp37639_c0_seq2;comp37639_c0_seq3;comp48135_c0_seq1;comp49754_c0_seq1;comp50443_c0_seq2;comp55892_c0_seq1;comp56267_c0_seq1;comp57374_c0_seq4;comp59771_c0_seq1;comp59987_c0_seq1;comp60446_c0_seq1;comp60942_c0_seq1;comp61131_c0_seq3;comp61896_c0_seq1;comp61896_c0_seq2;comp61982_c0_seq1;comp62497_c0_seq4;comp64367_c0_seq1;comp64421_c0_seq1;comp65105_c0_seq3;comp65132_c0_seq1;comp65132_c0_seq4;com…	0.212121	35
GO:0060627	e	regulation of vesicle-mediated transport	54	255	1.61e-08	0.000118	biological_process	comp17382_c0_seq1;comp40866_c0_seq1;comp53890_c0_seq2;comp54403_c0_seq1;comp55137_c0_seq1;comp57342_c0_seq1;comp59831_c0_seq1;comp60294_c0_seq1;comp60865_c0_seq2;comp63911_c0_seq2;comp64326_c0_seq2;comp65451_c0_seq5;comp66087_c0_seq1;comp66087_c0_seq10;comp66087_c0_seq5;comp66087_c0_seq9;comp66340_c0_seq4;comp66538_c0_seq10;comp67113_c0_seq1;comp67136_c0_seq2;comp67890_c0_seq11;comp67890_c0_seq13…	0.211765	36
GO:1901606	e	alpha-amino acid catabolic process	51	242	4.87e-08	0.000358	biological_process	comp17732_c0_seq1;comp19021_c0_seq1;comp232475_c0_seq1;comp34990_c0_seq1;comp383416_c0_seq1;comp48271_c0_seq2;comp52170_c0_seq1;comp53195_c0_seq1;comp54257_c0_seq1;comp56952_c0_seq2;comp56952_c0_seq4;comp59689_c0_seq1;comp60668_c0_seq2;comp62046_c0_seq3;comp62158_c0_seq5;comp62158_c0_seq6;comp62158_c0_seq7;comp63734_c0_seq1;comp63843_c0_seq1;comp63990_c0_seq1;comp64137_c0_seq3;comp64137_c0_seq5;c…	0.210744	37
GO:0006118	e	electron transport	69	330	2.7e-10	1.98e-06	biological_process	comp117327_c0_seq1;comp19822_c0_seq1;comp2330_c0_seq1;comp27994_c0_seq1;comp28317_c0_seq1;comp28570_c0_seq1;comp35731_c0_seq1;comp45325_c0_seq2;comp461621_c0_seq1;comp50099_c0_seq2;comp53823_c0_seq1;comp58096_c0_seq2;comp60468_c0_seq1;comp60617_c0_seq1;comp61586_c0_seq5;comp62635_c0_seq1;comp62635_c0_seq2;comp62839_c0_seq2;comp62839_c0_seq3;comp63421_c0_seq2;comp63421_c0_seq5;comp63623_c0_seq1;co…	0.209091	38
GO:0046942	e	carboxylic acid transport	38	183	2.88e-06	0.0211	biological_process	comp15862_c0_seq1;comp43956_c0_seq1;comp53015_c0_seq6;comp53446_c0_seq1;comp55385_c0_seq1;comp58208_c0_seq1;comp60060_c0_seq6;comp60060_c0_seq7;comp61859_c2_seq1;comp61859_c2_seq2;comp62488_c0_seq2;comp63425_c0_seq2;comp64102_c0_seq1;comp64265_c0_seq4;comp64784_c0_seq2;comp65555_c0_seq2;comp65799_c0_seq11;comp65799_c0_seq5;comp65799_c0_seq9;comp66294_c4_seq5;comp66519_c0_seq11;comp66519_c0_seq14;…	0.20765	39
GO:0015849	e	organic acid transport	38	183	2.88e-06	0.0211	biological_process	comp15862_c0_seq1;comp43956_c0_seq1;comp53015_c0_seq6;comp53446_c0_seq1;comp55385_c0_seq1;comp58208_c0_seq1;comp60060_c0_seq6;comp60060_c0_seq7;comp61859_c2_seq1;comp61859_c2_seq2;comp62488_c0_seq2;comp63425_c0_seq2;comp64102_c0_seq1;comp64265_c0_seq4;comp64784_c0_seq2;comp65555_c0_seq2;comp65799_c0_seq11;comp65799_c0_seq5;comp65799_c0_seq9;comp66294_c4_seq5;comp66519_c0_seq11;comp66519_c0_seq14;…	0.20765	40
GO:0009112	e	nucleobase metabolic process	101	494	1.99e-10	1.46e-06	biological_process	comp26524_c0_seq1;comp26912_c0_seq1;comp29127_c0_seq2;comp34708_c0_seq1;comp35790_c1_seq1;comp36066_c0_seq1;comp40490_c0_seq1;comp40722_c0_seq1;comp46840_c0_seq2;comp46869_c0_seq2;comp48063_c0_seq1;comp48132_c0_seq1;comp48309_c0_seq2;comp48309_c0_seq3;comp48309_c0_seq4;comp50106_c0_seq2;comp50106_c0_seq3;comp53052_c0_seq2;comp53823_c0_seq1;comp56058_c0_seq2;comp56489_c0_seq2;comp56489_c0_seq3;com…	0.204453	41
GO:0030097	e	hemopoiesis	52	258	1.47e-07	0.00108	biological_process	comp16448_c0_seq1;comp36534_c1_seq2;comp40330_c0_seq1;comp53227_c0_seq1;comp53285_c0_seq2;comp53358_c0_seq1;comp53890_c0_seq2;comp54628_c0_seq2;comp56062_c0_seq1;comp58431_c0_seq3;comp60147_c0_seq1;comp60147_c0_seq3;comp60147_c0_seq4;comp60326_c0_seq1;comp60766_c0_seq2;comp61763_c0_seq1;comp61763_c0_seq3;comp61763_c0_seq9;comp61803_c0_seq1;comp61963_c0_seq4;comp62121_c0_seq1;comp62732_c0_seq2;com…	0.20155	42
GO:0009063	e	cellular amino acid catabolic process	54	270	9.91e-08	0.000727	biological_process	comp17732_c0_seq1;comp19021_c0_seq1;comp232475_c0_seq1;comp34990_c0_seq1;comp383416_c0_seq1;comp48271_c0_seq2;comp52170_c0_seq1;comp53195_c0_seq1;comp54257_c0_seq1;comp56952_c0_seq2;comp56952_c0_seq4;comp59689_c0_seq1;comp60668_c0_seq2;comp61035_c0_seq2;comp62046_c0_seq3;comp62158_c0_seq5;comp62158_c0_seq6;comp62158_c0_seq7;comp63734_c0_seq1;comp63843_c0_seq1;comp63990_c0_seq1;comp64137_c0_seq3;c…	0.2	43
GO:0015711	e	organic anion transport	46	231	1.18e-06	0.00865	biological_process	comp15862_c0_seq1;comp43956_c0_seq1;comp53015_c0_seq6;comp53446_c0_seq1;comp55385_c0_seq1;comp58208_c0_seq1;comp60060_c0_seq6;comp60060_c0_seq7;comp61859_c2_seq1;comp61859_c2_seq2;comp62488_c0_seq2;comp63425_c0_seq2;comp63622_c0_seq3;comp64102_c0_seq1;comp64265_c0_seq4;comp64784_c0_seq2;comp65158_c0_seq1;comp65555_c0_seq2;comp65799_c0_seq11;comp65799_c0_seq5;comp65799_c0_seq9;comp66294_c4_seq5;co…	0.199134	44
GO:0048534	e	hematopoietic or lymphoid organ development	60	303	3.05e-08	0.000223	biological_process	comp16448_c0_seq1;comp36534_c1_seq2;comp38169_c0_seq1;comp40330_c0_seq1;comp53227_c0_seq1;comp53285_c0_seq2;comp53358_c0_seq1;comp53890_c0_seq2;comp54042_c0_seq1;comp54628_c0_seq2;comp56062_c0_seq1;comp58431_c0_seq3;comp60147_c0_seq1;comp60147_c0_seq3;comp60147_c0_seq4;comp60326_c0_seq1;comp60766_c0_seq2;comp61763_c0_seq1;comp61763_c0_seq3;comp61763_c0_seq9;comp61803_c0_seq1;comp61963_c0_seq4;com…	0.19802	45
GO:0022402	e	cell cycle process	157	796	2.18e-10	1.6e-06	biological_process	comp15379_c0_seq1;comp17382_c0_seq1;comp17616_c0_seq1;comp24085_c0_seq1;comp25178_c0_seq1;comp312223_c0_seq1;comp364752_c0_seq1;comp36697_c0_seq1;comp37639_c0_seq2;comp37639_c0_seq3;comp41456_c0_seq1;comp41762_c0_seq1;comp43026_c0_seq1;comp43321_c0_seq2;comp43617_c0_seq1;comp46033_c0_seq1;comp47020_c0_seq1;comp47391_c0_seq1;comp47391_c0_seq2;comp47400_c0_seq2;comp47646_c0_seq1;comp47675_c0_seq1;c…	0.197236	46
GO:0048568	e	embryonic organ development	42	213	4.75e-06	0.0348	biological_process	comp119270_c0_seq1;comp16448_c0_seq1;comp17847_c0_seq1;comp21941_c0_seq1;comp24631_c0_seq1;comp30593_c0_seq1;comp36534_c1_seq2;comp37242_c0_seq1;comp37261_c1_seq1;comp44150_c0_seq1;comp47875_c0_seq1;comp53227_c0_seq1;comp53358_c0_seq1;comp54628_c0_seq2;comp55864_c0_seq2;comp56062_c0_seq1;comp60147_c0_seq1;comp60147_c0_seq3;comp60147_c0_seq4;comp60766_c0_seq2;comp61320_c0_seq2;comp61782_c0_seq1;co…	0.197183	47
GO:0006260	e	DNA replication	54	276	2.33e-07	0.00171	biological_process	comp26995_c0_seq1;comp32173_c0_seq1;comp35790_c1_seq1;comp36066_c0_seq1;comp36970_c0_seq1;comp49754_c0_seq1;comp51746_c0_seq1;comp51746_c0_seq2;comp53703_c0_seq1;comp54587_c0_seq1;comp54906_c1_seq1;comp55623_c0_seq2;comp57374_c0_seq4;comp61982_c0_seq1;comp63152_c0_seq1;comp63301_c0_seq1;comp63301_c0_seq2;comp64396_c0_seq1;comp64980_c0_seq2;comp65058_c0_seq7;comp66017_c3_seq1;comp66133_c0_seq1;com…	0.195652	48
GO:0006144	e	purine nucleobase metabolic process	78	400	8.27e-10	6.07e-06	biological_process	comp26524_c0_seq1;comp26912_c0_seq1;comp29127_c0_seq2;comp34708_c0_seq1;comp36066_c0_seq1;comp40722_c0_seq1;comp46840_c0_seq2;comp46869_c0_seq2;comp50106_c0_seq2;comp50106_c0_seq3;comp53052_c0_seq2;comp56489_c0_seq2;comp56489_c0_seq3;comp58096_c0_seq2;comp58133_c0_seq1;comp58133_c0_seq2;comp58988_c0_seq1;comp59839_c0_seq3;comp60375_c0_seq1;comp60375_c0_seq2;comp60375_c0_seq3;comp60989_c0_seq1;com…	0.195	49
GO:0010564	e	regulation of cell cycle process	65	339	3.43e-08	0.000252	biological_process	comp16695_c0_seq2;comp35377_c0_seq1;comp41918_c0_seq1;comp47646_c0_seq1;comp51389_c0_seq1;comp52024_c0_seq2;comp53328_c0_seq1;comp53519_c0_seq1;comp54540_c0_seq1;comp54906_c1_seq1;comp57084_c0_seq1;comp57392_c0_seq1;comp57533_c0_seq2;comp57889_c0_seq1;comp57889_c0_seq2;comp58188_c0_seq6;comp60446_c0_seq1;comp61601_c0_seq1;comp61749_c0_seq1;comp61962_c0_seq2;comp62124_c0_seq1;comp63294_c0_seq4;com…	0.19174	50
GO:0034622	e	cellular macromolecular complex assembly	92	482	1.78e-10	1.31e-06	biological_process	comp184880_c0_seq1;comp21941_c0_seq1;comp37639_c0_seq2;comp37835_c0_seq1;comp39519_c0_seq1;comp41762_c0_seq1;comp43321_c0_seq2;comp48070_c0_seq1;comp48116_c0_seq1;comp53080_c0_seq1;comp54891_c0_seq2;comp55422_c0_seq1;comp55704_c0_seq1;comp55939_c0_seq1;comp55939_c0_seq2;comp56801_c0_seq2;comp57084_c0_seq1;comp57889_c0_seq1;comp57889_c0_seq2;comp57980_c0_seq2;comp58830_c0_seq3;comp58830_c0_seq4;co…	0.190871	51
GO:0016042	e	lipid catabolic process	65	343	4.7e-08	0.000345	biological_process	comp18405_c0_seq1;comp18967_c0_seq1;comp19837_c0_seq1;comp19837_c0_seq2;comp38506_c0_seq1;comp43348_c0_seq1;comp47266_c0_seq1;comp48346_c0_seq1;comp52006_c0_seq1;comp5492_c0_seq1;comp56423_c0_seq1;comp57704_c0_seq4;comp60907_c0_seq1;comp60907_c0_seq2;comp63254_c0_seq6;comp63259_c0_seq1;comp64102_c0_seq1;comp64288_c0_seq2;comp64288_c0_seq3;comp65391_c0_seq2;comp65415_c0_seq2;comp65486_c0_seq1;comp…	0.189504	52
GO:0008654	e	phospholipid biosynthetic process	52	277	1.41e-06	0.0103	biological_process	comp165848_c0_seq1;comp18405_c0_seq1;comp42596_c0_seq2;comp55197_c0_seq1;comp58131_c0_seq4;comp59394_c0_seq2;comp59713_c0_seq1;comp60529_c0_seq3;comp60749_c0_seq2;comp61298_c0_seq2;comp62935_c0_seq11;comp62935_c0_seq2;comp62935_c0_seq4;comp62935_c0_seq5;comp62935_c0_seq7;comp63053_c0_seq6;comp63302_c0_seq4;comp63458_c0_seq10;comp63613_c1_seq5;comp63746_c0_seq2;comp64288_c0_seq2;comp64288_c0_seq3;…	0.187726	53
GO:0051301	e	cell division	78	416	5.53e-09	4.06e-05	biological_process	comp24085_c0_seq1;comp27332_c0_seq1;comp41456_c0_seq1;comp43026_c0_seq1;comp46033_c0_seq1;comp47391_c0_seq1;comp47391_c0_seq2;comp47400_c0_seq2;comp47646_c0_seq1;comp47767_c0_seq1;comp51389_c0_seq1;comp52024_c0_seq2;comp53944_c0_seq1;comp53944_c0_seq3;comp55691_c0_seq3;comp55721_c0_seq1;comp56746_c0_seq2;comp59771_c0_seq1;comp60230_c0_seq3;comp60230_c0_seq4;comp60783_c0_seq1;comp61131_c0_seq3;com…	0.1875	54
GO:0042330	e	taxis	89	475	3.83e-10	2.81e-06	biological_process	comp17382_c0_seq1;comp206552_c0_seq1;comp24115_c0_seq1;comp27332_c0_seq1;comp33582_c0_seq1;comp35276_c0_seq1;comp35276_c0_seq2;comp37601_c0_seq1;comp38093_c0_seq1;comp40722_c0_seq1;comp44150_c0_seq1;comp45191_c0_seq1;comp45336_c0_seq1;comp47113_c0_seq1;comp47302_c0_seq1;comp47771_c0_seq1;comp47771_c0_seq2;comp47796_c0_seq1;comp48110_c0_seq1;comp52515_c0_seq1;comp53324_c0_seq1;comp53581_c0_seq1;co…	0.187368	55
GO:0050776	e	regulation of immune response	47	252	6.26e-06	0.0459	biological_process	comp17382_c0_seq1;comp290147_c0_seq1;comp32816_c0_seq1;comp33104_c0_seq1;comp38564_c0_seq2;comp43321_c0_seq2;comp47431_c0_seq2;comp48026_c0_seq1;comp50046_c0_seq1;comp50046_c0_seq2;comp53358_c0_seq1;comp55594_c0_seq1;comp55972_c0_seq1;comp57694_c0_seq1;comp58520_c0_seq1;comp59304_c0_seq9;comp60865_c0_seq2;comp61766_c0_seq1;comp62234_c0_seq1;comp62234_c0_seq2;comp62234_c0_seq4;comp63241_c0_seq3;co…	0.186508	56
GO:0006935	e	chemotaxis	88	472	5.83e-10	4.28e-06	biological_process	comp17382_c0_seq1;comp206552_c0_seq1;comp24115_c0_seq1;comp27332_c0_seq1;comp33582_c0_seq1;comp35276_c0_seq1;comp35276_c0_seq2;comp37601_c0_seq1;comp38093_c0_seq1;comp40722_c0_seq1;comp44150_c0_seq1;comp45191_c0_seq1;comp45336_c0_seq1;comp47113_c0_seq1;comp47302_c0_seq1;comp47771_c0_seq1;comp47771_c0_seq2;comp47796_c0_seq1;comp48110_c0_seq1;comp52515_c0_seq1;comp53581_c0_seq1;comp54403_c0_seq1;co…	0.186441	57
GO:0002684	e	positive regulation of immune system process	55	295	1.02e-06	0.00752	biological_process	comp17382_c0_seq1;comp290147_c0_seq1;comp32816_c0_seq1;comp33104_c0_seq1;comp47431_c0_seq2;comp48026_c0_seq1;comp50046_c0_seq1;comp50046_c0_seq2;comp53358_c0_seq1;comp53517_c0_seq1;comp55166_c0_seq1;comp55422_c0_seq1;comp55594_c0_seq1;comp55972_c0_seq1;comp57342_c0_seq1;comp59185_c0_seq1;comp59304_c0_seq10;comp59304_c0_seq5;comp59304_c0_seq9;comp60865_c0_seq2;comp61766_c0_seq1;comp62234_c0_seq1;c…	0.186441	58
GO:0044242	e	cellular lipid catabolic process	54	290	1.39e-06	0.0102	biological_process	comp18405_c0_seq1;comp18967_c0_seq1;comp43348_c0_seq1;comp5492_c0_seq1;comp57704_c0_seq4;comp60907_c0_seq1;comp60907_c0_seq2;comp63254_c0_seq6;comp63259_c0_seq1;comp64102_c0_seq1;comp64288_c0_seq2;comp64288_c0_seq3;comp65391_c0_seq2;comp65486_c0_seq1;comp65577_c0_seq1;comp65896_c0_seq8;comp65952_c0_seq1;comp66791_c2_seq4;comp67005_c0_seq4;comp67005_c0_seq9;comp67054_c1_seq10;comp67054_c1_seq14;co…	0.186207	59
GO:0006259	e	DNA metabolic process	224	1209	3.17e-10	2.33e-06	biological_process	comp26995_c0_seq1;comp27717_c0_seq2;comp32173_c0_seq1;comp35790_c1_seq1;comp36066_c0_seq1;comp36970_c0_seq1;comp37639_c0_seq2;comp37639_c0_seq3;comp48135_c0_seq1;comp48303_c0_seq1;comp49754_c0_seq1;comp49789_c0_seq2;comp50443_c0_seq2;comp51746_c0_seq1;comp51746_c0_seq2;comp53080_c0_seq1;comp53324_c0_seq1;comp53558_c0_seq1;comp53678_c0_seq1;comp53703_c0_seq1;comp53708_c0_seq1;comp53708_c0_seq2;com…	0.185277	60
GO:1901615	e	organic hydroxy compound metabolic process	60	324	4.42e-07	0.00325	biological_process	comp17847_c0_seq1;comp18405_c0_seq1;comp26334_c0_seq1;comp29011_c0_seq1;comp35456_c0_seq1;comp39528_c0_seq1;comp44237_c0_seq1;comp44459_c0_seq1;comp47223_c0_seq1;comp47402_c0_seq1;comp51316_c0_seq1;comp55918_c0_seq3;comp59327_c0_seq1;comp59600_c0_seq1;comp60617_c0_seq1;comp60749_c0_seq2;comp64288_c0_seq2;comp64288_c0_seq3;comp65079_c0_seq1;comp65079_c0_seq3;comp65546_c0_seq1;comp65986_c0_seq3;com…	0.185185	61
GO:0006644	e	phospholipid metabolic process	118	649	2e-10	1.47e-06	biological_process	comp165848_c0_seq1;comp18405_c0_seq1;comp18967_c0_seq1;comp42596_c0_seq2;comp5492_c0_seq1;comp55197_c0_seq1;comp55918_c0_seq3;comp56790_c1_seq3;comp57704_c0_seq4;comp58131_c0_seq4;comp59394_c0_seq2;comp59713_c0_seq1;comp60529_c0_seq3;comp60749_c0_seq2;comp60907_c0_seq1;comp60907_c0_seq2;comp61298_c0_seq2;comp61526_c0_seq4;comp62302_c0_seq1;comp62935_c0_seq11;comp62935_c0_seq2;comp62935_c0_seq4;co…	0.181818	62
GO:0016054	e	organic acid catabolic process	58	320	1.16e-06	0.00851	biological_process	comp17732_c0_seq1;comp18405_c0_seq1;comp19021_c0_seq1;comp232475_c0_seq1;comp34990_c0_seq1;comp383416_c0_seq1;comp43348_c0_seq1;comp48271_c0_seq2;comp52170_c0_seq1;comp53195_c0_seq1;comp54257_c0_seq1;comp56952_c0_seq2;comp56952_c0_seq4;comp57704_c0_seq4;comp59689_c0_seq1;comp60668_c0_seq2;comp61035_c0_seq2;comp62046_c0_seq3;comp62158_c0_seq5;comp62158_c0_seq6;comp62158_c0_seq7;comp63734_c0_seq1;c…	0.18125	63
GO:0046395	e	carboxylic acid catabolic process	58	320	1.16e-06	0.00851	biological_process	comp17732_c0_seq1;comp18405_c0_seq1;comp19021_c0_seq1;comp232475_c0_seq1;comp34990_c0_seq1;comp383416_c0_seq1;comp43348_c0_seq1;comp48271_c0_seq2;comp52170_c0_seq1;comp53195_c0_seq1;comp54257_c0_seq1;comp56952_c0_seq2;comp56952_c0_seq4;comp57704_c0_seq4;comp59689_c0_seq1;comp60668_c0_seq2;comp61035_c0_seq2;comp62046_c0_seq3;comp62158_c0_seq5;comp62158_c0_seq6;comp62158_c0_seq7;comp63734_c0_seq1;c…	0.18125	64
GO:0055114	e	oxidation-reduction process	280	1558	3.21e-10	2.36e-06	biological_process	comp117327_c0_seq1;comp119270_c0_seq1;comp19021_c0_seq1;comp21889_c0_seq1;comp2330_c0_seq1;comp26565_c0_seq1;comp27965_c0_seq1;comp27994_c0_seq1;comp28317_c0_seq1;comp28570_c0_seq1;comp28891_c0_seq1;comp29887_c0_seq1;comp30593_c0_seq1;comp32613_c0_seq1;comp35093_c0_seq1;comp35135_c0_seq1;comp351708_c0_seq1;comp35456_c0_seq1;comp35731_c0_seq1;comp36066_c0_seq1;comp36259_c0_seq1;comp37645_c0_seq1;c…	0.179718	65
GO:0051726	e	regulation of cell cycle	138	768	2.33e-10	1.71e-06	biological_process	comp15379_c0_seq1;comp16009_c0_seq1;comp16695_c0_seq2;comp17382_c0_seq1;comp24085_c0_seq1;comp24958_c0_seq1;comp312223_c0_seq1;comp35377_c0_seq1;comp364752_c0_seq1;comp36697_c0_seq1;comp41918_c0_seq1;comp43321_c0_seq2;comp43617_c0_seq1;comp47646_c0_seq1;comp51389_c0_seq1;comp52024_c0_seq2;comp53328_c0_seq1;comp53519_c0_seq1;comp53995_c0_seq1;comp53995_c0_seq3;comp54540_c0_seq1;comp54906_c1_seq1;c…	0.179688	66
GO:0006575	e	cellular modified amino acid metabolic process	56	312	2.37e-06	0.0174	biological_process	comp19021_c0_seq1;comp26565_c0_seq1;comp31483_c0_seq1;comp36259_c0_seq1;comp37732_c0_seq1;comp37732_c0_seq2;comp45984_c0_seq1;comp48271_c0_seq2;comp52156_c0_seq1;comp53823_c0_seq1;comp55197_c0_seq1;comp56884_c0_seq2;comp58908_c0_seq1;comp61238_c0_seq1;comp63966_c1_seq1;comp64031_c0_seq1;comp64132_c0_seq4;comp64137_c0_seq3;comp64137_c0_seq5;comp64672_c0_seq1;comp65833_c0_seq15;comp66060_c1_seq1;co…	0.179487	67
GO:0060341	e	regulation of cellular localization	89	507	1.04e-08	7.63e-05	biological_process	comp16695_c0_seq2;comp17382_c0_seq1;comp17616_c0_seq1;comp18912_c0_seq1;comp24958_c0_seq1;comp2819_c0_seq1;comp28486_c0_seq1;comp305598_c0_seq1;comp38564_c0_seq2;comp43321_c0_seq2;comp44459_c0_seq1;comp48574_c0_seq1;comp53890_c0_seq2;comp55497_c0_seq1;comp55594_c0_seq1;comp56195_c0_seq2;comp57084_c0_seq1;comp57533_c0_seq2;comp58131_c0_seq4;comp59831_c0_seq1;comp59946_c0_seq4;comp60147_c0_seq3;com…	0.175542	68
GO:0009607	e	response to biotic stimulus	57	325	5.59e-06	0.041	biological_process	comp16009_c0_seq1;comp30049_c0_seq1;comp32909_c0_seq1;comp33104_c0_seq1;comp35432_c0_seq1;comp38017_c0_seq1;comp40718_c0_seq1;comp43321_c0_seq2;comp44068_c0_seq1;comp47512_c0_seq1;comp47512_c0_seq2;comp47796_c0_seq1;comp55137_c0_seq1;comp55594_c0_seq1;comp55654_c0_seq1;comp55972_c0_seq1;comp56062_c0_seq1;comp56327_c0_seq1;comp58858_c1_seq1;comp59304_c0_seq10;comp59304_c0_seq5;comp59494_c0_seq1;co…	0.175385	69
GO:0044282	e	small molecule catabolic process	63	360	1.81e-06	0.0133	biological_process	comp17732_c0_seq1;comp18405_c0_seq1;comp19021_c0_seq1;comp232475_c0_seq1;comp34990_c0_seq1;comp383416_c0_seq1;comp43348_c0_seq1;comp46840_c0_seq2;comp46869_c0_seq2;comp48271_c0_seq2;comp52170_c0_seq1;comp53195_c0_seq1;comp54257_c0_seq1;comp56952_c0_seq2;comp56952_c0_seq4;comp57704_c0_seq4;comp59689_c0_seq1;comp60668_c0_seq2;comp61035_c0_seq2;comp62046_c0_seq3;comp62158_c0_seq5;comp62158_c0_seq6;c…	0.175	70
GO:0044712	e	single-organism catabolic process	63	360	1.81e-06	0.0133	biological_process	comp17732_c0_seq1;comp18405_c0_seq1;comp19021_c0_seq1;comp232475_c0_seq1;comp34990_c0_seq1;comp383416_c0_seq1;comp43348_c0_seq1;comp46840_c0_seq2;comp46869_c0_seq2;comp48271_c0_seq2;comp52170_c0_seq1;comp53195_c0_seq1;comp54257_c0_seq1;comp56952_c0_seq2;comp56952_c0_seq4;comp57704_c0_seq4;comp59689_c0_seq1;comp60668_c0_seq2;comp61035_c0_seq2;comp62046_c0_seq3;comp62158_c0_seq5;comp62158_c0_seq6;c…	0.175	71
GO:0006820	e	anion transport	74	425	2.59e-07	0.0019	biological_process	comp15862_c0_seq1;comp21056_c0_seq1;comp40286_c0_seq1;comp40718_c0_seq1;comp41762_c0_seq1;comp43956_c0_seq1;comp49196_c0_seq1;comp51498_c0_seq2;comp52514_c0_seq1;comp53015_c0_seq6;comp53446_c0_seq1;comp53867_c0_seq7;comp55385_c0_seq1;comp57084_c0_seq1;comp58208_c0_seq1;comp59139_c2_seq1;comp60060_c0_seq6;comp60060_c0_seq7;comp61859_c2_seq1;comp61859_c2_seq2;comp62488_c0_seq2;comp63425_c0_seq2;com…	0.174118	72
GO:0046486	e	glycerolipid metabolic process	117	675	2.97e-10	2.18e-06	biological_process	comp165848_c0_seq1;comp18405_c0_seq1;comp19837_c0_seq1;comp19837_c0_seq2;comp26334_c0_seq1;comp38506_c0_seq1;comp42596_c0_seq2;comp45984_c0_seq1;comp48346_c0_seq1;comp5492_c0_seq1;comp55197_c0_seq1;comp56423_c0_seq1;comp56790_c1_seq3;comp57704_c0_seq4;comp58131_c0_seq4;comp59713_c0_seq1;comp60529_c0_seq3;comp61298_c0_seq2;comp61526_c0_seq4;comp62302_c0_seq1;comp62339_c0_seq2;comp62935_c0_seq11;co…	0.173333	73
GO:0090407	e	organophosphate biosynthetic process	120	693	3.34e-10	2.45e-06	biological_process	comp165848_c0_seq1;comp18405_c0_seq1;comp34708_c0_seq1;comp35790_c1_seq1;comp36066_c0_seq1;comp36259_c0_seq1;comp40722_c0_seq1;comp42596_c0_seq2;comp48132_c0_seq1;comp53052_c0_seq2;comp53823_c0_seq1;comp55197_c0_seq1;comp56884_c0_seq2;comp58131_c0_seq4;comp58133_c0_seq1;comp58133_c0_seq2;comp59394_c0_seq2;comp59713_c0_seq1;comp59839_c0_seq3;comp60060_c0_seq6;comp60060_c0_seq7;comp60529_c0_seq3;co…	0.17316	74
GO:0009605	e	response to external stimulus	113	658	4.3e-10	3.16e-06	biological_process	comp17382_c0_seq1;comp206552_c0_seq1;comp24115_c0_seq1;comp27332_c0_seq1;comp33582_c0_seq1;comp35276_c0_seq1;comp35276_c0_seq2;comp37601_c0_seq1;comp38093_c0_seq1;comp40722_c0_seq1;comp44150_c0_seq1;comp45191_c0_seq1;comp45336_c0_seq1;comp45578_c0_seq1;comp45578_c0_seq2;comp456573_c0_seq1;comp47113_c0_seq1;comp47302_c0_seq1;comp47771_c0_seq1;comp47771_c0_seq2;comp47796_c0_seq1;comp48110_c0_seq1;c…	0.171733	75
GO:0006281	e	DNA repair	106	622	2.09e-09	1.53e-05	biological_process	comp37639_c0_seq2;comp37639_c0_seq3;comp48135_c0_seq1;comp49754_c0_seq1;comp50443_c0_seq2;comp53080_c0_seq1;comp53324_c0_seq1;comp54906_c1_seq1;comp55623_c0_seq2;comp55892_c0_seq1;comp56267_c0_seq1;comp56489_c0_seq3;comp58356_c0_seq2;comp59189_c0_seq3;comp59189_c0_seq4;comp59464_c0_seq1;comp59771_c0_seq1;comp59936_c0_seq7;comp59936_c0_seq9;comp59987_c0_seq1;comp59992_c0_seq1;comp59992_c0_seq2;com…	0.170418	76
GO:0048731	e	system development	82	482	1.71e-07	0.00125	biological_process	comp122938_c0_seq1;comp16798_c0_seq1;comp21889_c0_seq1;comp26879_c0_seq1;comp280664_c0_seq1;comp28486_c0_seq1;comp28799_c0_seq1;comp33847_c0_seq1;comp361952_c0_seq1;comp371755_c0_seq1;comp38169_c0_seq1;comp41327_c0_seq1;comp432299_c0_seq1;comp43321_c0_seq2;comp46079_c0_seq1;comp47213_c0_seq1;comp47684_c0_seq1;comp47803_c0_seq1;comp53995_c0_seq1;comp53995_c0_seq3;comp54403_c0_seq1;comp56045_c0_seq…	0.170124	77
GO:0048584	e	positive regulation of response to stimulus	138	812	2.22e-10	1.63e-06	biological_process	comp17382_c0_seq1;comp290147_c0_seq1;comp29450_c0_seq1;comp305598_c0_seq1;comp32816_c0_seq1;comp33104_c0_seq1;comp33847_c0_seq1;comp36534_c1_seq2;comp40866_c0_seq1;comp432299_c0_seq1;comp43321_c0_seq2;comp436122_c0_seq1;comp47113_c0_seq1;comp47431_c0_seq2;comp47796_c0_seq1;comp47971_c0_seq1;comp48026_c0_seq1;comp50046_c0_seq1;comp50046_c0_seq2;comp50769_c0_seq1;comp53517_c0_seq1;comp54403_c0_seq1…	0.169951	78
GO:0006629	e	lipid metabolic process	253	1509	3.95e-10	2.9e-06	biological_process	comp165848_c0_seq1;comp18405_c0_seq1;comp18967_c0_seq1;comp19837_c0_seq1;comp19837_c0_seq2;comp21889_c0_seq1;comp26075_c0_seq1;comp26138_c0_seq1;comp26334_c0_seq1;comp29011_c0_seq1;comp30153_c0_seq1;comp30153_c0_seq2;comp36804_c0_seq1;comp38506_c0_seq1;comp39898_c0_seq1;comp42596_c0_seq2;comp43348_c0_seq1;comp44237_c0_seq1;comp45984_c0_seq1;comp47266_c0_seq1;comp47402_c0_seq1;comp48215_c0_seq1;co…	0.167661	79
GO:0016477	e	cell migration	116	694	1.29e-09	9.44e-06	biological_process	comp24115_c0_seq1;comp24631_c0_seq1;comp259878_c0_seq1;comp26138_c0_seq1;comp290147_c0_seq1;comp29450_c0_seq1;comp31388_c0_seq1;comp33847_c0_seq1;comp347330_c0_seq1;comp35579_c0_seq1;comp37242_c0_seq1;comp40330_c0_seq1;comp4040_c0_seq1;comp40866_c0_seq1;comp45336_c0_seq1;comp47113_c0_seq1;comp47684_c0_seq1;comp47699_c0_seq1;comp47796_c0_seq1;comp48110_c0_seq1;comp48207_c0_seq1;comp53358_c0_seq1;c…	0.167147	80
GO:0050801	e	ion homeostasis	72	431	1.85e-06	0.0136	biological_process	comp17781_c0_seq2;comp23011_c0_seq1;comp26334_c0_seq1;comp28486_c0_seq1;comp305598_c0_seq1;comp38696_c0_seq1;comp40286_c0_seq1;comp44237_c0_seq1;comp47796_c0_seq1;comp56195_c0_seq2;comp57694_c0_seq1;comp57925_c0_seq1;comp58737_c0_seq4;comp58747_c0_seq1;comp59139_c2_seq1;comp59427_c0_seq2;comp59739_c0_seq11;comp59739_c0_seq4;comp59739_c0_seq5;comp60294_c0_seq1;comp62750_c0_seq2;comp62750_c0_seq3;c…	0.167053	81
GO:0044092	e	negative regulation of molecular function	79	477	8.27e-07	0.00607	biological_process	comp21941_c0_seq1;comp26124_c0_seq1;comp28015_c0_seq1;comp28486_c0_seq1;comp28689_c0_seq1;comp28689_c0_seq2;comp31518_c0_seq1;comp41069_c0_seq1;comp44318_c0_seq1;comp46033_c0_seq1;comp53686_c0_seq1;comp53686_c0_seq2;comp55029_c0_seq1;comp55299_c0_seq2;comp55497_c0_seq1;comp56062_c0_seq1;comp56195_c0_seq2;comp56413_c0_seq1;comp57694_c0_seq1;comp58942_c0_seq1;comp60269_c0_seq1;comp61168_c0_seq1;com…	0.165618	82
GO:0002682	e	regulation of immune system process	89	539	1.73e-07	0.00127	biological_process	comp17382_c0_seq1;comp290147_c0_seq1;comp32816_c0_seq1;comp33104_c0_seq1;comp38564_c0_seq2;comp40718_c0_seq1;comp43321_c0_seq2;comp47113_c0_seq1;comp47431_c0_seq2;comp47796_c0_seq1;comp48026_c0_seq1;comp50046_c0_seq1;comp50046_c0_seq2;comp52307_c0_seq2;comp53358_c0_seq1;comp53517_c0_seq1;comp55166_c0_seq1;comp55422_c0_seq1;comp55594_c0_seq1;comp55972_c0_seq1;comp56062_c0_seq1;comp56394_c0_seq1;co…	0.165121	83
GO:0006950	e	response to stress	266	1613	3.73e-10	2.74e-06	biological_process	comp105115_c0_seq1;comp16009_c0_seq1;comp16736_c0_seq1;comp17382_c0_seq1;comp17847_c0_seq1;comp21941_c0_seq1;comp26565_c0_seq1;comp27332_c0_seq1;comp28753_c0_seq1;comp290147_c0_seq1;comp30049_c0_seq1;comp305598_c0_seq1;comp35388_c0_seq1;comp35432_c0_seq1;comp37639_c0_seq2;comp37639_c0_seq3;comp37732_c0_seq1;comp37732_c0_seq2;comp38017_c0_seq1;comp387089_c0_seq1;comp39528_c0_seq1;comp40490_c0_seq1…	0.16491	84
GO:1901566	e	organonitrogen compound biosynthetic process	144	884	4.03e-10	2.96e-06	biological_process	comp18405_c0_seq1;comp31483_c0_seq1;comp34708_c0_seq1;comp35790_c1_seq1;comp36259_c0_seq1;comp36572_c0_seq1;comp40722_c0_seq1;comp45984_c0_seq1;comp46869_c0_seq2;comp47362_c0_seq1;comp48132_c0_seq1;comp48271_c0_seq2;comp51316_c0_seq1;comp52170_c0_seq1;comp53052_c0_seq2;comp53823_c0_seq1;comp54890_c0_seq1;comp55197_c0_seq1;comp55918_c0_seq3;comp56658_c0_seq3;comp56884_c0_seq2;comp57163_c0_seq1;com…	0.162896	85
GO:0051186	e	cofactor metabolic process	94	578	1.99e-07	0.00146	biological_process	comp19021_c0_seq1;comp26334_c0_seq1;comp26524_c0_seq1;comp36259_c0_seq1;comp45984_c0_seq1;comp47362_c0_seq1;comp48271_c0_seq2;comp52170_c0_seq1;comp53823_c0_seq1;comp54184_c0_seq1;comp56884_c0_seq2;comp56945_c0_seq4;comp57241_c0_seq2;comp58052_c0_seq1;comp59147_c0_seq1;comp59334_c0_seq1;comp59706_c0_seq1;comp59896_c0_seq1;comp60060_c0_seq6;comp60060_c0_seq7;comp61281_c0_seq4;comp61605_c0_seq1;com…	0.16263	86
GO:0007017	e	microtubule-based process	108	665	2.33e-08	0.000171	biological_process	comp17382_c0_seq1;comp35093_c0_seq1;comp37639_c0_seq2;comp41762_c0_seq1;comp46033_c0_seq1;comp47712_c0_seq2;comp47767_c0_seq1;comp53269_c0_seq1;comp53324_c0_seq1;comp53393_c0_seq2;comp53519_c0_seq1;comp54174_c0_seq1;comp55216_c0_seq5;comp55216_c0_seq6;comp55939_c0_seq1;comp55939_c0_seq2;comp56785_c0_seq1;comp57084_c0_seq1;comp57800_c0_seq3;comp57800_c1_seq1;comp57889_c0_seq1;comp57889_c0_seq2;com…	0.162406	87
GO:0007155	e	cell adhesion	109	673	2.76e-08	0.000202	biological_process	comp141119_c0_seq1;comp18436_c0_seq1;comp24631_c0_seq1;comp24933_c0_seq1;comp27332_c0_seq1;comp35579_c0_seq1;comp3588_c0_seq1;comp40866_c0_seq1;comp45336_c0_seq1;comp456573_c0_seq1;comp47383_c0_seq1;comp48110_c0_seq1;comp48891_c0_seq1;comp50471_c0_seq1;comp53517_c0_seq1;comp54111_c0_seq1;comp55216_c0_seq5;comp55216_c0_seq6;comp55412_c0_seq1;comp55457_c0_seq1;comp56085_c0_seq1;comp56085_c0_seq2;co…	0.161961	88
GO:0022610	e	biological adhesion	109	673	2.76e-08	0.000202	biological_process	comp141119_c0_seq1;comp18436_c0_seq1;comp24631_c0_seq1;comp24933_c0_seq1;comp27332_c0_seq1;comp35579_c0_seq1;comp3588_c0_seq1;comp40866_c0_seq1;comp45336_c0_seq1;comp456573_c0_seq1;comp47383_c0_seq1;comp48110_c0_seq1;comp48891_c0_seq1;comp50471_c0_seq1;comp53517_c0_seq1;comp54111_c0_seq1;comp55216_c0_seq5;comp55216_c0_seq6;comp55412_c0_seq1;comp55457_c0_seq1;comp56085_c0_seq1;comp56085_c0_seq2;co…	0.161961	89
GO:0051049	e	regulation of transport	138	855	6.75e-10	4.95e-06	biological_process	comp16695_c0_seq2;comp17382_c0_seq1;comp17616_c0_seq1;comp18436_c0_seq1;comp18912_c0_seq1;comp24958_c0_seq1;comp2819_c0_seq1;comp28486_c0_seq1;comp305598_c0_seq1;comp38468_c0_seq1;comp38564_c0_seq2;comp40866_c0_seq1;comp43321_c0_seq2;comp44459_c0_seq1;comp47987_c0_seq1;comp48574_c0_seq1;comp53890_c0_seq2;comp54403_c0_seq1;comp55137_c0_seq1;comp55422_c0_seq1;comp55497_c0_seq1;comp55594_c0_seq1;com…	0.161404	90
GO:0042221	e	response to chemical stimulus	302	1878	4.06e-10	2.98e-06	biological_process	comp10477_c0_seq1;comp17382_c0_seq1;comp17616_c0_seq1;comp17847_c0_seq1;comp18405_c0_seq1;comp20292_c0_seq1;comp206552_c0_seq1;comp23011_c0_seq1;comp24115_c0_seq1;comp26334_c0_seq1;comp27332_c0_seq1;comp28196_c0_seq1;comp2819_c0_seq1;comp305598_c0_seq1;comp33582_c0_seq1;comp33672_c0_seq1;comp347330_c0_seq1;comp35276_c0_seq1;comp35276_c0_seq2;comp35388_c0_seq1;comp35596_c0_seq1;comp37601_c0_seq1;c…	0.160809	91
GO:0040011	e	locomotion	170	1058	3.01e-10	2.21e-06	biological_process	comp17382_c0_seq1;comp206552_c0_seq1;comp24115_c0_seq1;comp24631_c0_seq1;comp259878_c0_seq1;comp26138_c0_seq1;comp27332_c0_seq1;comp290147_c0_seq1;comp29450_c0_seq1;comp31388_c0_seq1;comp33582_c0_seq1;comp33847_c0_seq1;comp347330_c0_seq1;comp35276_c0_seq1;comp35276_c0_seq2;comp35579_c0_seq1;comp37242_c0_seq1;comp37601_c0_seq1;comp38093_c0_seq1;comp40330_c0_seq1;comp4040_c0_seq1;comp40722_c0_seq1;…	0.160681	92
GO:0006461	e	protein complex assembly	87	543	9.29e-07	0.00681	biological_process	comp17382_c0_seq1;comp184880_c0_seq1;comp248317_c0_seq1;comp37639_c0_seq2;comp41762_c0_seq1;comp43321_c0_seq2;comp47675_c0_seq1;comp53139_c0_seq2;comp54891_c0_seq2;comp55166_c0_seq1;comp55422_c0_seq1;comp55704_c0_seq1;comp55939_c0_seq1;comp55939_c0_seq2;comp55963_c0_seq1;comp56058_c0_seq2;comp56195_c0_seq2;comp56712_c0_seq1;comp56801_c0_seq2;comp57084_c0_seq1;comp57889_c0_seq1;comp57889_c0_seq2;c…	0.160221	93
GO:0051345	e	positive regulation of hydrolase activity	81	506	2.56e-06	0.0188	biological_process	comp17382_c0_seq1;comp27360_c0_seq1;comp28486_c0_seq1;comp35992_c0_seq1;comp43321_c0_seq2;comp51827_c0_seq1;comp53328_c0_seq1;comp53376_c0_seq2;comp54403_c0_seq1;comp54516_c0_seq1;comp54726_c0_seq2;comp54813_c0_seq1;comp55216_c0_seq5;comp55216_c0_seq6;comp56204_c0_seq1;comp57084_c0_seq1;comp57110_c0_seq1;comp57110_c0_seq3;comp58079_c0_seq1;comp59119_c0_seq3;comp59584_c0_seq1;comp59752_c0_seq5;com…	0.160079	94
GO:0044255	e	cellular lipid metabolic process	209	1307	3.24e-10	2.38e-06	biological_process	comp165848_c0_seq1;comp18405_c0_seq1;comp18967_c0_seq1;comp19837_c0_seq1;comp19837_c0_seq2;comp21889_c0_seq1;comp26138_c0_seq1;comp26334_c0_seq1;comp38506_c0_seq1;comp42596_c0_seq2;comp43348_c0_seq1;comp45984_c0_seq1;comp47402_c0_seq1;comp48346_c0_seq1;comp51316_c0_seq1;comp54843_c0_seq1;comp5492_c0_seq1;comp55197_c0_seq1;comp55436_c0_seq1;comp55918_c0_seq3;comp56423_c0_seq1;comp56658_c0_seq3;com…	0.159908	95
GO:0019637	e	organophosphate metabolic process	321	2010	3.4e-10	2.5e-06	biological_process	comp165848_c0_seq1;comp18405_c0_seq1;comp18967_c0_seq1;comp248317_c0_seq1;comp26524_c0_seq1;comp28196_c0_seq1;comp34708_c0_seq1;comp35790_c1_seq1;comp36066_c0_seq1;comp36259_c0_seq1;comp37639_c0_seq2;comp37639_c0_seq3;comp40718_c0_seq1;comp40722_c0_seq1;comp41443_c0_seq1;comp41762_c0_seq1;comp42080_c0_seq1;comp42596_c0_seq2;comp44459_c0_seq1;comp47971_c0_seq1;comp48132_c0_seq1;comp48135_c0_seq1;c…	0.159701	96
GO:0065003	e	macromolecular complex assembly	129	809	3.28e-09	2.41e-05	biological_process	comp17382_c0_seq1;comp184880_c0_seq1;comp21941_c0_seq1;comp248317_c0_seq1;comp37639_c0_seq2;comp37835_c0_seq1;comp39519_c0_seq1;comp41762_c0_seq1;comp43321_c0_seq2;comp47675_c0_seq1;comp48070_c0_seq1;comp48116_c0_seq1;comp53080_c0_seq1;comp53139_c0_seq2;comp54891_c0_seq2;comp55166_c0_seq1;comp55422_c0_seq1;comp55704_c0_seq1;comp55939_c0_seq1;comp55939_c0_seq2;comp55963_c0_seq1;comp56058_c0_seq2;c…	0.159456	97
GO:1901605	e	alpha-amino acid metabolic process	161	1011	3.38e-10	2.48e-06	biological_process	comp17382_c0_seq1;comp17732_c0_seq1;comp19021_c0_seq1;comp232475_c0_seq1;comp284757_c0_seq1;comp29887_c0_seq1;comp29911_c0_seq1;comp32889_c0_seq2;comp34990_c0_seq1;comp35456_c0_seq1;comp36259_c0_seq1;comp383416_c0_seq1;comp39528_c0_seq1;comp46577_c0_seq1;comp47667_c0_seq2;comp47797_c0_seq1;comp48271_c0_seq2;comp49071_c0_seq1;comp52170_c0_seq1;comp53195_c0_seq1;comp54257_c0_seq1;comp54490_c0_seq1;…	0.159248	98
GO:0006974	e	response to DNA damage stimulus	122	767	1.17e-08	8.59e-05	biological_process	comp37639_c0_seq2;comp37639_c0_seq3;comp47646_c0_seq1;comp48135_c0_seq1;comp49754_c0_seq1;comp50443_c0_seq2;comp53080_c0_seq1;comp53324_c0_seq1;comp53519_c0_seq1;comp54540_c0_seq1;comp54906_c1_seq1;comp55166_c0_seq1;comp55623_c0_seq2;comp55892_c0_seq1;comp56267_c0_seq1;comp56489_c0_seq3;comp57392_c0_seq1;comp58356_c0_seq2;comp59189_c0_seq3;comp59189_c0_seq4;comp59464_c0_seq1;comp59771_c0_seq1;com…	0.159061	99
GO:0048878	e	chemical homeostasis	78	491	5.64e-06	0.0414	biological_process	comp17781_c0_seq2;comp17847_c0_seq1;comp23011_c0_seq1;comp26075_c0_seq1;comp26334_c0_seq1;comp28486_c0_seq1;comp305598_c0_seq1;comp38696_c0_seq1;comp40286_c0_seq1;comp44237_c0_seq1;comp44459_c0_seq1;comp47796_c0_seq1;comp56195_c0_seq2;comp57694_c0_seq1;comp57925_c0_seq1;comp58737_c0_seq4;comp58747_c0_seq1;comp59139_c2_seq1;comp59427_c0_seq2;comp59739_c0_seq11;comp59739_c0_seq4;comp59739_c0_seq5;c…	0.158859	100
GO:0008610	e	lipid biosynthetic process	108	680	7.37e-08	0.000541	biological_process	comp165848_c0_seq1;comp18405_c0_seq1;comp21889_c0_seq1;comp26138_c0_seq1;comp26334_c0_seq1;comp29011_c0_seq1;comp39898_c0_seq1;comp42596_c0_seq2;comp47402_c0_seq1;comp51316_c0_seq1;comp54843_c0_seq1;comp55197_c0_seq1;comp55436_c0_seq1;comp55918_c0_seq3;comp56658_c0_seq3;comp57163_c0_seq1;comp57163_c0_seq3;comp57231_c0_seq1;comp57299_c0_seq1;comp57442_c0_seq3;comp58131_c0_seq4;comp58175_c0_seq2;co…	0.158824	101
GO:0051276	e	chromosome organization	120	762	2.31e-08	0.00017	biological_process	comp26609_c0_seq1;comp34990_c0_seq1;comp37835_c0_seq1;comp39519_c0_seq1;comp44269_c0_seq3;comp46705_c0_seq2;comp47391_c0_seq1;comp47391_c0_seq2;comp48048_c0_seq2;comp48048_c0_seq3;comp48116_c0_seq1;comp48135_c0_seq1;comp52257_c0_seq2;comp53080_c0_seq1;comp53358_c0_seq1;comp53708_c0_seq1;comp53708_c0_seq2;comp54413_c0_seq1;comp55892_c0_seq1;comp56192_c0_seq1;comp56494_c0_seq1;comp57374_c0_seq4;com…	0.15748	102
GO:0032879	e	regulation of localization	186	1185	2.95e-10	2.17e-06	biological_process	comp16695_c0_seq2;comp17382_c0_seq1;comp17616_c0_seq1;comp18436_c0_seq1;comp18912_c0_seq1;comp24958_c0_seq1;comp27480_c0_seq1;comp2819_c0_seq1;comp28486_c0_seq1;comp29450_c0_seq1;comp305598_c0_seq1;comp37242_c0_seq1;comp38468_c0_seq1;comp38564_c0_seq2;comp40286_c0_seq1;comp40718_c0_seq1;comp40866_c0_seq1;comp43321_c0_seq2;comp44459_c0_seq1;comp47113_c0_seq1;comp47684_c0_seq1;comp47796_c0_seq1;com…	0.156962	103
GO:0022607	e	cellular component assembly	223	1429	3.17e-10	2.32e-06	biological_process	comp17382_c0_seq1;comp184880_c0_seq1;comp21941_c0_seq1;comp248317_c0_seq1;comp27480_c0_seq1;comp28196_c0_seq1;comp29185_c0_seq1;comp35579_c0_seq1;comp37639_c0_seq2;comp37639_c0_seq3;comp37835_c0_seq1;comp38986_c0_seq2;comp39519_c0_seq1;comp40866_c0_seq1;comp41762_c0_seq1;comp42993_c0_seq1;comp43321_c0_seq2;comp45336_c0_seq1;comp455051_c0_seq1;comp47113_c0_seq1;comp47675_c0_seq1;comp47796_c0_seq1;…	0.156053	104
GO:0034641	e	cellular nitrogen compound metabolic process	728	4673	6.85e-10	5.03e-06	biological_process	comp17732_c0_seq1;comp18405_c0_seq1;comp19021_c0_seq1;comp232475_c0_seq1;comp248317_c0_seq1;comp26524_c0_seq1;comp26565_c0_seq1;comp26912_c0_seq1;comp26995_c0_seq1;comp27717_c0_seq2;comp28196_c0_seq1;comp28799_c0_seq1;comp29127_c0_seq2;comp29836_c0_seq1;comp31483_c0_seq1;comp31918_c0_seq1;comp32173_c0_seq1;comp34708_c0_seq1;comp35790_c1_seq1;comp36066_c0_seq1;comp36259_c0_seq1;comp36572_c0_seq1;c…	0.155789	105
GO:0048870	e	cell motility	117	753	7.89e-08	0.000579	biological_process	comp24115_c0_seq1;comp24631_c0_seq1;comp259878_c0_seq1;comp26138_c0_seq1;comp290147_c0_seq1;comp29450_c0_seq1;comp31388_c0_seq1;comp33847_c0_seq1;comp347330_c0_seq1;comp35579_c0_seq1;comp37242_c0_seq1;comp40330_c0_seq1;comp4040_c0_seq1;comp40866_c0_seq1;comp45336_c0_seq1;comp47113_c0_seq1;comp47684_c0_seq1;comp47699_c0_seq1;comp47796_c0_seq1;comp48110_c0_seq1;comp48207_c0_seq1;comp53358_c0_seq1;c…	0.155378	106
GO:0006928	e	cellular component movement	157	1018	1.13e-09	8.27e-06	biological_process	comp17382_c0_seq1;comp24115_c0_seq1;comp24631_c0_seq1;comp259878_c0_seq1;comp26138_c0_seq1;comp28196_c0_seq1;comp290147_c0_seq1;comp29450_c0_seq1;comp31388_c0_seq1;comp33847_c0_seq1;comp347330_c0_seq1;comp35579_c0_seq1;comp37242_c0_seq1;comp40330_c0_seq1;comp4040_c0_seq1;comp40866_c0_seq1;comp41762_c0_seq1;comp45336_c0_seq1;comp47113_c0_seq1;comp47684_c0_seq1;comp47699_c0_seq1;comp47796_c0_seq1;c…	0.154224	107
GO:0042592	e	homeostatic process	126	817	3.54e-08	0.00026	biological_process	comp17781_c0_seq2;comp17847_c0_seq1;comp23011_c0_seq1;comp26075_c0_seq1;comp26334_c0_seq1;comp28486_c0_seq1;comp305598_c0_seq1;comp38564_c0_seq2;comp38696_c0_seq1;comp39528_c0_seq1;comp40286_c0_seq1;comp42993_c0_seq1;comp44237_c0_seq1;comp44459_c0_seq1;comp47796_c0_seq1;comp50099_c0_seq2;comp53139_c0_seq2;comp53285_c0_seq2;comp53358_c0_seq1;comp54158_c0_seq2;comp55340_c0_seq1;comp55422_c0_seq1;co…	0.154223	108
GO:0046483	e	heterocycle metabolic process	700	4539	6.5e-10	4.77e-06	biological_process	comp17732_c0_seq1;comp19021_c0_seq1;comp232475_c0_seq1;comp248317_c0_seq1;comp26524_c0_seq1;comp26912_c0_seq1;comp26995_c0_seq1;comp27717_c0_seq2;comp28196_c0_seq1;comp28799_c0_seq1;comp29127_c0_seq2;comp29836_c0_seq1;comp29911_c0_seq1;comp31918_c0_seq1;comp32173_c0_seq1;comp32889_c0_seq2;comp34708_c0_seq1;comp35790_c1_seq1;comp36066_c0_seq1;comp36259_c0_seq1;comp36970_c0_seq1;comp37639_c0_seq2;c…	0.154219	109
GO:0048513	e	organ development	235	1527	3.81e-10	2.8e-06	biological_process	comp119270_c0_seq1;comp16448_c0_seq1;comp16798_c0_seq1;comp17847_c0_seq1;comp21941_c0_seq1;comp24631_c0_seq1;comp259878_c0_seq1;comp28486_c0_seq1;comp30593_c0_seq1;comp31222_c0_seq1;comp33583_c0_seq1;comp33672_c0_seq1;comp361952_c0_seq1;comp36534_c1_seq2;comp37242_c0_seq1;comp37261_c1_seq1;comp38169_c0_seq1;comp38564_c0_seq2;comp40330_c0_seq1;comp403655_c0_seq1;comp432299_c0_seq1;comp43321_c0_seq…	0.153897	110
GO:0065008	e	regulation of biological quality	263	1715	4.17e-10	3.06e-06	biological_process	comp17616_c0_seq1;comp17781_c0_seq2;comp17847_c0_seq1;comp20404_c0_seq1;comp20634_c0_seq1;comp21889_c0_seq1;comp21941_c0_seq1;comp23011_c0_seq1;comp23112_c0_seq1;comp24958_c0_seq1;comp26075_c0_seq1;comp26334_c0_seq1;comp2819_c0_seq1;comp28486_c0_seq1;comp29185_c0_seq1;comp305598_c0_seq1;comp31222_c0_seq1;comp35093_c0_seq1;comp35579_c0_seq1;comp3588_c0_seq1;comp37287_c0_seq1;comp38468_c0_seq1;comp…	0.153353	111
GO:0006725	e	cellular aromatic compound metabolic process	733	4783	6.51e-10	4.78e-06	biological_process	comp17382_c0_seq1;comp17732_c0_seq1;comp17847_c0_seq1;comp19021_c0_seq1;comp232475_c0_seq1;comp248317_c0_seq1;comp26524_c0_seq1;comp26912_c0_seq1;comp26995_c0_seq1;comp27717_c0_seq2;comp28196_c0_seq1;comp284757_c0_seq1;comp28799_c0_seq1;comp29127_c0_seq2;comp29836_c0_seq1;comp31918_c0_seq1;comp32173_c0_seq1;comp34708_c0_seq1;comp35456_c0_seq1;comp35790_c1_seq1;comp36066_c0_seq1;comp36259_c0_seq1;…	0.153251	112
GO:1901360	e	organic cyclic compound metabolic process	771	5032	6.46e-10	4.74e-06	biological_process	comp17382_c0_seq1;comp17732_c0_seq1;comp19021_c0_seq1;comp232475_c0_seq1;comp248317_c0_seq1;comp26524_c0_seq1;comp26912_c0_seq1;comp26995_c0_seq1;comp27717_c0_seq2;comp28196_c0_seq1;comp284757_c0_seq1;comp28799_c0_seq1;comp29011_c0_seq1;comp29127_c0_seq2;comp29836_c0_seq1;comp29911_c0_seq1;comp31918_c0_seq1;comp32173_c0_seq1;comp32889_c0_seq2;comp34708_c0_seq1;comp35456_c0_seq1;comp35790_c1_seq1;…	0.153219	113
GO:0032501	e	multicellular organismal process	250	1632	3.56e-10	2.61e-06	biological_process	comp17781_c0_seq2;comp17847_c0_seq1;comp184880_c0_seq1;comp18912_c0_seq1;comp193179_c0_seq1;comp20404_c0_seq1;comp20634_c0_seq1;comp21941_c0_seq1;comp23112_c0_seq1;comp26334_c0_seq1;comp28196_c0_seq1;comp2819_c0_seq1;comp28474_c0_seq1;comp29185_c0_seq1;comp305598_c0_seq1;comp36259_c0_seq1;comp37287_c0_seq1;comp37639_c0_seq2;comp37639_c0_seq3;comp38169_c0_seq1;comp38548_c0_seq1;comp39198_c0_seq5;c…	0.153186	114
GO:0032502	e	developmental process	856	5594	7.29e-10	5.35e-06	biological_process	comp119270_c0_seq1;comp122938_c0_seq1;comp15594_c0_seq1;comp16009_c0_seq1;comp16448_c0_seq1;comp16798_c0_seq1;comp17382_c0_seq1;comp17616_c0_seq1;comp17847_c0_seq1;comp18405_c0_seq1;comp184880_c0_seq1;comp18912_c0_seq1;comp193179_c0_seq1;comp21889_c0_seq1;comp21941_c0_seq1;comp23433_c0_seq1;comp238259_c0_seq1;comp24115_c0_seq1;comp2436_c0_seq1;comp24631_c0_seq1;comp24933_c0_seq1;comp24958_c0_seq1…	0.153021	115
GO:0050896	e	response to stimulus	1080	7071	7.59e-10	5.57e-06	biological_process	comp10477_c0_seq1;comp105115_c0_seq1;comp16009_c0_seq1;comp16736_c0_seq1;comp16969_c0_seq1;comp17382_c0_seq1;comp17616_c0_seq1;comp17781_c0_seq2;comp17847_c0_seq1;comp18405_c0_seq1;comp184880_c0_seq1;comp18631_c0_seq1;comp18912_c0_seq1;comp20292_c0_seq1;comp20404_c0_seq1;comp20634_c0_seq1;comp206552_c0_seq1;comp21564_c0_seq1;comp21941_c0_seq1;comp23011_c0_seq1;comp23151_c0_seq1;comp238259_c0_seq1…	0.152737	116
GO:0044707	e	single-multicellular organism process	247	1618	3.9e-10	2.86e-06	biological_process	comp17781_c0_seq2;comp17847_c0_seq1;comp184880_c0_seq1;comp18912_c0_seq1;comp193179_c0_seq1;comp20404_c0_seq1;comp20634_c0_seq1;comp21941_c0_seq1;comp23112_c0_seq1;comp26334_c0_seq1;comp28196_c0_seq1;comp2819_c0_seq1;comp28474_c0_seq1;comp29185_c0_seq1;comp305598_c0_seq1;comp36259_c0_seq1;comp37287_c0_seq1;comp37639_c0_seq2;comp37639_c0_seq3;comp38169_c0_seq1;comp38548_c0_seq1;comp39198_c0_seq5;c…	0.152658	117
GO:0006508	e	proteolysis	192	1258	2.74e-10	2.01e-06	biological_process	comp23112_c0_seq1;comp27905_c0_seq1;comp290147_c0_seq1;comp32378_c0_seq1;comp32909_c0_seq1;comp33104_c0_seq1;comp36534_c1_seq2;comp37287_c0_seq1;comp38548_c0_seq1;comp39418_c0_seq1;comp39477_c1_seq1;comp41283_c0_seq1;comp429459_c0_seq1;comp43734_c0_seq1;comp47140_c0_seq1;comp47573_c0_seq1;comp47669_c0_seq4;comp47669_c0_seq6;comp47956_c0_seq1;comp49501_c0_seq1;comp50608_c1_seq2;comp53139_c0_seq2;c…	0.152623	118
GO:0046434	e	organophosphate catabolic process	148	970	5.08e-09	3.73e-05	biological_process	comp18405_c0_seq1;comp18967_c0_seq1;comp248317_c0_seq1;comp28196_c0_seq1;comp37639_c0_seq2;comp37639_c0_seq3;comp40718_c0_seq1;comp41443_c0_seq1;comp41762_c0_seq1;comp42080_c0_seq1;comp47971_c0_seq1;comp48135_c0_seq1;comp48303_c0_seq1;comp48309_c0_seq2;comp48309_c0_seq3;comp48309_c0_seq4;comp48329_c0_seq1;comp48329_c0_seq2;comp48329_c0_seq3;comp50443_c0_seq2;comp50472_c0_seq1;comp53080_c0_seq1;co…	0.152577	119
GO:0006807	e	nitrogen compound metabolic process	1059	6954	7.34e-10	5.39e-06	biological_process	comp17382_c0_seq1;comp17616_c0_seq1;comp17732_c0_seq1;comp17847_c0_seq1;comp18405_c0_seq1;comp19021_c0_seq1;comp232475_c0_seq1;comp24085_c0_seq1;comp248317_c0_seq1;comp24958_c0_seq1;comp25486_c0_seq1;comp26524_c0_seq1;comp26565_c0_seq1;comp26912_c0_seq1;comp26995_c0_seq1;comp27332_c0_seq1;comp27717_c0_seq2;comp28196_c0_seq1;comp284757_c0_seq1;comp28799_c0_seq1;comp29127_c0_seq2;comp29836_c0_seq1;…	0.152286	120
[truncated: 263 more rows]

## Sheet: GO_KS3 vs SS1
id	enrichment	description	ratio_in_study (5230 in total)	ratio_in_pop	p_uncorrected	p_bonferroni	type	diff_genes	ratio_DEG	Code name
[truncated: 227 more rows]

## Sheet: KEGG_KR4 vs KS3
#Term	Database	Sample number	Background number	P-Value	Corrected P-Value	Code name of Terms	ratio_DEG
Collecting duct acid secretion	KEGG PATHWAY	23	52	1.16809e-08	1.86895e-06	1	0.442308
[truncated: 30 more rows]

## Sheet: KEGG_SR2 vs SS1 
#Term	Database	Sample number	Background number	P-Value	Corrected P-Value	Code name of term	ratio_DES
[truncated: 16 more rows]

[truncated: 2 more sheets: KEGG_KR4 vs SR2, KEGG_KS3 vs SS1]
