# Supplementary material for: Transcriptome analysis provides insights into the regulatory function of alternative splicing in antiviral immunity in grass carp (Ctenopharyngodon idella)
Source: Sci Rep. 2015 Aug 7;5:12946. doi: 10.1038/srep12946 (PMC4528194; doi:10.1038/srep12946)
Supplement: Supplementary Dataset 5 [file srep12946-s6.xls]

## Sheet: Sheet1
Gene name	KR4	KS3	SR2	SS1
Innate immune-related genes
RIG-I	38.23	87.78	85.18	159.14
MDA5	55.17	89.12	89.37	100.25
LGP2	16.37	38.56	44.9	97.59
TLR1	8.52	26.5	10.34	25.2
TLR2	1.38	5.47	2.8	1.86
TLR3	60.99	151.47	79.33	213.07
TLR4	0.81	3.46	2.41	3.02
TLR5	11.68	23.47	12.73	21.35
TLR7	1.75	2.98	0.63	1.19
TLR8	19.72	28.14	29.09	26.12
TLR9	1.01	2.35	0.32	1.34
TLR19	1.18	0.14	1.21	0
TLR20	64.4	19.77	161.65	62.14
TLR21	2.3	2.17	3.77	1.02
TLR25	2.06	3.38	1.04	1.04
NLRP3	622.88	777.14	702.24	872.34
NLRP5	7.23	10.08	14.79	19.16
NLPX1	1.89	3.18	2.65	4.19
NLRP1	0.59	0.18	0.46	0.26
NOD1	18.12	25.65	33.34	27.85
NOD2	15.47	15.82	15.74	19.61
NOD3	29.3	49.73	39.11	50.37
CIITA	6.44	5.24	5.12	2.29
IRF1	173.57	474.94	188.4	774.16
IRF2	21.06	30.41	29.42	49.69
IRF3	8.95	14.11	15.76	22.7
IRF4	24.11	52.05	17.94	70.46
IRF5	24.92	37.72	25.32	18.53
IRF6	0.07	0.22	0.9	1.18
IRF7	31.65	46.51	96.94	85.53
IRF8	15.22	49.73	32.97	57.47
IRF9	25.42	90.32	38.7	100.77
IRF10	27.31	38.56	31.12	53.75
IFN-I	6.06	9.6	7.57	9.76
IFN-gama	1.19	70.15	2.53	174.78
IFN-gamaR	22.53	61.74	35.33	52.47
IFIG1	212.31	766.55	221.62	552.86
IFIG5	18.67	13.7	31.75	21.21
GILT	108.08	180.93	97.36	171.29
Gig1	79.81	174.23	249.52	879.48
Gig2	30.43	215.61	69.2	645.52
IFI27	27.76	46.97	67.8	56.15
IFI35	40.78	78.21	83.79	118.8
IFI44	27.92	73.41	52.48	116.15
IFI56	16.29	38.64	33.75	78.18
IFI58	8.24	36.71	51.88	174.26
IFIAP	21.76	69.78	143.2	245.69
IFITM1	28.47	15.21	18.89	31.2
IFITM3	5.2	1.04	0	1.12
IFRD2	13.83	10.63	4.75	8.53
IFIGBP	96.53	576.19	81.64	356
IFITR5	12.39	19.28	25.18	32.06
IFIDeIF-2K	10.17	20.63	21.61	40.13
Mx	3.45	4.54	14.06	15.32
PRKRA	19.15	7.36	9.9	12.09
PRKRIR	11.58	4.68	4.81	5.48
Mx1	68.48	295.25	44.75	162.65
Mx2	6.17	10.68	8.41	16.98
Mx3	54.99	173.01	136.11	316.9
IL-10	3.58	8.42	9.11	12.89
IL-10R	55.54	148.89	88.07	157.84
IL-11	12.31	57.1	14.69	96.82
IL-11R	2.18	2.66	6.04	7.96
IL-12	3.09	77.75	6.39	59.2
IL-12R	34.28	53.73	33.31	52.95
IL-13R	106.09	127.24	65.93	112.35
IL-15	8.38	11.75	19.01	20.92
IL-15R	5.1	12.03	11.71	19.19
IL-16	130.43	109.13	67.34	60.52
IL-17	2.53	17.29	1.15	30.49
IL-17R	19.03	29.27	30.74	35.5
IL-1R	154.5	423.64	258.16	290.66
IL-1β	146.75	2434.6	79.15	631.28
IL-21	0.9	1.25	0.83	2.27
IL-21R	4.38	5.68	3.17	6.1
IL-22	0.09	1.27	0.36	0.2
IL-22R	0.43	9.1	0.17	2.4
IL-23R	0.78	0.78	0.93	0.78
IL-27	0.47	2.36	5.51	0.78
IL-2R	72.09	122.22	72.43	98.87
IL-31R	15.9	28.77	22.82	16.01
IL-34	11.19	58.91	25.91	114.62
IL-4/13	6.3	4.96	16.88	12.57
IL-4R	16.26	33.03	19.07	46.96
IL-6	25.05	45.59	22.15	46.8
IL-6R	77.74	40.98	34.04	25.25
IL-7R	14.88	34.77	40.44	51.13
IL-8	45.95	1107.7	32.79	878.37
ILF	108.94	119.4	75.28	114.89
NFIL3	83.44	53.77	67.21	65.27
CC19	1.55	3.54	3.91	67.72
c-C2	10.48	13.97	30.9	34.61
c-C20	3.66	1.19	1.32	0.61
c-C25	118.72	78.5	503.69	351.54
c-C3	18.52	16.59	21.92	19.59
c-C4	560.55	387.18	261	288.92
c-C5	0.6	29.36	4.17	70.7
CCL2	5.61	3.59	11.22	6.19
CCL24	21.26	203.44	101.02	780.09
CCL25	72.19	143.52	219.21	107.31
CCL4	65.52	139.69	186.42	95.69
CCL5	2.21	36.67	28.04	512.12
CXC10	3.55	448.88	8.3	198.9
CXC11	25.4	440.21	38.67	154.6
CXC13	29.67	121.17	86.11	67.34
CXCb2	280.06	3416	732.96	914.66
SCYA112	3.66	1.19	1.32	0.61
SCYA113	0.11	2.64	0.45	11.75
SCYA116	0.26	0.23	0.25	0.6
CR1	80.31	285.15	121.64	268.5
CR2	9.79	40.68	9.12	53.3
CR3	21.72	52.71	39.14	75.58
CR4	623.67	461.36	327.89	332.14
CR5	28.7	46.07	52.31	50.64
CR6	16.11	16.18	16.69	20.74
CR7	74.25	98.14	108.96	110.72
CR10	1.52	0.17	1.3	0.83
CR11	0.67	2.6	3.28	2.96
Adaptive immune-related genes
TCR-gama	17.72	5.12	0.39	0.83
TCR-delta	11.98	11.54	12.97	8.45
TCR-alpha	21.75	18.84	43.05	35.3
TCR beta	133.8	147.01	133.61	166.65
BCR CD22	132.75	165.16	175.74	158.61
class I MHC	1912.47	4242.46	4028.16	5644.73
class II MHC	2113.4	1310.3	3343.74	1154.76
RAG-1	3.67	0.95	0.03	0.27
RAG-2	4.82	2.32	0.15	0.16
NILT	19.29	39.47	15.81	21.66
