# Supplementary material for: Transcriptome analysis provides insights into the regulatory function of alternative splicing in antiviral immunity in grass carp (Ctenopharyngodon idella)
Source: Sci Rep. 2015 Aug 7;5:12946. doi: 10.1038/srep12946 (PMC4528194; doi:10.1038/srep12946)
Supplement: Supplementary Dataset 6 [file srep12946-s7.xls]

## Sheet: Multi-transcripts unigenes
Annotation	Number of transcripts	KEGG	Pathway	GO
PREDICTED: phosphorylase b kinase regulatory subunit alpha, skeletal muscle isoform [Danio rerio]	89	K07190	path:ko04020;path:ko04910	None
Novel gene	86	None	None	None
Zp3a.2 protein [Danio rerio]	84	None	None	None
Zgc:165617 protein [Danio rerio]	80	K08592	None	GO:0005672;GO:0003677;GO:0006508;GO:0008234;GO:0008270;GO:0006367
amylo-1, 6-glucosidase, 4-alpha-glucanotransferase [Danio rerio]	71	K01196	path:ko00500;path:ko01100	GO:0005634;GO:0005982;GO:0031593;GO:0030247;GO:0004134;GO:0005985;GO:0016234;GO:0005737;GO:0004135;GO:0005978;GO:0043169
PREDICTED: hypothetical protein LOC100538209 [Danio rerio]	65	None	None	None
PREDICTED: myosin-IXb-like [Danio rerio]	63	K10360	None	GO:0007165;GO:0000166;GO:0005622;GO:0043167
unnamed protein product [Tetraodon nigroviridis]	62	K13203	None	GO:0005622;GO:0008270;GO:0003676
FAD synthase [Danio rerio]	60	K00953	path:ko00740;path:ko01100	GO:0006747;GO:0006777;GO:0003919;GO:0006771;GO:0005524;GO:0003676
uncharacterized protein LOC553461 [Danio rerio]	60	K10103	None	None
PREDICTED: caytaxin [Danio rerio]	60	K10524	None	None
PREDICTED: uncharacterized protein C9orf174-like [Danio rerio]	55	None	None	None
peroxisome assembly protein 26 [Danio rerio]	54	K13340	path:ko04146	GO:0005779;GO:0045046;GO:0032403
PREDICTED: RUN and FYVE domain-containing protein 1-like [Danio rerio]	54	K12482	path:ko04144	GO:0046872;GO:0030100;GO:0008565;GO:0015031;GO:0005737
PREDICTED: uncharacterized protein LOC101169027 [Oryzias latipes]	53	None	None	None
Ankyrin-3 [Pteropus alecto]	52	K10380	path:ko05205	GO:0007528;GO:0030425;GO:0072661;GO:0043194;GO:0031594;GO:0072660;GO:0016529;GO:0071709;GO:0000281;GO:0030018;GO:0019228;GO:0005515;GO:0005923;GO:0014704;GO:0016328;GO:0007411;GO:0045211;GO:0005856;GO:0034112;GO:0007165;GO:0005200;GO:0009925;GO:0033270;GO:0043001;GO:0010650;GO:0042383;GO:0090314;GO:0033268
PREDICTED: platelet endothelial cell adhesion molecule-like [Takifugu rubripes]	51	K06471	path:ko04514;path:ko04670;path:ko05144	None
PREDICTED: dedicator of cytokinesis protein 10-like isoform X8 [Maylandia zebra]	51	None	None	None
PREDICTED: polymeric immunoglobulin receptor [Danio rerio]	51	None	None	None
PREDICTED: LOW QUALITY PROTEIN: si:ch211-251d10.5 [Danio rerio]	51	K09313	None	GO:0005667;GO:0006355;GO:0043565;GO:0045449;GO:0003700
calcium/calmodulin-dependent protein kinase type II subunit gamma [Danio rerio]	50	K04515	path:ko04012;path:ko04020;path:ko04066;path:ko04114;path:ko04310;path:ko04713;path:ko04720;path:ko04722;path:ko04725;path:ko04728;path:ko04740;path:ko04745;path:ko04911;path:ko04912;path:ko04916;path:ko04971;path:ko05031;path:ko05152;path:ko05205;path:ko05214	GO:0005524;GO:0004683;GO:0009069;GO:0003146;GO:0005516;GO:0048793;GO:0046777
DNA polymerase epsilon subunit 2 [Danio rerio]	50	K02325	path:ko00230;path:ko00240;path:ko01100;path:ko03030;path:ko03410;path:ko03420;path:ko05166	GO:0003677;GO:0003887;GO:0006281;GO:0006261;GO:0008622
RecName: Full=Progressive ankylosis protein homolog B; Short=ANK-B Ankylosis, progressive homolog b [Danio rerio]	50	None	None	GO:0005315;GO:0030504;GO:0030500;GO:0005887;GO:0015114;GO:0035435;GO:0030505
zisupton [Xiphophorus maculatus]	49	None	None	None
UBX domain protein 6 [Danio rerio]	48	K14011	path:ko04141	None
apolipoprotein O [Danio rerio]	48	K00657	path:ko00330;path:ko01100	GO:0006525;GO:0001525;GO:0042967;GO:0004145;GO:0006560
Novel gene	48	None	None	None
Novel gene	48	None	None	None
PREDICTED: fas-binding factor 1 homolog, partial [Danio rerio]	48	None	None	None
PREDICTED: uncharacterized protein LOC101160436 [Oryzias latipes]	47	None	None	None
PREDICTED: autism susceptibility gene 2 protein-like isoform X7 [Maylandia zebra]	47	None	None	None
immune-related, lectin-like receptor 1 [Danio rerio]	47	None	None	GO:0045954
PREDICTED: hypothetical protein LOC100690453 [Oreochromis niloticus]	47	None	None	None
Novel gene	46	None	None	None
PREDICTED: Usher syndrome type-1C protein-binding protein 1-like [Danio rerio]	46	None	None	None
Novel gene	45	None	None	None
PREDICTED: two pore calcium channel protein 1 [Danio rerio]	45	None	None	GO:0010008;GO:0005765;GO:0055085;GO:0072345;GO:0042802;GO:0016021;GO:0006811
PREDICTED: centrosomal protein of 95 kDa-like [Oreochromis niloticus]	45	None	None	None
uncharacterized protein LOC553317 [Danio rerio]	45	None	None	GO:0008270
uncharacterized protein LOC503706 [Danio rerio]	44	None	None	None
Novel gene	44	None	None	None
PREDICTED: peptide chain release factor 1, mitochondrial-like [Oryzias latipes]	44	K02835	None	GO:0006449;GO:0005840;GO:0018444;GO:0006444;GO:0003747
transformer-2 protein homolog beta [Danio rerio]	43	K12897	path:ko03040	GO:0048026;GO:0005634;GO:0003729;GO:0000166;GO:0000381
PREDICTED: trinucleotide repeat-containing gene 6B protein-like [Danio rerio]	43	None	None	None
PREDICTED: similar to interferon-induced, hepatitis C-associated microtubular aggregat [Danio rerio]	43	None	None	None
PREDICTED: centrosomal protein of 192 kDa-like [Oreochromis niloticus]	43	None	None	None
PREDICTED: DEP domain-containing protein 5 isoform 2 [Nomascus leucogenys]	42	None	None	None
phosphatidylinositol transfer protein beta isoform [Danio rerio]	42	None	None	GO:0035845;GO:0001701;GO:0005802;GO:0005543;GO:0008526;GO:0005794;GO:0015914;GO:0008525
PREDICTED: hypothetical protein LOC563681 [Danio rerio]	42	None	None	GO:0016874
PREDICTED: hypothetical protein LOC570184 [Danio rerio]	42	None	None	None
solute carrier family 52, riboflavin transporter, member 3-B [Danio rerio]	42	None	None	GO:0006810;GO:0016021;GO:0005886
Novel gene	41	None	None	None
PREDICTED: protein MRVI1-like [Danio rerio]	41	None	None	None
uncharacterized protein LOC550603 [Danio rerio]	41	None	None	GO:0019882;GO:0042612;GO:0006955
PREDICTED: DENN domain-containing protein 1A [Danio rerio]	41	None	None	None
PREDICTED: alpha-mannosidase 2C1-like [Maylandia zebra]	40	K01191	path:ko00511	None
Novel gene	40	None	None	None
PREDICTED: protein KIAA0284 homolog, partial [Danio rerio]	40	None	None	None
RNA-binding protein 39 [Danio RNA binding motif protein 39a [Danio rerio]	40	K13091	None	GO:0006397;GO:0005634;GO:0003723;GO:0000166
PREDICTED: tyrosine-protein phosphatase non-receptor type 12-like [Takifugu rubripes]	40	K01104	None	GO:0005829;GO:0035335;GO:0002102;GO:0017124;GO:0004725;GO:0006570;GO:0005886
PREDICTED: hypothetical protein LOC568036 [Danio rerio]	39	None	None	GO:0016020
PREDICTED: rho guanine nucleotide exchange factor 15-like [Takifugu rubripes]	39	None	None	None
PREDICTED: SRC kinase signaling inhibitor 1 [Danio rerio]	39	None	None	None
TATA box-binding protein-associated factor RNA polymerase I subunit B [Danio rerio]	39	K15213	None	GO:0001164;GO:0001189;GO:0005730;GO:0001187
mediator of RNA polymerase II transcription subunit 12 [Danio rerio]	39	K15162	None	GO:0001822;GO:0030901;GO:0021654;GO:0045893;GO:0006357;GO:0005667;GO:0003700;GO:0007492;GO:0030182;GO:0014032;GO:0048702;GO:0016592;GO:0001104;GO:0048703;GO:0035118;GO:0002761;GO:0016342;GO:0030900;GO:0050935;GO:0045449;GO:0008013
PREDICTED: AP2-associated protein kinase 1-like isoform X1 [Maylandia zebra]	39	K08853	None	None
histone deacetylase 10 [Danio rerio]	38	K11407	path:ko05034;path:ko05203	GO:0016787
Novel gene	38	None	None	None
Novel gene	38	None	None	None
PREDICTED: glutamine-rich protein 2-like isoform X7 [Maylandia zebra]	38	None	None	None
PREDICTED: integrin alpha-2-like [Danio rerio]	38	None	None	None
solute carrier family 25 (mitochondrial carrier; ornithine transporter) member 15a [Danio Zgc:158707 [Danio rerio]	38	K15101	None	GO:0006810;GO:0016021
PREDICTED: RING finger protein 213-like [Danio rerio]	37	None	None	None
Hermansky-Pudlak syndrome 3 [Danio rerio]	37	None	None	None
required for meiotic nuclear division protein 1 homolog [Danio rerio]	37	None	None	None
PREDICTED: DNA polymerase subunit gamma-1-like [Danio rerio]	37	None	None	None
Novel gene	37	None	None	None
putative RNA exonuclease NEF-sp [Bos taurus]	36	K14570	path:ko03008	GO:0005730
PREDICTED: CCR4-NOT transcription complex subunit 6-like [Oreochromis niloticus]	36	None	None	None
polymeric immunoglobulin receptor-like precursor [Oncorhynchus mykiss]	36	None	None	None
PREDICTED: nuclear factor 7, brain-like [Maylandia zebra]	36	K12015	None	GO:0005622;GO:0008270
cytochrome P450, family 3, subfamily C, polypeptide 4 [Danio rerio]	35	K07424	path:ko00140;path:ko00591;path:ko00627;path:ko00830;path:ko00980;path:ko00982;path:ko00983;path:ko01100;path:ko01120;path:ko05204	GO:0009055;GO:0020037;GO:0005506;GO:0006118;GO:0055114;GO:0016712
nuclear protein MDM1 [Danio MDM1Novel geneDANRE RecName: Full=Nuclear protein MDM1	35	None	None	GO:0005634
unnamed protein product [Tetraodon nigroviridis]	35	None	None	None
Novel gene	35	None	None	None
Novel gene	35	None	None	None
molybdenum cofactor sulfurase [Danio rerio]	35	K15631	None	None
PREDICTED: regulator of nonsense transcripts 2-like isoform X3 [Maylandia zebra]	34	K14327	path:ko03013;path:ko03015	GO:0031100;GO:0006986;GO:0003677;GO:0003723;GO:0001889;GO:0000184;GO:0048471;GO:0035145
1-phosphatidylinositol-4,5-bisphosphate phosphodiesterase gamma-2 [Danio rerio]	34	K05859	path:ko00562;path:ko01100;path:ko04012;path:ko04020;path:ko04064;path:ko04066;path:ko04070;path:ko04370;path:ko04380;path:ko04650;path:ko04662;path:ko04664;path:ko04666;path:ko04670;path:ko04722;path:ko05110;path:ko05120;path:ko05169;path:ko05200;path:ko05205;path:ko05214;path:ko05223	GO:0009395;GO:0004435;GO:0007242;GO:0004871;GO:0035556;GO:0046339;GO:0005543
PREDICTED: carnitine O-palmitoyltransferase 1, liver isoform [Danio rerio]	34	K08765	path:ko00071;path:ko03320;path:ko04920	None
PREDICTED: zinc finger protein 384-like isoform X4 [Maylandia zebra]	34	None	None	GO:0005622;GO:0008270;GO:0003676
PREDICTED: hypothetical protein LOC100334140 [Danio rerio]	34	None	None	None
PREDICTED: hypothetical protein LOC337168 [Danio rerio]	34	None	None	None
PREDICTED: gamma-secretase-activating protein-like [Danio rerio]	34	None	None	None
PREDICTED: protein MICAL-3 [Danio rerio]	34	None	None	None
PREDICTED: zinc finger protein 177-like [Danio rerio]	34	None	None	None
PREDICTED: snRNA-activating protein complex subunit 4 [Danio rerio]	34	K09453	None	GO:0031016;GO:0003677;GO:0008283;GO:0000785;GO:0003682;GO:0035622
PREDICTED: ankyrin-1 [Oreochromis niloticus]	33	K10380	path:ko05205	None
G protein-coupled receptor kinase 4 [Danio rerio]	33	K08291	path:ko04062;path:ko04144;path:ko05032	GO:0004703;GO:0085033;GO:0038032;GO:0005524;GO:0009069;GO:0006468
PREDICTED: diamine acetyltransferase 2-like [Danio rerio]	33	K00657	path:ko00330;path:ko01100	GO:0042967;GO:0008080
PREDICTED: interferon-induced protein 44-like [Danio rerio]	33	None	None	None
PREDICTED: hypothetical protein LOC100536326 [Danio rerio]	33	None	None	None
PREDICTED: solute carrier family 22 member 5-like [Anolis carolinensis]	33	K08202	None	GO:0042592;GO:0055085;GO:0071702;GO:0044459;GO:0015697;GO:0006812;GO:0015651
PREDICTED: F-box/LRR-repeat protein 6-like isoform X1 [Maylandia zebra]	33	K10272	None	None
PREDICTED: 5'-AMP-activated protein kinase subunit gamma-2-like [Takifugu rubripes]	32	K07200	path:ko04710;path:ko04910;path:ko04920;path:ko05410	GO:0015758;GO:0005978;GO:0006464;GO:0006570;GO:0019901;GO:0004835
high affinity cAMP-specific 3',5'-cyclic phosphodiesterase 7A [Danio rerio]	32	K01120	path:ko00230;path:ko05032	GO:0046872;GO:0004114;GO:0007165;GO:0006144
Novel gene	32	None	None	None
Novel gene	32	None	None	None
hepatitis A virus cellular receptor 1 homolog precursor [Danio rerio]	32	None	None	None
Novel gene	32	None	None	None
Novel gene	32	None	None	None
Zgc:113199 [Danio rerio]	32	None	None	None
PREDICTED: poly [ADP-ribose]	32	K15261	None	None
Trpc6 protein [Danio rerio]	32	K04969	None	GO:0070588;GO:0036057;GO:0070679;GO:0032414;GO:0015279;GO:0016021;GO:0007204;GO:0005886;GO:0051928
Phosphoinositide-3-kinase, regulatory subunit, polypeptide 3 (p55, gamma) [Danio rerio]	31	K02649	path:ko04012;path:ko04062;path:ko04066;path:ko04070;path:ko04150;path:ko04151;path:ko04210;path:ko04370;path:ko04380;path:ko04510;path:ko04620;path:ko04630;path:ko04650;path:ko04660;path:ko04662;path:ko04664;path:ko04666;path:ko04670;path:ko04722;path:ko04725;path:ko04810;path:ko04910;path:ko04914;path:ko04915;path:ko04930;path:ko04960;path:ko04973;path:ko05100;path:ko05142;path:ko05145;path:ko05…	GO:0035014;GO:0005942;GO:0016301;GO:0043551
PREDICTED: CCR4-NOT transcription complex subunit 4-like [Danio rerio]	31	K10643	path:ko03018	GO:0003723;GO:0000166;GO:0008270
PREDICTED: calcium/calmodulin-dependent 3',5'-cyclic nucleotide phosphodiesterase 1C-like [Oreochromis niloticus]	31	K13755	path:ko00230;path:ko04020;path:ko05032	GO:0005929;GO:0007608;GO:0046872;GO:0007165;GO:0004114;GO:0006144
RecName: Full=Cytochrome b ascorbate-dependent protein 3	31	None	None	GO:0005765;GO:0006810;GO:0022900;GO:0046872;GO:0016021;GO:0031902;GO:0016491
centrosomal protein of 135 kDa [Danio rerio]	31	None	None	GO:0005814;GO:0007099;GO:0010457
PREDICTED: deleted in malignant brain tumors 1 protein [Danio rerio]	31	None	None	None
Novel gene	31	None	None	None
motile sperm domain-containing protein 1 [Danio rerio]	31	None	None	GO:0005198
PREDICTED: butyrophilin subfamily 3 member A3-like [Danio rerio]	31	None	None	None
Krt4 protein [Danio rerio]	31	K07605	None	GO:0005198;GO:0045095;GO:0031101
PREDICTED: rap guanine nucleotide exchange factor 6-like [Takifugu rubripes]	31	K08020	None	None
TATA box-binding protein-associated factor RNA polymerase I subunit A [Danio rerio]	31	K15212	None	None
PREDICTED: tumor necrosis factor receptor superfamily member 5 [Danio rerio]	30	K05152	path:ko04060;path:ko05168	GO:0044763;GO:0050896
St3gal2l protein [Danio rerio]	30	K03368	path:ko00512;path:ko00533;path:ko00603;path:ko00604;path:ko01100	GO:0001575;GO:0018146;GO:0003836;GO:0030173;GO:0001574;GO:0016266
synaptotagmin-like protein 4 [Danio rerio]	30	None	None	None
novel protein similar to vertebrate cyclin L1 (CCNL1) [Danio rerio]	30	None	None	GO:0006396;GO:0005634;GO:0006355;GO:0019901;GO:0000079
Novel gene	30	None	None	None
Novel gene	30	None	None	None
PREDICTED: protein KIAA1967 homolog [Danio rerio]	30	None	None	None
PREDICTED: interferon-inducible GTPase 5 [Danio rerio]	30	None	None	None
PREDICTED: UPF0431 protein C1orf66 homolog isoform 1 [Danio rerio]	30	None	None	GO:0031167;GO:0000179
PREDICTED: CLIP-associating protein 1-like isoform X7 [Maylandia zebra]	30	None	None	None
PREDICTED: neoverrucotoxin subunit alpha-like [Danio rerio]	30	None	None	None
PREDICTED: RNA-binding protein 10-like [Oreochromis niloticus]	30	K13094	None	GO:0000122;GO:0070935;GO:0000166;GO:0005622;GO:0008270;GO:0034393;GO:0008285;GO:0003676
PREDICTED: e3 SUMO-protein ligase PIAS2 isoform 1 [Danio rerio]	29	K04706	path:ko04120;path:ko04630;path:ko05160	GO:0008270;GO:0019789
inositol polyphosphate phosphatase-like 1 [Danio rerio]	29	K01106	path:ko00562;path:ko01100;path:ko04070	GO:0016020;GO:0003779;GO:0007155;GO:0030479;GO:0016787;GO:0005829;GO:0017124;GO:0046856
Novel gene	29	None	None	None
PREDICTED: uncharacterized protein C17orf90-like isoform 1 [Danio rerio]	29	None	None	None
Novel gene	29	None	None	None
ERI1 exoribonuclease 2 [Danio ERI2Novel geneDANRE RecName: Full=ERI1 exoribonuclease 2; AltName: Full=Exonuclease domain-containing protein 1	29	None	None	GO:0004527;GO:0008270;GO:0005622;GO:0090305;GO:0003676
PREDICTED: TOM1-like protein 2 [Danio rerio]	29	None	None	None
Novel gene	29	None	None	None
kazrin [Danio rerio]	29	None	None	None
sorting nexin-25 [Danio rerio]	29	None	None	GO:0038032;GO:0035091
Novel gene	29	None	None	None
intersectin-2 [Danio rerio]	29	K08871	None	None
PREDICTED: G-protein coupled bile acid receptor 1-like [Danio rerio]	29	K08400	None	None
malignant T-cell-amplified sequence 1 [Danio rerio]	29	K07575	None	GO:0003723;GO:0006355;GO:0040008;GO:0006974;GO:0007049;GO:0005737
PREDICTED: LOW QUALITY PROTEIN: basement membrane-specific heparan sulfate proteoglycan core protein-like [Oryzias latipes]	28	K06255	path:ko04512;path:ko05161;path:ko05205	None
PREDICTED: E3 ubiquitin-protein ligase UBR5-like isoform X7 [Maylandia zebra]	28	K10593	path:ko04120	GO:0005634;GO:0003723;GO:0050847;GO:0005737;GO:0042787;GO:0004842;GO:0043130;GO:0008270
PREDICTED: probable E3 ubiquitin-protein ligase HERC4 [Danio rerio]	28	K10615	path:ko04120	None
PREDICTED: calcium/calmodulin-dependent protein kinase type II subunit beta-like isoform 4 [Oreochromis niloticus]	28	K04515	path:ko04012;path:ko04020;path:ko04066;path:ko04114;path:ko04310;path:ko04713;path:ko04720;path:ko04722;path:ko04725;path:ko04728;path:ko04740;path:ko04745;path:ko04911;path:ko04912;path:ko04916;path:ko04971;path:ko05031;path:ko05152;path:ko05205;path:ko05214	GO:0005524;GO:0004683;GO:0009069;GO:0006468;GO:0005516
PREDICTED: protein osteopotentia [Danio rerio]	28	None	None	None
PREDICTED: ataxin-2-like isoform X7 [Maylandia zebra]	28	None	None	None
Novel gene	28	None	None	None
PREDICTED: hypothetical protein LOC100537830 [Danio rerio]	28	None	None	None
PREDICTED: NMDA receptor-regulated protein 2 [Danio rerio]	28	None	None	None
G-protein coupled receptor 126 precursor [Danio rerio]	28	K08463	None	GO:0016021;GO:0007218;GO:0005886;GO:0048932;GO:0004930
serine/threonine-protein kinase VRK2 [Danio rerio]	28	K08816	None	GO:0048599;GO:0005524;GO:0006281;GO:0009069;GO:0016567;GO:0006468;GO:0043240;GO:0004842;GO:0004674;GO:0008270
PREDICTED: ubiquitin carboxyl-terminal hydrolase 15 [Oreochromis niloticus]	28	K11835	None	GO:0005634;GO:0004843;GO:0030509;GO:0004221;GO:0016049;GO:0005737;GO:0005160;GO:0006511;GO:0004197;GO:0030512;GO:0060389;GO:0035520;GO:0046332
serine/threonine-protein kinase Sgk2 [Danio rerio]	27	K13303	path:ko04151	GO:0004674;GO:0005524;GO:0009069;GO:0006468
PREDICTED: peroxisome proliferator-activated receptor delta [Danio rerio]	27	K04504	path:ko03320;path:ko04310;path:ko05200;path:ko05221	GO:0003707;GO:0030522;GO:0005634;GO:0006355;GO:0043565;GO:0008270;GO:0043401;GO:0004879
protein FAM65C [Danio rerio]	27	None	None	None
PREDICTED: ensconsin [Danio rerio]	27	None	None	None
Novel gene	27	None	None	None
PREDICTED: GRAM domain-containing protein 1B-like isoform X1 [Maylandia zebra]	27	None	None	None
Novel gene	27	None	None	None
Novel gene	27	None	None	None
PREDICTED: transmembrane channel-like protein 6-like [Danio rerio]	27	None	None	None
PREDICTED: phosphofurin acidic cluster sorting protein 1-like isoform X3 [Maylandia zebra]	27	None	None	None
PREDICTED: protein KIAA1731-like [Ornithorhynchus anatinus]	27	None	None	None
Cugbp1 protein [Danio rerio]	27	K13207	None	GO:0006397;GO:0005634;GO:0045495;GO:0003723;GO:0000166;GO:0008380
MAWD binding protein like [Danio uncharacterized protein LOC100135119 [Xenopus (Silurana) AAH95689.1	27	K06998	None	GO:0009058;GO:0003824
uncharacterized protein LOC100149646 precursor [Danio rerio]	27	K15049	None	None
PREDICTED: inositol hexakisphosphate and diphosphoinositol-pentakisphosphate kinase 1 isoform 1 [Oreochromis niloticus]	27	K13024	None	None
PREDICTED: histone acetyltransferase KAT5-like isoform 1 [Loxodonta africana]	26	K11304	path:ko05166	GO:0040008;GO:0030521;GO:0000122;GO:0006302;GO:0032703;GO:0050681;GO:0005730;GO:0005667;GO:0005829;GO:0045941;GO:0032777;GO:0000785;GO:0004402;GO:0070491;GO:0042967;GO:0016573;GO:0048471;GO:0046872;GO:0003713;GO:0045944;GO:0019048;GO:0032403;GO:0006978
ATR-interacting protein [Danio Si:dkey-42i9.5 [Danio rerio]	26	K10905	path:ko03460	GO:0046982
RecName: Full=DNA damage-binding protein 2; AltName: Full=Damage-specific DNA-binding protein 2	26	K10140	path:ko03420;path:ko04115;path:ko04120;path:ko05161	GO:0005634;GO:0003677;GO:0006281
PREDICTED: pantothenate kinase 4-like [Oreochromis niloticus]	26	K09680	path:ko00770;path:ko01100	GO:0015940;GO:0005524;GO:0005737;GO:0004594;GO:0015937
Novel gene	26	None	None	None
PREDICTED: protein Hook homolog 2-like [Oreochromis niloticus]	26	None	None	GO:0045298;GO:0000226;GO:0008017;GO:0005737
dematin [Danio rerio]	26	None	None	GO:0003779;GO:0007010
PREDICTED: interferon-induced guanylate-binding protein 1 [Danio rerio]	26	None	None	None
pentatricopeptide repeat-containing protein 2, mitochondrial [Danio rerio]	26	None	None	GO:0050684;GO:0005739
Novel gene	26	None	None	None
PREDICTED: ecto-ADP-ribosyltransferase 5-like [Danio rerio]	26	None	None	None
PREDICTED: leucine-rich repeat-containing protein 16B-like [Danio rerio]	26	None	None	None
Novel gene	26	None	None	None
Novel gene	26	None	None	None
Novel gene	26	None	None	None
Novel gene	26	None	None	None
PREDICTED: complement component C7 [Danio rerio]	25	K03996	path:ko04610;path:ko05020;path:ko05322	None
protein tyrosine phosphatase, receptor type, M, a precursor [Danio rerio]	25	K05693	path:ko04514;path:ko04520	GO:0016020
PREDICTED: LOW QUALITY PROTEIN: probable E3 ubiquitin-protein ligase HERC1 isoform 1 [Canis lupus familiaris]	25	K10594	path:ko04120	GO:0016020;GO:0006810;GO:0043087;GO:0005829;GO:0005794;GO:0016567;GO:0005086;GO:0004842
acyl-protein thioesterase 1 [Ictalurus furcatus]	25	K06128	path:ko00564	GO:0016787
glycerol-3-phosphate dehydrogenase 1a [Danio rerio]	25	K00006	path:ko00564	GO:0046486;GO:0046168;GO:0051287;GO:0055114;GO:0042803;GO:0004367;GO:0009331;GO:0005975
PREDICTED: interferon-induced very large GTPase 1-like [Danio rerio]	25	None	None	None
PREDICTED: hypothetical protein LOC100331296 [Danio rerio]	25	None	None	None
Novel gene	25	None	None	None
PREDICTED: UPF0469 protein KIAA0907 homolog [Oryzias latipes]	25	None	None	None
Novel gene	25	None	None	None
PREDICTED: autism susceptibility gene 2 protein-like [Danio rerio]	25	None	None	None
Novel gene	25	None	None	None
Novel gene	25	None	None	None
small glutamine-rich tetratricopeptide repeat-containing protein alpha [Danio rerio]	25	None	None	None
PREDICTED: protein SFI1 homolog isoform 2 [Danio rerio]	25	None	None	None
PREDICTED: si:ch211-214k5.3 [Danio rerio]	25	None	None	GO:0002250
PREDICTED: citron Rho-interacting kinase-like, partial [Danio rerio]	25	None	None	None
nucleolysin TIAR [Danio rerio]	25	K13201	None	GO:0010494;GO:0005634;GO:0007281;GO:0017091;GO:0000166;GO:0017145;GO:0008284
PREDICTED: myosin-IXb [Danio rerio]	25	K10360	None	None
PREDICTED: prestin-like [Maylandia zebra]	24	K14704	path:ko04978	GO:0015701;GO:0016020;GO:0006821;GO:0008272;GO:0015116;GO:0008510;GO:0006812
nuclear transcription factor Y, alpha [Danio rerio]	24	K08064	path:ko04612;path:ko05152	GO:0003677;GO:0016602;GO:0006355;GO:0045449;GO:0003700
PREDICTED: peripheral plasma membrane protein CASK isoform 3 [Trichechus manatus latirostris]	24	K06103	path:ko04530	GO:0010839;GO:0030425;GO:0060170;GO:0016323;GO:0007595;GO:0005524;GO:0042043;GO:0090280;GO:0005730;GO:0005829;GO:0005911;GO:0006144;GO:0015629;GO:0042734;GO:0005516;GO:0061045;GO:0030165;GO:0005604;GO:0005652;GO:0009069;GO:0006468;GO:0016363;GO:0004385;GO:0090288;GO:0006886;GO:0004674;GO:0008022;GO:0045944;GO:0043234;GO:0001953;GO:0032403
uncharacterized protein LOC436996 [Danio rerio]	24	K10652	path:ko04064;path:ko04622;path:ko05164	GO:0005622;GO:0008270
PREDICTED: poly(U)-binding-splicing factor PUF60-like isoform X1 [Maylandia PREDICTED: poly(U)-binding-splicing factor PUF60-l	24	K12838	path:ko03040	GO:0006397;GO:0003677;GO:0003723;GO:0006355;GO:0019907;GO:0006915;GO:0005730;GO:0005515;GO:0030529;GO:0000166;GO:0008380
multidrug resistance-associated protein 5 [Danio rerio]	24	K05668	path:ko02010	GO:0055085;GO:0005524;GO:0016021;GO:0042626
PREDICTED: girdin-like isoform X5 [Maylandia zebra]	24	None	None	None
PREDICTED: putative homeodomain transcription factor 2-like isoform 1 [Takifugu rubripes]	24	None	None	None
Novel gene	24	None	None	None
Novel gene	24	None	None	None
Si:dkey-218h11.4 protein [Danio rerio]	24	None	None	None
Novel gene	24	None	None	None
cyclin-D1-binding protein 1 homolog [Danio rerio]	24	None	None	GO:0005634;GO:0005737;GO:0007049
RING1 and YY1-binding protein B [Danio rerio]	24	K11469	None	GO:0005634;GO:0003677;GO:0006355;GO:0008270;GO:0005737;GO:0006915
PREDICTED: sugar phosphate exchanger 3 [Danio rerio]	24	K03447	None	GO:0055085;GO:0016021;GO:0005215
steroid hormone receptor ERR1 [Danio rerio]	24	K08552	None	GO:0003707;GO:0006355;GO:0005667;GO:0008270;GO:0043565;GO:0043401;GO:0045449;GO:0005496;GO:0003700;GO:0042074
PREDICTED: steryl-sulfatase-like [Danio rerio]	24	K12374	None	None
PREDICTED: E3 ubiquitin-protein ligase TTC3-like isoform X1 [Maylandia zebra]	24	K15712	None	None
PREDICTED: serine/threonine-protein kinase Nek1 [Danio rerio]	24	K08857	None	GO:0019538;GO:0005488;GO:0016772
pleckstrin homology domain-containing family M member 2 [Danio rerio]	23	K15348	path:ko05132	GO:0005543
PREDICTED: membrane-associated guanylate kinase, WW and PDZ domain-containing protein 1 isoform 1 [Orcinus orca]	23	K05631	path:ko04530	None
PREDICTED: e3 ubiquitin-protein ligase DTX3L [Danio rerio]	23	K06058	path:ko04330	GO:0008270
mucosa associated lymphoid tissue lymphoma translocation gene 1a [Danio rerio]	23	K07369	path:ko04064;path:ko04660;path:ko04662;path:ko05152	GO:0006508;GO:0004197
PREDICTED: cytochrome P450 2J6-like isoform 1 [Oryzias latipes]	23	K07418	path:ko00590;path:ko00591;path:ko01100;path:ko04726;path:ko04913	None
Aldh3a2 protein [Danio rerio]	23	K00128	path:ko00010;path:ko00040;path:ko00053;path:ko00071;path:ko00280;path:ko00310;path:ko00330;path:ko00340;path:ko00380;path:ko00410;path:ko00561;path:ko00620;path:ko00625;path:ko00640;path:ko00903;path:ko01100;path:ko01110;path:ko01120	GO:0006558;GO:0006094;GO:0006096;GO:0006547;GO:0055114;GO:0004030;GO:0006081;GO:0006570
PREDICTED: thioredoxin-like protein 4B-like [Cricetulus griseus]	23	None	None	None
PREDICTED: hypothetical protein LOC100148399 [Danio rerio]	23	None	None	None
PREDICTED: ecto-NOX disulfide-thiol exchanger 2-like [Maylandia zebra]	23	None	None	None
transcription elongation factor A protein 3 [Danio rerio]	23	None	None	GO:0005840;GO:0005634;GO:0003677;GO:0006448;GO:0003746;GO:0032784;GO:0006357;GO:0008270
novel protein [Danio rerio]	23	None	None	None
ADP-ribosylation factor-like protein 16 [Danio rerio]	23	None	None	GO:0007264;GO:0005622;GO:0005525
PREDICTED: zinc finger protein 420-like [Danio rerio]	23	None	None	GO:0005488
PX domain-containing protein kinase-like protein [Danio rerio]	23	None	None	GO:0003779;GO:0005524;GO:0050789;GO:0004672;GO:0006468;GO:0007154;GO:0044464;GO:0035091
Novel gene	23	None	None	None
Novel gene	23	None	None	None
Novel gene	23	None	None	None
Novel gene	23	None	None	None
muscleblind-like protein 1D [Danio rerio]	23	K14943	None	GO:0008270;GO:0003676
mapk/mak/mrk overlapping kinase [Ictalurus furcatus]	23	K08830	None	GO:0000074;GO:0005524;GO:0004693;GO:0009069;GO:0006468;GO:0005737
PREDICTED: megakaryocyte-associated tyrosine-protein kinase [Danio rerio]	22	K08888	path:ko04722	GO:0005634;GO:0004713;GO:0005524;GO:0006468;GO:0005737
LOC569386 protein [Danio rerio]	22	K06471	path:ko04514;path:ko04670;path:ko05144	None
Arginyl-tRNA synthetase [Danio rerio]	22	K01887	path:ko00970	GO:0006525;GO:0004814;GO:0005524;GO:0006420;GO:0005737;GO:0006560
PREDICTED: glycerol-3-phosphate acyltransferase 1, mitochondrial-like [Danio rerio]	22	K00629	path:ko00561;path:ko00564;path:ko01100	GO:0008654;GO:0016020;GO:0004366;GO:0046486;GO:0042967
inosine-5'-monophosphate dehydrogenase 2 [Danio rerio]	22	K00088	path:ko00230;path:ko00983;path:ko01100;path:ko01110	GO:0042720;GO:0005634;GO:0055114;GO:0046872;GO:0000166;GO:0006177;GO:0006144;GO:0046651;GO:0003938;GO:0005778
Novel gene	22	None	None	None
PREDICTED: AMY-1-associating protein expressed in testis 1 [Danio rerio]	22	None	None	None
PREDICTED: transmembrane protein C9orf91 homolog [Danio rerio]	22	None	None	None
cdkn1a interacting zinc finger protein 1b [Danio rerio]	22	None	None	GO:0005634;GO:0008270;GO:0003676
Novel gene	22	None	None	None
PREDICTED: hypothetical protein LOC100330539 [Danio rerio]	22	None	None	None
PREDICTED: stAR-related lipid transfer protein 4-like [Ornithorhynchus anatinus]	22	None	None	GO:0008289;GO:0006869
GTPase Era, mitochondrial [Danio rerio]	22	None	None	GO:0005759;GO:0000028;GO:0007264;GO:0005743;GO:0005525;GO:0043024;GO:0019843
PREDICTED: uncharacterized protein LOC101169301 [Oryzias latipes]	22	None	None	None
PREDICTED: zinc finger protein 836 [Danio rerio]	22	None	None	None
Novel gene	22	None	None	None
Zgc:172106 protein [Danio rerio]	22	None	None	None
Novel gene	22	None	None	None
PREDICTED: dysferlin-like isoform X1 [Maylandia zebra]	22	None	None	GO:0030315;GO:0048644;GO:0016021;GO:0033292;GO:0001778
PREDICTED: t-cell surface glycoprotein CD1b3-like [Danio rerio]	22	None	None	None
Novel gene	22	None	None	None
PREDICTED: protein furry homolog-like isoform X8 [Maylandia zebra]	22	K11798	None	None
PREDICTED: histone deacetylase 4-like [Danio rerio]	21	K11408	path:ko05034;path:ko05203	GO:0016787;GO:0016568
PREDICTED: amyloid beta A4 precursor protein-binding family B member 1-like [Oreochromis niloticus]	21	K04529	path:ko05010	None
PREDICTED: zinc finger FYVE domain-containing protein 16-like [Takifugu rubripes]	21	K04679	path:ko04144;path:ko04350	GO:0046872
MHC class I antigen [Ctenopharyngodon idella]	21	K06751	path:ko04144;path:ko04145;path:ko04514;path:ko04612;path:ko04650;path:ko04940;path:ko05166;path:ko05168;path:ko05169;path:ko05203;path:ko05320;path:ko05330;path:ko05332;path:ko05416	None
PREDICTED: ATP-dependent Clp protease ATP-binding subunit clpX-like, mitochondrial-like [Danio rerio]	21	K03544	path:ko04112	GO:0006457;GO:0005634;GO:0005524;GO:0042645;GO:0009841;GO:0051603;GO:0016504;GO:0051082;GO:0006200;GO:0005743;GO:0004176;GO:0010952;GO:0006510
phosphatidylinositol 4-kinase alpha [Danio rerio]	21	K00888	path:ko00562;path:ko01100;path:ko04070	GO:0048015;GO:0005886;GO:0004430;GO:0035118;GO:0046854
PREDICTED: diacylglycerol kinase zeta-like [Danio rerio]	21	K00901	path:ko00561;path:ko00564;path:ko01100;path:ko04070	None
Novel gene	21	None	None	None
PREDICTED: butyrophilin subfamily 1 member A1-like [Danio rerio]	21	None	None	None
Novel gene	21	None	None	None
transposase [Cloning vector pT2/Gene-Trap]	21	None	None	None
mesoderm induction early response 1 homolog a [Danio rerio]	21	None	None	GO:0031937;GO:0003677;GO:0017053;GO:0000785;GO:0003682
reverse transcriptase [Danio rerio]	21	None	None	None
Novel gene	21	None	None	None
Novel gene	21	None	None	None
rho GTPase-activating protein 1 [Danio rerio]	21	None	None	GO:0007165;GO:0005622
PREDICTED: YLP motif-containing protein 1 [Danio rerio]	21	None	None	GO:0005634
Zgc:158780 protein [Danio rerio]	21	None	None	None
Novel gene	21	None	None	None
PREDICTED: hypothetical protein LOC100332811 [Danio rerio]	21	None	None	GO:0006457;GO:0005783;GO:0005509;GO:0051082
PREDICTED: ras-responsive element-binding protein 1 [Danio rerio]	21	None	None	None
Novel gene	21	None	None	None
Novel gene	21	None	None	None
Novel gene	21	None	None	None
leukocyte immune-type receptor TS32.17 L2.1a, partial [Ictalurus punctatus]	21	None	None	None
hypothetical protein [Cotesia congregata]	21	None	None	None
Novel gene	21	None	None	None
Novel gene	21	None	None	None
PREDICTED: uncharacterized protein LOC101169091 [Oryzias latipes]	21	None	None	None
Novel gene	21	None	None	None
Novel gene	21	None	None	None
PREDICTED: uncharacterized protein LOC101161832 [Oryzias latipes]	21	None	None	None
PREDICTED: potassium/sodium hyperpolarization-activated cyclic nucleotide-gated channel 4-like [Maylandia zebra]	21	K04957	None	GO:0005216;GO:0006811
argonaute 3b [Danio rerio]	21	K11593	None	GO:0003723;GO:0035278;GO:0000932;GO:0006402
Si:dkey-18f23.10 protein [Danio rerio]	20	K15188	path:ko05202	GO:0006355;GO:0019901;GO:0000079
PREDICTED: collagen alpha-1(XVIII) chain-like isoform X1 [Maylandia zebra]	20	K06823	path:ko04974	None
NACHT, LRR and PYD domains-containing protein 12 [Chelonia mydas]	20	K12800	path:ko04621;path:ko05133;path:ko05164	None
PREDICTED: epsin-1-like [Takifugu rubripes]	20	K12471	path:ko04144	None
PREDICTED: IQ motif and SEC7 domain-containing protein 1-like, partial [Danio rerio]	20	K12495	path:ko04144	GO:0043087;GO:0032012;GO:0005086;GO:0005543
PREDICTED: RAS guanyl-releasing protein 2-like [Danio rerio]	20	K12361	path:ko04010;path:ko04062	GO:0043087;GO:0005509;GO:0005622;GO:0005085;GO:0051056
Her6 protein [Danio rerio]	20	K06054	path:ko03460;path:ko04330;path:ko04950	GO:0005634;GO:0003677;GO:0006355;GO:0045664;GO:0046983;GO:0001757;GO:0021794;GO:0007219
tafazzin [Danio rerio]	20	K13511	path:ko00564	GO:0001947;GO:0008152;GO:0016746;GO:0031307;GO:0045823
PREDICTED: histone-lysine N-methyltransferase, H3 lysine-79 specific [Danio rerio]	20	K11427	path:ko00310;path:ko05202	GO:0046425;GO:0003677;GO:2000677;GO:0034968;GO:0060729;GO:0060070;GO:0005667;GO:0006554;GO:0008134;GO:0018024;GO:0018022
Novel gene	20	None	None	None
PREDICTED: hypothetical protein LOC100538164 [Danio rerio]	20	None	None	None
Novel gene	20	None	None	None
Novel gene	20	None	None	None
Novel gene	20	None	None	None
PREDICTED: hypothetical protein LOC100001643 [Danio rerio]	20	None	None	None
uncharacterized protein LOC559705 [Danio rerio]	20	None	None	None
Novel gene	20	None	None	None
probable E3 ubiquitin-protein ligase HERC4-like [Danio rerio]	20	None	None	GO:0016567;GO:0005622;GO:0004842
vacuolar protein sorting-associated protein 33B [Danio rerio]	20	None	None	GO:0005765;GO:0006904;GO:0031902;GO:0070889;GO:0006944;GO:0035622;GO:0048471;GO:0032400;GO:0030897;GO:0031091;GO:0015031;GO:0032418
fibroblast growth factor (acidic) intracellular binding protein b [Danio rerio]	20	None	None	GO:0005634;GO:0060271;GO:0007368;GO:0017134;GO:0060026;GO:0070121
PREDICTED: pleckstrin homology domain-containing family A member 6-like [Danio rerio]	20	None	None	None
Novel gene	20	None	None	None
nurim [Danio rerio]	20	None	None	GO:0005637;GO:0016021
Novel gene	20	None	None	None
Liprin-beta-2 [Salmo salar]	20	None	None	None
oxysterol-binding protein 1 [Danio rerio]	20	None	None	GO:0006869;GO:0005543
band 4.1-like protein 5 [Danio erythrocyte membrane protein band 4.1 like 5 [Danio rerio]	20	None	None	GO:0005856;GO:0001822;GO:0045747;GO:0019898;GO:0008092;GO:0034629;GO:0005737;GO:0060059;GO:0048048;GO:0043234;GO:0021744;GO:0005923;GO:0045199
PREDICTED: protein KIAA0415-like [Danio rerio]	20	None	None	None
Novel gene	20	None	None	None
GON-4-like protein [Danio rerio]	20	None	None	GO:0005634;GO:0003677;GO:0006355
Novel gene	20	None	None	None
novel protein [Danio rerio]	20	None	None	GO:0003676
uncharacterized protein LOC100126809 [Danio rerio]	20	None	None	GO:0005622;GO:0008270;GO:0003676
Si:dkey-44k1.3 protein [Danio rerio]	20	None	None	None
Novel gene	20	None	None	None
PREDICTED: hypothetical protein LOC100329274 [Danio rerio]	20	None	None	None
Mesoderm specific transcript [Danio rerio]	20	None	None	GO:0008152;GO:0003824
Novel gene	20	None	None	None
Novel gene	20	None	None	None
Novel gene	20	None	None	None
Novel gene	20	None	None	None
heterogeneous nuclear ribonucleoprotein D0 [Danio rerio]	20	K13044	None	GO:0000166;GO:0003676
RNA binding motif protein 39b [Danio rerio]	20	K13091	None	GO:0006397;GO:0005634;GO:0003723;GO:0000166
PREDICTED: GTP-binding protein 5 [Danio rerio]	20	K03979	None	GO:0000287;GO:0006184;GO:0005525;GO:0005739;GO:0003924
Nucleolar transcription factor 1, partial [Chelonia mydas]	20	K11363	None	GO:0000124;GO:0046872;GO:0045941;GO:0016578;GO:0005667;GO:0030374;GO:0045893
tyrosine-protein phosphatase non-receptor type 22 [Danio rerio]	20	K01104	None	GO:0006470;GO:0004725;GO:0006570
ETS-related transcription factor Elf-2 [Chelonia mydas]	20	K09428	None	GO:0045892;GO:0005737;GO:0045893;GO:0006357;GO:0005730;GO:0005515;GO:0005667;GO:0043565;GO:0045449;GO:0003700
PREDICTED: heat shock factor protein 1-like [Danio rerio]	20	K09417	None	None
transcription factor E2-alpha [Danio rerio]	19	K09063	path:ko05166;path:ko05202	GO:0003677;GO:0030154;GO:0006355;GO:0046983;GO:0044424;GO:0048522;GO:0046649;GO:0048534
PREDICTED: thiamine transporter 2-like [Danio rerio]	19	K14610	path:ko04977	GO:0006810;GO:0005542;GO:0016020;GO:0008518
PREDICTED: rho guanine nucleotide exchange factor 12 [Danio rerio]	19	K07532	path:ko04270;path:ko04360;path:ko04810;path:ko05152;path:ko05205	GO:0007186;GO:0001664;GO:0005737
PREDICTED: cohesin subunit SA-2-like [Danio rerio]	19	K06671	path:ko04110;path:ko04111;path:ko04113	None
PREDICTED: interleukin-6 receptor subunit beta-like [Maylandia zebra]	19	K05061	path:ko04060;path:ko04151;path:ko04630;path:ko04640;path:ko05200	None
DNA repair protein RAD51 homolog 2 [Danio rerio]	19	K10869	path:ko03440	GO:0003677;GO:0005524;GO:0008094;GO:0006259
DEAH (Asp-Glu-Ala-His) box polypeptide 15 [Danio rerio]	19	K12820	path:ko03040	GO:0006397;GO:0005524;GO:0005730;GO:0003724;GO:0005689;GO:0008380;GO:0008026;GO:0003676
PREDICTED: transcription elongation regulator 1-like isoform X3 [Maylandia zebra]	19	K12824	path:ko03040	None
PREDICTED: diacylglycerol kinase iota-like [Danio rerio]	19	K00901	path:ko00561;path:ko00564;path:ko01100;path:ko04070	GO:0003677;GO:0007165;GO:0005515;GO:0030168;GO:0005886;GO:0005737;GO:0019219
PREDICTED: histone-lysine N-methyltransferase MLL3 [Danio rerio]	19	K09188	path:ko00310	None
SI:dZ87I4.2 (novel glutaminase) [Danio rerio]	19	K01425	path:ko00250;path:ko00330;path:ko00471;path:ko00910;path:ko01100;path:ko01120;path:ko04724;path:ko04727;path:ko04964	GO:0007610;GO:0005759;GO:0051289;GO:0006543;GO:0006537;GO:0002087;GO:0007269;GO:0005515;GO:0034641;GO:0005829;GO:0004359;GO:0014047
Novel gene	19	None	None	None
PREDICTED: zinc finger protein 836-like [Danio rerio]	19	None	None	GO:0005622;GO:0003676
PREDICTED: protein FAM3C [Danio rerio]	19	None	None	None
RecName: Full=Coiled-coil domain-containing protein 79	19	None	None	GO:0003677;GO:0000785;GO:0003682
IFT52 [Danio rerio]	19	None	None	GO:0005932;GO:0042073;GO:0005930
Novel gene	19	None	None	None
Novel gene	19	None	None	None
PREDICTED: probable phospholipid-transporting ATPase ID, partial [Danio rerio]	19	None	None	GO:0000287;GO:0005524;GO:0019829;GO:0015917;GO:0016021;GO:0006812;GO:0004012
Novel gene	19	None	None	None
PREDICTED: e3 ubiquitin/ISG15 ligase TRIM25 [Danio rerio]	19	None	None	GO:0046872
PREDICTED: hypothetical protein LOC558404 [Danio rerio]	19	None	None	None
tRNA wybutosine-synthesizing protein 5 [Danio rerio]	19	None	None	GO:0016702;GO:0005506;GO:0016706;GO:0000049;GO:0031591;GO:0042803;GO:0055114
Novel gene	19	None	None	None
fragile site-associated protein [Danio rerio]	19	None	None	None
RecName: Full=Tudor domain-containing protein 7B	19	None	None	None
T-cell receptor gamma [Danio rerio]	19	None	None	None
PREDICTED: NACHT, LRR and PYD domains-containing protein 3-like [Danio rerio]	19	None	None	None
PREDICTED: a-kinase anchor protein 9 [Danio rerio]	19	None	None	None
PREDICTED: NAD-dependent protein deacetylase sirtuin-4 isoform X1 [Gallus gallus]	19	K11414	None	None
PREDICTED: integrator complex subunit 4-like [Danio rerio]	19	K13141	None	None
PREDICTED: homeodomain-interacting protein kinase 1-like isoform X1 [Maylandia zebra]	19	K08826	None	None
PREDICTED: receptor-type tyrosine-protein phosphatase gamma [Danio rerio]	19	K01104	None	GO:0035335;GO:0042802;GO:0004725;GO:0006570
PREDICTED: serine/threonine-protein kinase MARK2 isoform 1 [Danio rerio]	19	K08798	None	GO:0004674;GO:0005524;GO:0009069;GO:0006468
Histone acetyltransferase MYST2 [Salmo salar]	19	K11307	None	GO:0006260;GO:0006355;GO:0043981;GO:0043966;GO:0043982;GO:0005667;GO:0008270;GO:0000123;GO:0016747;GO:0043983;GO:0045449;GO:0003700
apolipoprotein L, 1 [Danio rerio]	19	K14480	None	GO:0008289;GO:0006869;GO:0005576;GO:0042157
PREDICTED: myosin-Ih [Danio rerio]	19	K10356	None	None
PREDICTED: ral guanine nucleotide dissociation stimulator [Sarcophilus harrisii]	18	K08732	path:ko05200;path:ko05210;path:ko05212	GO:0043087;GO:0005622;GO:0005085;GO:0051056
Zgc:114067 protein [Danio rerio]	18	K14386	path:ko04977	GO:0055085;GO:0016021;GO:0005215
PREDICTED: solute carrier family 12 member 5 [Danio rerio]	18	K13627	path:ko04966	GO:0055085;GO:0006821;GO:0016021;GO:0006812;GO:0015379
PREDICTED: SH3 and multiple ankyrin repeat domains protein 3 [Danio rerio]	18	K15009	path:ko04724	None
PREDICTED: catenin delta-1-like [Danio rerio]	18	K05690	path:ko04520;path:ko04670	GO:0008078
RecName: Full=Thyroid hormone receptor beta; Short=TR-beta; Short=TRb; AltName: Full=Nuclear receptor subfamily 1 group A member 2; AltName: Full=Thyroid hormone re	18	K08362	path:ko04080	GO:0003707;GO:0005634;GO:0006357;GO:0004887;GO:0005515;GO:0008270;GO:0043565;GO:0043401;GO:0000988
RecName: Full=WD repeat-containing protein 48; AltName: Full=USP1-associated factor 1	18	K15361	path:ko03460	GO:0005634;GO:0005515;GO:0016579;GO:0019048;GO:0005764
PREDICTED: gem-associated protein 5 [Danio rerio]	18	K13133	path:ko03013	None
PREDICTED: diacylglycerol kinase delta [Oreochromis niloticus]	18	K00901	path:ko00561;path:ko00564;path:ko01100;path:ko04070	GO:0009395;GO:0007205;GO:0046486;GO:0046982;GO:0051260;GO:0016023;GO:0035556;GO:0042803;GO:0005543;GO:0004143;GO:0010033;GO:0005886
PREDICTED: lipid phosphate phosphohydrolase 1 [Danio rerio]	18	K01080	path:ko00561;path:ko00564;path:ko00565;path:ko00600;path:ko01100;path:ko04666;path:ko04975	GO:0016020;GO:0008152;GO:0003824
Novel gene	18	None	None	None
PREDICTED: nuclear receptor coactivator 7-like [Danio rerio]	18	None	None	GO:0035257;GO:0007165;GO:0045941;GO:0005667;GO:0045944;GO:0030374
Dedd1 protein [Danio rerio]	18	None	None	GO:0042981
Novel gene	18	None	None	None
PREDICTED: protein Dos [Danio rerio]	18	None	None	None
PREDICTED: si:ch211-218c6.8 [Danio rerio]	18	None	None	None
PREDICTED: hypothetical protein LOC560634 [Danio rerio]	18	None	None	None
PREDICTED: hypothetical protein LOC368429 [Danio rerio]	18	None	None	None
PREDICTED: vacuolar protein sorting-associated protein 13D [Danio rerio]	18	None	None	None
Novel gene	18	None	None	None
integrin-linked kinase-associated serine/threonine phosphatase 2C [Danio rerio]	18	None	None	None
Novel gene	18	None	None	None
FGFR1 oncogene partner [Danio Chemokine (C-C motif) receptor 6a [Danio rerio]	18	None	None	GO:0005815;GO:0005509;GO:0034453
tRNA selenocysteine 1-associated protein 1-like [Danio rerio]	18	None	None	GO:0005634;GO:0003723;GO:0000166;GO:0006412;GO:0005737
PREDICTED: protein SSUH2 homolog isoform X1 [Maylandia zebra]	18	None	None	None
Novel gene	18	None	None	None
tetratricopeptide repeat protein 14 [Danio rerio]	18	None	None	GO:0003723
Hermansky-Pudlak syndrome 3 [Danio rerio]	18	None	None	None
PREDICTED: hypothetical protein LOC561841 [Danio rerio]	18	None	None	None
cell division cycle-associated protein 4 [Danio rerio]	18	None	None	None
novel protein similar to bacterial glucose-1-phosphate thymidylyltransferases [Danio rerio]	18	None	None	GO:0009058;GO:0016779
unnamed protein product [Tetraodon nigroviridis]	18	None	None	None
uncharacterized protein LOC541547 [Danio rerio]	18	None	None	GO:0005622;GO:0008270
granulin-a precursor [Danio AF375477Novel gene1 granulin-A precursor [Danio rerio]	18	None	None	None
Novel gene	18	None	None	None
PREDICTED: signal-induced proliferation-associated 1-like protein 2-like [Danio rerio]	18	None	None	None
Novel gene	18	None	None	None
Novel gene	18	None	None	None
Novel gene	18	None	None	None
PREDICTED: thyroid hormone receptor-associated protein 3 [Danio rerio]	18	None	None	None
PREDICTED: hypothetical protein LOC563681 [Danio rerio]	18	None	None	None
Novel gene	18	None	None	None
Novel gene	18	None	None	None
PREDICTED: hypothetical protein LOC327369 [Danio rerio]	18	None	None	None
Novel gene	18	None	None	None
Novel gene	18	None	None	None
Novel gene	18	None	None	None
Novel gene	18	None	None	None
PREDICTED: centrosomal protein of 164 kDa-like [Maylandia zebra]	18	None	None	None
PREDICTED: retrotransposable element Tf2 155 kDa protein type 1-like [Danio rerio]	18	None	None	None
spatacsin isoform 1 [Danio spatacsin variant 1 [Danio rerio]	18	None	None	GO:0007399
Novel gene	18	None	None	None
PREDICTED: aminoacyl tRNA synthase complex-interacting multifunctional protein 1-like isoform X1 [Maylandia zebra]	18	None	None	GO:0005488
Novel gene	18	None	None	None
PREDICTED: galectin-8 [Danio rerio]	18	K06832	None	GO:0030246;GO:0046649
PREDICTED: pre-mRNA-processing factor 39-like [Danio rerio]	18	K13217	None	GO:0005730
pif1 protein [Dicentrarchus labrax]	18	K15255	None	None
MHC class II regulatory factor RFX1 [Danio rerio]	18	K09173	None	GO:0005634;GO:0003677;GO:0006355
telomeric protein TPP1 [Danio Zgc:193816 protein [Danio rerio]	18	K11114	None	GO:0042162;GO:0005515;GO:0007507;GO:0043066
PREDICTED: kelch-like protein 17 [Danio rerio]	18	K10454	None	None
PREDICTED: helicase-like transcription factor-like [Danio rerio]	18	K15711	None	None
mediator of RNA polymerase II transcription subunit 25 [Danio rerio]	18	K15168	None	GO:0005634;GO:0006355;GO:0060021
roquin [Danio rerio]	18	K15690	None	None
Friend leukemia integration 1 transcription factor [Danio rerio]	17	K09436	path:ko05202	GO:0051091;GO:0001525;GO:0005667;GO:0043565;GO:0045449;GO:0003700
ubiquitin carboxyl-terminal hydrolase isozyme L1 [Danio rerio]	17	K05611	path:ko05012	GO:0006511;GO:0016579;GO:0005622;GO:0004221
Zgc:153663 [Danio rerio]	17	K05751	path:ko04810	GO:0005737
Rho guanine exchange factor betaPix B [Danio rerio]	17	K13710	path:ko04810	GO:0055113;GO:0001525;GO:0071896;GO:0005622;GO:0005543;GO:0043087;GO:0035023;GO:0005089;GO:0001935
PREDICTED: period circadian protein homolog 2-like [Oreochromis niloticus]	17	K02633	path:ko04710;path:ko04711;path:ko04713;path:ko05168	None
RecName: Full=Exocyst complex component 3-like protein	17	K06110	path:ko04530	GO:0000145;GO:0030133;GO:0006887
microphthalmia-related transcription factor b [Maylandia zebra]	17	K09455	path:ko04380;path:ko04916;path:ko05200;path:ko05218	None
PREDICTED: mucosa-associated lymphoid tissue lymphoma translocation protein 1 [Danio rerio]	17	K07369	path:ko04064;path:ko04660;path:ko04662;path:ko05152	GO:0006508;GO:0004197
protein kinase C alpha type [Danio rerio]	17	K02677	path:ko04010;path:ko04011;path:ko04012;path:ko04020;path:ko04066;path:ko04070;path:ko04150;path:ko04270;path:ko04310;path:ko04370;path:ko04510;path:ko04530;path:ko04540;path:ko04650;path:ko04666;path:ko04670;path:ko04713;path:ko04720;path:ko04723;path:ko04724;path:ko04725;path:ko04726;path:ko04727;path:ko04728;path:ko04730;path:ko04745;path:ko04911;path:ko04916;path:ko04960;path:ko04961;path:ko04…	GO:0005524;GO:0009069;GO:0008270;GO:0006468;GO:0004697;GO:0035556
PREDICTED: alanyl-tRNA synthetase, mitochondrial [Danio rerio]	17	K01872	path:ko00970	None
PREDICTED: diacylglycerol kinase zeta [Danio rerio]	17	K00901	path:ko00561;path:ko00564;path:ko01100;path:ko04070	GO:0009395;GO:0031571;GO:0005634;GO:0007205;GO:0046580;GO:0045930;GO:0046486;GO:0030027;GO:0004143;GO:0001727;GO:0008022;GO:0004857;GO:0043086;GO:0046834
DNA (cytosine-5-)-methyltransferase 7 [Carassius auratus]	17	K00558	path:ko00270;path:ko01100	GO:0003677;GO:0008168;GO:0006306
TAR DNA-binding protein 43 [Danio TAR DNA binding protein [Danio rerio]	17	None	None	GO:0007626;GO:0048675;GO:0000166;GO:0003676
Novel gene	17	None	None	None
PREDICTED: hypothetical protein LOC797650 [Danio rerio]	17	None	None	None
PREDICTED: ecotropic viral integration site 5 protein homolog [Danio rerio]	17	None	None	GO:0032313
uncharacterized protein LOC335563 precursor [Danio rerio]	17	None	None	None
Novel gene	17	None	None	None
Novel gene	17	None	None	None
PREDICTED: GTPase IMAP family member 8-like [Danio rerio]	17	None	None	None
Novel gene	17	None	None	None
Novel gene	17	None	None	None
PREDICTED: HMG box transcription factor BBX-like [Danio rerio]	17	None	None	None
unnamed protein product [Tetraodon nigroviridis]	17	None	None	GO:0016020;GO:0032502;GO:0005791;GO:0048518;GO:0001503;GO:0051239
Novel gene	17	None	None	None
PREDICTED: zinc finger C3H1 domain-containing protein-like isoform X1 [Maylandia zebra]	17	None	None	None
Novel gene	17	None	None	None
immunoglobulin-like domain-containing receptor 2 [Danio rerio]	17	None	None	GO:0031016;GO:0007492
prkrip1 [Ctenopharyngodon idella]	17	None	None	GO:0005730
Novel gene	17	None	None	None
PREDICTED: oocyte zinc finger protein XlCOF6-like [Danio rerio]	17	None	None	None
Novel gene	17	None	None	None
RecName: Full=Protein-methionine sulfoxide oxidase mical3a; AltName: Full=Molecule interacting with CasL protein 3A; Short=MICAL-3A	17	None	None	None
Novel gene	17	None	None	None
Novel gene	17	None	None	None
Novel gene	17	None	None	None
Novel gene	17	None	None	None
uncharacterized protein LOC402980 [Danio rerio]	17	None	None	None
PREDICTED: hypothetical protein LOC100333442 [Danio rerio]	17	None	None	None
PREDICTED: si:dkey-11p10.8 [Danio rerio]	17	None	None	None
zinc finger protein 711 [Danio ZN711Novel geneDANRE RecName: Full=Zinc finger protein 711; AltName: Full=Vitelline envelope protein 15714216	17	None	None	GO:0005634;GO:0060388;GO:0043565;GO:0008270;GO:0005737;GO:0045893
Novel gene	17	None	None	None
PREDICTED: hypothetical protein LOC100698500 [Oreochromis niloticus]	17	None	None	None
reverse transcriptase [Danio rerio]	17	None	None	None
Novel gene	17	None	None	None
Novel gene	17	None	None	None
Novel gene	17	None	None	None
Sfrs18 protein [Danio rerio]	17	K13170	None	None
PREDICTED: bromodomain-containing protein 2 [Danio rerio]	17	K11724	None	GO:0043484;GO:0005634;GO:0030154;GO:0007141;GO:0051039;GO:0070577;GO:0007283;GO:0001207;GO:0016568
regulator of telomere elongation helicase 1 [Danio rerio]	17	K11136	None	GO:0005634;GO:0003677;GO:0005524;GO:0006139;GO:0005657;GO:0004003
uncharacterized protein LOC678521 [Danio rerio]	17	K09171	None	GO:0003677;GO:0005667;GO:0006355;GO:0006260;GO:0045449;GO:0003700
PREDICTED: mediator of RNA polymerase II transcription subunit 19-A-like [Maylandia zebra]	17	K15137	None	GO:0006357;GO:0016592;GO:0001104
Telomerase reverse transcriptase [Danio rerio]	16	K11126	path:ko05166	GO:0003677;GO:0003723;GO:0043249;GO:0003721;GO:0007283;GO:0060729;GO:0005697;GO:0006278
PREDICTED: rho guanine nucleotide exchange factor 6-like isoform X2 [Maylandia zebra]	16	K05729	path:ko04810;path:ko05212	GO:0044763;GO:0005622
novel protein similar to E-cadherin (cdh1) [Danio rerio]	16	K05689	path:ko04390;path:ko04514;path:ko04520;path:ko05100;path:ko05130;path:ko05200;path:ko05213;path:ko05216;path:ko05218;path:ko05219	GO:0001841;GO:0005938;GO:0055113;GO:0008354;GO:0005913;GO:0016021;GO:0030057;GO:0005902;GO:0007398;GO:0016342;GO:0001764;GO:0007156;GO:0005509;GO:0034334;GO:0003370;GO:0001965
PREDICTED: actin-binding LIM protein 1-like isoform X1 [Maylandia zebra]	16	K07520	path:ko04360	GO:0003779;GO:0007010;GO:0008270
Tubulin alpha-1C chain [Crassostrea gigas]	16	K07374	path:ko04145;path:ko04540;path:ko05130	GO:0005874;GO:0006184;GO:0005200;GO:0005737;GO:0003924;GO:0051258;GO:0007017;GO:0005525
PREDICTED: epsin-3-like [Oreochromis niloticus]	16	K12471	path:ko04144	GO:0008289;GO:0005634;GO:0030136;GO:0048471
natural resistance-associated macrophage protein [Ctenopharyngodon idella]	16	K12347	path:ko04142;path:ko04978	GO:0016020;GO:0006826;GO:0035162;GO:0010039;GO:0042541;GO:0005381;GO:0046688
PREDICTED: leukemia inhibitory factor receptor [Danio rerio]	16	K05057	path:ko04060;path:ko04151;path:ko04630	None
Very long-chain acyl-CoA synthetase [Salmo salar]	16	K08746	path:ko03320;path:ko04146	GO:0008152;GO:0003824
translation initiation factor 3 subunit [Hypophthalmichthys molitrix]	16	K03245	path:ko03013	GO:0005840;GO:0006446;GO:0003743;GO:0005852
Chka protein [Danio rerio]	16	K14156	path:ko00564;path:ko01100	GO:0016310;GO:0004305;GO:0008144;GO:0042803;GO:0006656;GO:0004104
lysophosphatidylcholine acyltransferase 2 [Danio rerio]	16	K13510	path:ko00564;path:ko00565;path:ko01100	GO:0008654;GO:0047192;GO:0005509;GO:0016021;GO:0042967;GO:0005789;GO:0000139
phosphatidylinositol 4-kinase type 2-alpha [Danio rerio]	16	K13711	path:ko00562;path:ko01100;path:ko04070	GO:0030425;GO:0016310;GO:0031083;GO:0005524;GO:0030054;GO:0016023;GO:0044231;GO:0035838;GO:0043025;GO:0004430;GO:0005768;GO:0045121;GO:0035651;GO:0042734;GO:0005739;GO:0005886
PREDICTED: diacylglycerol kinase theta-like isoform X1 [Maylandia zebra]	16	K00901	path:ko00561;path:ko00564;path:ko01100;path:ko04070	None
glucosamine (N-acetyl)-6-sulfatase b precursor [Danio rerio]	16	K01137	path:ko00531;path:ko01100;path:ko04142	GO:0008449;GO:0005764;GO:0006027
uridine-cytidine kinase 1 [Danio UCK1Novel geneDANRE RecName: Full=Uridine-cytidine kinase 1; Short=UCK 1; AltName: Full=Cytidine monophosphokina	16	K00876	path:ko00240;path:ko00983;path:ko01100	GO:0016310;GO:0005524;GO:0004849;GO:0016773;GO:0006206;GO:0044206;GO:0044211
oxysterol binding protein-like 3a [Danio rerio]	16	None	None	GO:0006869;GO:0005543
methyltransferase like 22 [Danio rerio]	16	None	None	None
PREDICTED: hypothetical protein LOC100331563 [Danio rerio]	16	None	None	None
PREDICTED: uncharacterized protein LOC101167357 [Oryzias latipes]	16	None	None	None
PREDICTED: vitelline membrane outer layer protein 1 homolog [Danio rerio]	16	None	None	None
Novel gene	16	None	None	None
guanylate binding protein 1 [Danio rerio]	16	None	None	GO:0005525;GO:0003924
G6F-like protein [Carassius auratus langsdorfii]	16	None	None	GO:0007596
Novel gene	16	None	None	None
Zgc:162738 protein [Danio rerio]	16	None	None	GO:0006400;GO:0051539;GO:0016740;GO:0005737
Novel gene	16	None	None	None
Novel gene	16	None	None	None
PREDICTED: coiled-coil domain-containing protein 135-like [Danio rerio]	16	None	None	None
probable palmitoyltransferase ZDHHC16 [Danio rerio]	16	None	None	GO:0008270
Novel gene	16	None	None	None
PREDICTED: hypothetical protein LOC100005318 [Danio rerio]	16	None	None	None
PREDICTED: nephrocystin-4 [Danio rerio]	16	None	None	GO:0060028;GO:0090090;GO:2000096;GO:0072114;GO:0070121;GO:0035844
Novel gene	16	None	None	None
Novel gene	16	None	None	None
PREDICTED: hypothetical protein LOC565999 [Danio rerio]	16	None	None	None
Novel gene	16	None	None	None
PREDICTED: integral membrane protein GPR155-like [Danio rerio]	16	None	None	GO:0007186;GO:0055085;GO:0016021;GO:0035556;GO:0004930
PREDICTED: metaxin-1-like isoform 1 [Oryzias latipes]	16	None	None	None
uncharacterized protein LOC569690 [Danio rerio]	16	None	None	GO:0003677;GO:0000785;GO:0005666;GO:0003899;GO:0002376;GO:0005730;GO:0006952;GO:0003682;GO:0006144;GO:0006206;GO:0006383
Novel gene	16	None	None	None
Novel gene	16	None	None	None
PREDICTED: hypothetical protein LOC100331296 [Danio rerio]	16	None	None	None
Novel gene	16	None	None	None
PREDICTED: pecanex-like protein 1 [Danio rerio]	16	None	None	GO:0016021
Novel gene	16	None	None	None
Novel gene	16	None	None	None
Novel gene	16	None	None	None
Novel gene	16	None	None	None
Novel gene	16	None	None	None
Novel gene	16	None	None	None
PREDICTED: papilin-like [Danio rerio]	16	None	None	None
Novel gene	16	None	None	None
PREDICTED: lysosomal-trafficking regulator [Danio rerio]	16	None	None	None
Novel gene	16	None	None	None
Novel gene	16	None	None	None
Novel gene	16	None	None	None
Novel gene	16	None	None	None
PREDICTED: MAX gene-associated protein-like [Danio rerio]	16	None	None	GO:0071339;GO:0005667;GO:0006355;GO:0045449;GO:0003700;GO:0005488
Novel gene	16	None	None	None
PREDICTED: uncharacterized protein LOC101175139 [Oryzias latipes]	16	None	None	None
Novel gene	16	None	None	None
Zgc:153759 protein [Danio rerio]	16	None	None	None
ORF2-encoded protein [Danio rerio]	16	None	None	None
thyroid hormone receptor-associated protein 3 [Danio rerio]	16	K13112	None	None
sodium-dependent glucose transporter 1 [Danio rerio]	16	K08175	None	GO:0008643;GO:0055085;GO:0016324;GO:0016021;GO:0015293;GO:0006814
endothelial differentiation-related factor 1 homolog [Danio rerio]	16	K03627	None	GO:0045941;GO:0006355;GO:0005737;GO:0005669;GO:0005730;GO:0003713;GO:0043565;GO:0043388
F-box protein 44 [Danio rerio]	16	K10103	None	GO:0030163
GC-rich sequence DNA-binding factor homolog [Danio rerio]	16	K13211	None	GO:0003677;GO:0005667;GO:0006355;GO:0045449;GO:0003700
PREDICTED: DNA helicase B [Danio rerio]	16	K15254	None	GO:0005657;GO:0004003
PREDICTED: LOW QUALITY PROTEIN: serine/threonine-protein kinase MARK2 [Danio rerio]	16	K08798	None	None
PREDICTED: suppressor of tumorigenicity 14 protein homolog [Danio rerio]	16	K08670	None	GO:0039022;GO:0032836;GO:0072015;GO:0007520;GO:0007420;GO:0005886;GO:0039021
PREDICTED: probable phospholipid-transporting ATPase ID-like [Danio rerio]	16	K14802	None	GO:0000287;GO:0005524;GO:0019829;GO:0015917;GO:0016021;GO:0006812;GO:0004012
PREDICTED: ubiquitin carboxyl-terminal hydrolase 40 [Danio rerio]	16	K11869	None	GO:0008234;GO:0006511;GO:0016579;GO:0004221
PREDICTED: upstream stimulatory factor 2-like [Oreochromis niloticus]	16	K09106	None	None
nuclear receptor corepressor 1 [Danio rerio]	15	K04650	path:ko05202	None
protein kinase C theta type [Danio rerio]	15	K06068	path:ko04270;path:ko04530	GO:0046872;GO:0005524;GO:0009069;GO:0006468;GO:0004697;GO:0035556
PREDICTED: phosphoinositide 3-kinase regulatory subunit 4 [Oreochromis niloticus]	15	K06238	path:ko04151;path:ko04510;path:ko04512;path:ko04974	GO:0004674;GO:0005524;GO:0009069;GO:0006468
Forkhead box O5 [Danio rerio]	15	K09408	path:ko04062;path:ko04151;path:ko04722;path:ko05213;path:ko05223	GO:0008286;GO:0001547;GO:0009888;GO:0042127;GO:0003690;GO:0003705;GO:0042593;GO:0019901;GO:0090090;GO:0007389;GO:0001544;GO:0005667;GO:0005829;GO:0006917;GO:0043565;GO:0006974;GO:0001556;GO:0051090;GO:0001542;GO:0045944;GO:0045648;GO:0009790;GO:0008301;GO:0008134
PREDICTED: serine/threonine-protein kinase ATR [Danio rerio]	15	K06640	path:ko03460;path:ko04110;path:ko04115;path:ko05166	GO:0016310;GO:0004674;GO:0005524;GO:0009069
DNA polymerase iota [Danio rerio]	15	K03510	path:ko03460	GO:0003887;GO:0006281;GO:0003684;GO:0006260;GO:0042575
Fanconi anemia, complementation group A [Danio rerio]	15	K10888	path:ko03460	None
Nxf1 protein [Danio rerio]	15	K14284	path:ko03008;path:ko03013;path:ko03015;path:ko05164;path:ko05168	GO:0006406;GO:0005634;GO:0003723;GO:0000166;GO:0005737
PREDICTED: multidrug resistance-associated protein 1 isoform 1 [Danio rerio]	15	K05665	path:ko02010;path:ko04977	GO:0055085;GO:0005524;GO:0006200;GO:0042626;GO:0016021
ATP-binding cassette, sub-family B (MDR/TAP), member 3 [Danio rerio]	15	K05654	path:ko02010;path:ko04145;path:ko04612;path:ko05168;path:ko05340	GO:0046978;GO:0002489;GO:0002591;GO:0005524;GO:0019814;GO:0046979;GO:0042288;GO:0015421;GO:0046980;GO:0007165;GO:0035672;GO:0002481;GO:0046686;GO:0042612;GO:0042825;GO:0042605;GO:0005743;GO:0001916;GO:0006200;GO:0002485
PREDICTED: c-1-tetrahydrofolate synthase, cytoplasmic [Danio rerio]	15	K00288	path:ko00670;path:ko01100	GO:0004488;GO:0004477;GO:0000166;GO:0005829;GO:0006730;GO:0046487;GO:0004329;GO:0009396
PREDICTED: sphingomyelin phosphodiesterase 4-like [Oreochromis niloticus]	15	K12353	path:ko00600;path:ko01100	GO:0009395;GO:0043231;GO:0050290;GO:0044444;GO:0006687;GO:0006672
cytochrome P450, family 2, subfamily AD, polypeptide 6 [Danio rerio]	15	K07418	path:ko00590;path:ko00591;path:ko01100;path:ko04726;path:ko04913	GO:0009055;GO:0020037;GO:0005506;GO:0006118;GO:0055114;GO:0016712
glycerol-3-phosphate acyltransferase 3 [Danio rerio]	15	K13506	path:ko00561;path:ko00564;path:ko01100	GO:0008654;GO:0004366;GO:0016021;GO:0042967;GO:0005789;GO:0019432
PREDICTED: procollagen galactosyltransferase 1 [Danio rerio]	15	K11703	path:ko00310;path:ko00514	GO:0009103
PREDICTED: kynurenine/alpha-aminoadipate aminotransferase, mitochondrial-like, partial [Danio rerio]	15	K00825	path:ko00300;path:ko00310;path:ko00380;path:ko01100;path:ko01210;path:ko01230	GO:0009085;GO:0016212;GO:0070189;GO:0042803;GO:0006536;GO:0047536;GO:0006554;GO:0006568;GO:0006103;GO:0005739;GO:0030170
PREDICTED: zinc finger protein 600 [Danio rerio]	15	None	None	GO:0005622;GO:0008270;GO:0003676
novel protein similar to sorting nexin 9 ( snx9 ) [Danio rerio]	15	None	None	GO:0007154;GO:0035091
Novel gene	15	None	None	None
phosphatidylinositol binding clathrin assembly protein, isoform CRANovel genee [Homo sapiens]	15	None	None	GO:0005545;GO:0031623;GO:0045893;GO:0048268;GO:0042734;GO:0017124;GO:0030097;GO:0045211;GO:0016197;GO:0005634;GO:0008021;GO:0030122;GO:0042802;GO:0048261;GO:0014069;GO:0048471;GO:0007409;GO:0048813;GO:0032050;GO:0005768;GO:0051223;GO:0005794
Novel gene	15	None	None	None
Novel gene	15	None	None	None
PREDICTED: thiosulfate sulfurtransferase/rhodanese-like domain-containing protein 1-like [Danio rerio]	15	None	None	None
Novel gene	15	None	None	None
Novel gene	15	None	None	None
PREDICTED: probable E3 ubiquitin-protein ligase HERC4 [Danio rerio]	15	None	None	None
PREDICTED: nucleoside diphosphate-linked moiety X motif 13-like [Danio rerio]	15	None	None	GO:0046872;GO:0016787
PREDICTED: multiple C2 and transmembrane domain-containing protein 2-like isoform X1 [Maylandia zebra]	15	None	None	None
PREDICTED: protein NLRC3-like [Oreochromis niloticus]	15	None	None	None
Novel gene	15	None	None	None
Novel gene	15	None	None	None
PREDICTED: tRNA pseudouridine synthase-like 1-like [Danio rerio]	15	None	None	GO:0003723;GO:0001522;GO:0009982;GO:0008033
RING finger and transmembrane domain-containing protein 2 [Danio rerio]	15	None	None	GO:0008270
PREDICTED: glycerophosphodiester phosphodiesterase domain-containing protein 5-like [Danio rerio]	15	None	None	None
FCH domain only protein 2 [Danio FCHO2Novel geneDANRE RecName: Full=FCH domain only protein 2 FCH domain only 2 [Danio	15	None	None	GO:0072659;GO:0072583;GO:0005546;GO:0010324;GO:0005905;GO:0048268;GO:0009790;GO:0005886;GO:0001786
PREDICTED: hypothetical protein LOC100536193 [Danio rerio]	15	None	None	None
Novel gene	15	None	None	None
MIT domain-containing protein 1 [Danio rerio]	15	None	None	GO:0006810;GO:0000281;GO:2000695;GO:0019898;GO:0031902;GO:0030496
Novel gene	15	None	None	None
Novel gene	15	None	None	None
hypothetical protein - bloodfluke planorb (fragment)	15	None	None	GO:0003824;GO:0003676
SUN domain-containing protein 1 [Danio rerio]	15	None	None	None
PREDICTED: pro-interleukin-16-like [Oreochromis niloticus]	15	None	None	None
Novel gene	15	None	None	None
Novel gene	15	None	None	None
Novel gene	15	None	None	None
Novel gene	15	None	None	None
PREDICTED: hypothetical protein LOC100537744 [Danio rerio]	15	None	None	None
PREDICTED: rap1 GTPase-activating protein 2-like isoform X3 [Maylandia zebra]	15	None	None	None
PREDICTED: zinc finger protein 532-like [Danio rerio]	15	None	None	None
PREDICTED: hypothetical protein LOC100537969 [Danio rerio]	15	None	None	None
PREDICTED: bromo adjacent homology domain-containing 1 protein-like [Danio rerio]	15	None	None	GO:0045892;GO:0003677;GO:0000785;GO:0003682;GO:0031507;GO:0005677
PREDICTED: coiled-coil and C2 domain-containing protein 1A-like [Oryzias latipes]	15	None	None	None
Novel gene	15	None	None	None
Novel gene	15	None	None	None
Novel gene	15	None	None	None
Novel gene	15	None	None	None
Protein regulator of cytokinesis 1 [Danio rerio]	15	None	None	GO:0045298;GO:0000226;GO:0000910;GO:0008017
Mitochondrial import inner membrane translocase subunit Tim8 A [Esox lucius]	15	None	None	GO:0046872;GO:0005743;GO:0015031
Novel gene	15	None	None	None
Novel gene	15	None	None	None
Novel gene	15	None	None	None
PREDICTED: zinc finger protein 729 [Danio rerio]	15	None	None	None
PREDICTED: tetratricopeptide repeat protein 39B-like [Oreochromis niloticus]	15	None	None	None
Novel gene	15	None	None	None
Novel gene	15	None	None	None
Novel gene	15	None	None	None
reverse transcriptase [Danio rerio]	15	None	None	None
PREDICTED: hypothetical protein LOC100536989 [Danio rerio]	15	None	None	None
PREDICTED: hypothetical protein LOC570738 [Danio rerio]	15	None	None	None
PREDICTED: hypothetical protein LOC559514 [Danio rerio]	15	None	None	None
Novel gene	15	None	None	None
Novel gene	15	None	None	None
PREDICTED: zinc finger protein 585A-like [Danio rerio]	15	None	None	None
PREDICTED: hypothetical protein LOC100536911 [Danio rerio]	15	None	None	None
RNA-binding protein 5 [Danio rerio]	15	K13094	None	GO:0005654;GO:0003677;GO:0003729;GO:0000381;GO:0046872;GO:0043065;GO:0005681;GO:0005730;GO:0005515;GO:0000245;GO:0008285
PREDICTED: solute carrier family 23 member 2 [Danio rerio]	15	K14611	None	GO:0016020;GO:0055085;GO:0005215
PREDICTED: ubiquitin carboxyl-terminal hydrolase 48 [Danio rerio]	15	K11858	None	None
RecName: Full=Triple functional domain protein	15	K08810	None	GO:0005524;GO:0009069;GO:0006468;GO:0005737;GO:0005543;GO:0043087;GO:0004674;GO:0035023;GO:0005089
PREDICTED: DDB1- and CUL4-associated factor 15 [Danio rerio]	15	K11791	None	GO:0016567
upstream stimulatory factor 2 [Danio rerio]	15	K09106	None	GO:0046983
cyclin-T2 isoform 1 [Danio rerio]	14	K15188	path:ko05202	GO:0006355;GO:0019901;GO:0000079
PREDICTED: protein CBFA2T3-like isoform X8 [Maylandia zebra]	14	K10053	path:ko05200;path:ko05202;path:ko05221	None
Period homolog 3 (Drosophila) [Danio rerio]	14	K02633	path:ko04710;path:ko04711;path:ko04713;path:ko05168	GO:0007165;GO:0009648;GO:0032922;GO:0004871
neuropilin 1b [Danio rerio]	14	K06724	path:ko04360;path:ko05166	GO:0016020;GO:0035767;GO:0001525;GO:0019838;GO:0005021;GO:0017154;GO:0009887;GO:0007155;GO:0071526;GO:0007411;GO:0001570;GO:0038084;GO:0030947
Netrin-G1 [Dicentrarchus labrax]	14	K07522	path:ko04360;path:ko04514	GO:0046658;GO:0007409
RecName: Full=SLIT-ROBO Rho GTPase-activating protein 2; Short=srGAP2	14	K07526	path:ko04360	GO:0030675;GO:0005634;GO:0046847;GO:0048365;GO:0030054;GO:0060996;GO:0032855;GO:0042803;GO:0014069;GO:0030027;GO:0045335;GO:2001223;GO:0048812;GO:0005829;GO:0005886;GO:0045211;GO:0051014
novel protein similar to vertebrate carnitine acetyltransferase (CRAT) [Danio rerio]	14	K00624	path:ko04146	GO:0016746
battenin [Danio rerio]	14	K12389	path:ko04142	GO:0044700;GO:0031301;GO:0005764;GO:0051453;GO:0016044;GO:0007034;GO:0015809;GO:0005768;GO:0019538;GO:0031324;GO:0050877;GO:0016236;GO:0007040
RecName: Full=Protein Mdm4; AltName: Full=Double minute 4 protein; AltName: Full=Mdm2-like p53-binding protein; AltName: Full=Protein Mdmx; AltName: Full=p53-bindi	14	K10127	path:ko04115	GO:0005634;GO:0008270;GO:0043066;GO:0071157
PREDICTED: GRB2-associated-binding protein 1-like [Takifugu rubripes]	14	K09593	path:ko04012;path:ko04722;path:ko05100;path:ko05205;path:ko05211	None
RecName: Full=Dual specificity protein phosphatase 22-A	14	K04459	path:ko04010	GO:0046330;GO:0005634;GO:0035335;GO:0042127;GO:0004725;GO:0005737;GO:0007179;GO:0008138;GO:0006570
PREDICTED: crossover junction endonuclease EME1-like [Danio rerio]	14	K10882	path:ko03440;path:ko03460	GO:0016787;GO:0006259
mismatch repair protein Msh6 [Danio rerio]	14	K08737	path:ko03430;path:ko05200;path:ko05210	GO:0045190;GO:0005524;GO:0016446;GO:0000710;GO:0007131;GO:0008630;GO:0009411;GO:0000228;GO:0032137;GO:0045910;GO:0003684;GO:0032138;GO:0006200;GO:0008094;GO:0043570;GO:0000400;GO:0032301
PREDICTED: splicing factor 3B subunit 1 isoform 1 [Danio rerio]	14	K12828	path:ko03040	GO:0014032;GO:0030318;GO:0042981
mRNA-decapping enzyme 1A [Danio Decapping enzyme [Danio rerio]	14	K12610	path:ko03018	None
eukaryotic translation initiation factor 4E-1A [Danio rerio]	14	K03259	path:ko03013;path:ko04066;path:ko04150;path:ko04151;path:ko04910	GO:0005840;GO:0010494;GO:0006406;GO:0030324;GO:0008286;GO:0000340;GO:0000932;GO:0030880;GO:0003743;GO:0000289;GO:0005829;GO:0005634;GO:0045931;GO:0031370;GO:0006446;GO:0005845;GO:0033391;GO:0000082;GO:0016442;GO:0019221;GO:0019048;GO:0016281
probable glutamate--tRNA ligase, mitochondrial precursor [Danio rerio]	14	K01885	path:ko00860;path:ko00970;path:ko01100;path:ko01110	GO:0005759;GO:0009332;GO:0005524;GO:0015994;GO:0006424;GO:0000049;GO:0004818
diacylglycerol O-acyltransferase 2 [Danio rerio]	14	K14456	path:ko00561;path:ko01100;path:ko04975	GO:0016747
PREDICTED: hypothetical protein LOC100537860 [Danio rerio]	14	K06101	path:ko00310;path:ko04530	None
Phosphoribosyl pyrophosphate amidotransferase [Danio rerio]	14	K00764	path:ko00230;path:ko00250;path:ko01100;path:ko01110	GO:0009116;GO:0004044;GO:0009113;GO:0006189;GO:0051536;GO:0006536;GO:0006541;GO:0046872
LMBR1 domain-containing protein 2-B [Danio rerio]	14	None	None	GO:0016021
uncharacterized protein LOC570749 precursor [Danio rerio]	14	None	None	None
LOC558435 protein [Danio rerio]	14	None	None	None
Novel gene	14	None	None	None
Novel gene	14	None	None	None
uncharacterized protein LOC324587 [Danio rerio]	14	None	None	None
PREDICTED: hypothetical protein LOC100307105 [Danio rerio]	14	None	None	None
PREDICTED: transmembrane protein 196-like [Danio rerio]	14	None	None	None
nostrin [Danio rerio]	14	None	None	None
PREDICTED: DEP domain-containing mTOR-interacting protein-like [Danio rerio]	14	None	None	GO:0035556
DDB1- and CUL4-associated factor 17 [Danio rerio]	14	None	None	GO:0080008;GO:0005730;GO:0016021
Novel gene	14	None	None	None
autophagy-related protein 10 [Danio rerio]	14	None	None	GO:0031401;GO:0019777;GO:0006497;GO:0005515;GO:0006914
PREDICTED: protein AF-10-like [Danio rerio]	14	None	None	None
novel immune-type receptor 3 precursor [Oncorhynchus mykiss]	14	None	None	None
uncharacterized protein LOC100189619 [Danio rerio]	14	None	None	None
PREDICTED: rho guanine nucleotide exchange factor 18 [Danio rerio]	14	None	None	None
Novel gene	14	None	None	None
rho guanine nucleotide exchange factor 3 [Danio rerio]	14	None	None	GO:0043087;GO:0035023;GO:0005737;GO:0005543;GO:0005089
PREDICTED: SAM domain and HD domain-containing protein 1-like [Anolis carolinensis]	14	None	None	GO:0005634;GO:0003723;GO:0016787;GO:0051607;GO:0045088
PREDICTED: NACHT, LRR and PYD domains-containing protein 3-like [Danio rerio]	14	None	None	None
Novel gene	14	None	None	None
Novel gene	14	None	None	None
PREDICTED: uncharacterized protein C3orf23-like [Danio rerio]	14	None	None	None
chromodomain-helicase-DNA-binding protein 1-like [Danio rerio]	14	None	None	GO:0005634;GO:0003677;GO:0006338;GO:0005524;GO:0006281;GO:0004386;GO:0016887
PREDICTED: c-Jun-amino-terminal kinase-interacting protein 4 isoform X5 [Octodon degus]	14	None	None	GO:0051146;GO:0030335;GO:0045666;GO:0008432;GO:0042147;GO:0051260;GO:0090074;GO:0019894;GO:0048273;GO:0048471;GO:0007257;GO:0005871
fibrous sheath-interacting protein 1 [Danio rerio]	14	None	None	None
Novel gene	14	None	None	None
enolase superfamily 1 [Danio rerio]	14	None	None	GO:0009063;GO:0003824
T cell receptor delta chain constant region [Cyprinus carpio]	14	None	None	None
Novel gene	14	None	None	None
PREDICTED: membrane-associated phosphatidylinositol transfer protein 2-like isoform X7 [Maylandia zebra]	14	None	None	None
Novel gene	14	None	None	None
Novel gene	14	None	None	None
Novel gene	14	None	None	None
PREDICTED: RNA-directed DNA polymerase from mobile element jockey-like [Oryzias latipes]	14	None	None	None
Novel gene	14	None	None	None
PREDICTED: e3 ubiquitin-protein ligase TRIM37 [Danio rerio]	14	None	None	GO:0005622;GO:0008270
Novel gene	14	None	None	None
Novel gene	14	None	None	None
cytokine receptor family member b1 [Danio rerio]	14	None	None	GO:0002757;GO:0016021;GO:0051607;GO:0004904
PREDICTED: alpha-adducin-like isoform X10 [Maylandia zebra]	14	None	None	GO:0020027;GO:0051015;GO:0016020;GO:0046982;GO:0048873;GO:0008290;GO:0032092;GO:0005667;GO:0051017;GO:0030507;GO:0000902;GO:0006884;GO:0051016;GO:0001701;GO:0042803;GO:0030218;GO:0035264;GO:0008091;GO:0046872;GO:0005198;GO:0008134
Novel gene	14	None	None	None
PREDICTED: transmembrane emp24 domain-containing protein 6-like [Oryzias latipes]	14	None	None	None
Novel gene	14	None	None	None
Novel gene	14	None	None	None
PREDICTED: nesprin-1-like [Danio rerio]	14	None	None	None
PREDICTED: microtubule-actin cross-linking factor 1, isoforms 1/2/3/5 [Danio rerio]	14	None	None	GO:0003779;GO:0005856;GO:0005509;GO:0060832;GO:0007050
Novel gene	14	None	None	None
Novel gene	14	None	None	None
Novel gene	14	None	None	None
Novel gene	14	None	None	None
transposase [Rana pipiens]	14	None	None	GO:0008305;GO:0007155;GO:0007229
PREDICTED: retrotransposable element Tf2 155 kDa protein type 1-like, partial [Danio rerio]	14	None	None	None
PREDICTED: tripartite motif-containing protein 16 [Danio rerio]	14	None	None	GO:0005622;GO:0008270
Novel gene	14	None	None	None
Novel gene	14	None	None	None
Novel gene	14	None	None	None
matrin 3-like [Danio rerio]	14	None	None	None
Novel gene	14	None	None	None
uncharacterized protein LOC678599 [Danio rerio]	14	K01303	None	GO:0006508;GO:0008236
NADPH-cytochrome P450 oxidoreductase [Danio rerio]	14	K00327	None	GO:0016709;GO:0003958;GO:0005506;GO:0006118;GO:0055114;GO:0010181;GO:0005829;GO:0005789
max-binding protein MNT [Danio Zgc:165490 protein [Danio rerio]	14	K09115	None	GO:0009987;GO:0046983
protein quaking-A [Danio rerio]	14	K14945	None	GO:0006397;GO:0005634;GO:0003723;GO:0030154;GO:0070935;GO:0008589;GO:0005737;GO:0006417;GO:0051028;GO:0017124;GO:0008380;GO:0007519
condensin-2 complex subunit G2 [Danio rerio]	14	K11492	None	GO:0005634;GO:0001833;GO:0035064
PREDICTED: upstream stimulatory factor 2-like isoform X2 [Maylandia zebra]	14	K09106	None	GO:0046983
PREDICTED: transcriptional repressor protein YY1-like [Oreochromis niloticus]	14	K09201	None	GO:0005622;GO:0008270;GO:0003676
PREDICTED: serine/threonine-protein phosphatase 4 regulatory subunit 1 isoform 4 [Macaca mulatta]	14	K15424	None	GO:0030362;GO:0007165;GO:0030289;GO:0006468;GO:0046872;GO:0005515;GO:0004721;GO:0006470
asparaginase homolog [Danio Zgc:171644 protein [Danio rerio]	14	K13278	None	GO:0006522;GO:0006531;GO:0004067;GO:0006528
PREDICTED: LOW QUALITY PROTEIN: ras association domain-containing protein 4-like [Monodelphis domestica]	14	K09853	None	GO:0007165
transcription elongation factor A protein 1 [Danio rerio]	14	K03145	None	GO:0005840;GO:0005634;GO:0003677;GO:0006448;GO:0003746;GO:0032784;GO:0006357;GO:0008270
Transposase [Dicentrarchus labrax]	14	K14834	None	GO:0006259
PREDICTED: e3 ubiquitin-protein ligase UBR4 [Danio rerio]	13	K10691	path:ko05203	None
G protein pathway suppressor 2 [Danio rerio]	13	K15307	path:ko05166	None
PREDICTED: folate transporter 1-like [Danio rerio]	13	K14609	path:ko04977	GO:0006810;GO:0005542;GO:0016020;GO:0008518
PREDICTED: aryl hydrocarbon receptor nuclear translocator-like protein 1-like isoform X1 [Maylandia zebra]	13	K02296	path:ko04710;path:ko04711;path:ko04728;path:ko05168	GO:0045892;GO:0007623;GO:0003677;GO:0007165;GO:0046982;GO:0005737;GO:0045893;GO:0009648;GO:0005667;GO:0004871;GO:0045449;GO:0003700
myelin protein zero-like 1 like [Danio rerio]	13	K06770	path:ko04514	GO:0016021
PREDICTED: arginine-glutamic acid dipeptide repeats protein [Danio rerio]	13	K05628	path:ko04391	None
PREDICTED: LIM domain kinase 1-like isoform X1 [Maylandia zebra]	13	K05743	path:ko04360;path:ko04666;path:ko04810	GO:0005524;GO:0004672;GO:0008270;GO:0006468
programmed cell death 8 [Danio rerio]	13	K04727	path:ko04210	GO:0050660;GO:0055114;GO:0005737;GO:0016491;GO:0045454
Dync1li1 protein [Danio rerio]	13	K10416	path:ko04145;path:ko04962;path:ko05132	GO:0005524;GO:0003774
PREDICTED: ARF GTPase-activating protein GIT1-like isoform X4 [Maylandia zebra]	13	K05737	path:ko04144;path:ko04810;path:ko05120	None
PREDICTED: dynamin-2-like isoform 1 [Oryzias latipes]	13	K01528	path:ko04144;path:ko04666;path:ko04721;path:ko04961;path:ko05100	GO:0005874;GO:0006184;GO:0006897;GO:0005525;GO:0003924;GO:0005543
cytoplasmic tRNA 2-thiolation protein 2 [Danio rerio]	13	K14169	path:ko04122	GO:0002098;GO:0034227;GO:0005829;GO:0000049
PREDICTED: metalloreductase STEAP3 [Danio rerio]	13	K10142	path:ko04115	GO:0000166;GO:0055114;GO:0016491
Cdc14b protein [Danio rerio]	13	K06639	path:ko04110;path:ko04111;path:ko04113	GO:0000793;GO:0005813;GO:0004725;GO:0005932;GO:0005730;GO:0008138;GO:0051301;GO:0005819;GO:0006470;GO:0006570
ribosomal protein S6 kinase alpha-6 [Danio rerio]	13	K04373	path:ko04010;path:ko04114;path:ko04150;path:ko04720;path:ko04722;path:ko04914	GO:0007243;GO:0000287;GO:0004674;GO:0005524;GO:0009069;GO:0006468
dual specificity protein phosphatase 16 [Danio rerio]	13	K04459	path:ko04010	GO:0017017;GO:0005634;GO:0035335;GO:0004725;GO:0006570;GO:0005737;GO:0000188
PREDICTED: neurofibromin [Danio rerio]	13	K08052	path:ko04010	GO:0070444;GO:0007507;GO:0005622;GO:0001568;GO:0043547;GO:0051056;GO:0005096
DNA repair and recombination protein RAD54-like [Danio rerio]	13	K10875	path:ko03440	GO:0003677;GO:0046872;GO:0005524;GO:0006200;GO:0008094;GO:0004386
U2-associated SR140 protein-like [Danio rerio]	13	K12842	path:ko03040	GO:0003676
CCR4-NOT transcription complex subunit 7 [Danio rerio]	13	K12581	path:ko03018	GO:0000932;GO:1900153;GO:0005515;GO:0005667;GO:0005829;GO:0005975;GO:0004871;GO:0003700;GO:0004535;GO:0043928;GO:0007165;GO:0000290;GO:0003676;GO:0030014;GO:0045944;GO:0033962;GO:0060213;GO:0035195;GO:0045449
novel protein similar to human pre-mRNA cleavage complex II protein Pcf11 (PCF11) [Danio rerio]	13	K14400	path:ko03015	GO:0006886;GO:0000398;GO:0031124;GO:0006369;GO:0006379;GO:0005849
PREDICTED: ribonucleases P/MRP protein subunit POP1-like [Danio rerio]	13	K01164	path:ko03008;path:ko03013	GO:0030677;GO:0051252;GO:0004526;GO:0001682
ATP-binding cassette sub-family D member 4 [Danio rerio]	13	K05678	path:ko02010;path:ko04146	GO:0055085;GO:0005524;GO:0006200;GO:0042626;GO:0016021
phosphatidylinositol phosphate 5-kinase type III isoform b [Danio rerio]	13	K00921	path:ko00562;path:ko04070;path:ko04145;path:ko04810	GO:0016307;GO:0016020;GO:0016310;GO:0005524;GO:0035556;GO:0048471;GO:0044267;GO:0046872;GO:0046488
PREDICTED: phosphatidylinositol-4,5-bisphosphate 3-kinase catalytic subunit alpha isoform-like [Oreochromis niloticus]	13	K00922	path:ko00562;path:ko04012;path:ko04062;path:ko04066;path:ko04070;path:ko04150;path:ko04151;path:ko04210;path:ko04370;path:ko04380;path:ko04510;path:ko04620;path:ko04630;path:ko04650;path:ko04660;path:ko04662;path:ko04664;path:ko04666;path:ko04670;path:ko04722;path:ko04725;path:ko04810;path:ko04910;path:ko04914;path:ko04915;path:ko04930;path:ko04960;path:ko04973;path:ko05100;path:ko05142;path:ko05…	GO:0006006;GO:0005524;GO:0040014;GO:0044029;GO:0030295;GO:0036092;GO:0043491;GO:2000653;GO:0030027;GO:0046854;GO:2000811;GO:0016303;GO:0043560;GO:0045860;GO:0048015;GO:0033138;GO:0005943
choline/ethanolaminephosphotransferase 1 [Danio rerio]	13	K13644	path:ko00440;path:ko00564;path:ko00565;path:ko01100	GO:0008654;GO:0016020;GO:0016780
DNA methyltransferase dnmt5 [Danio rerio]	13	K00558	path:ko00270;path:ko01100	GO:0032776;GO:0003677;GO:0008168;GO:0060037;GO:0010842;GO:0051570;GO:0008270;GO:0042462;GO:0031017
PREDICTED: cGMP-dependent 3',5'-cyclic phosphodiesterase-like [Oreochromis niloticus]	13	K01120	path:ko00230;path:ko05032	GO:0030425;GO:0005783;GO:0071260;GO:0035690;GO:0071560;GO:0043116;GO:0042734;GO:0043117;GO:0030553;GO:0033159;GO:0004118;GO:0010628;GO:0048471;GO:0019933;GO:0030911;GO:0036006;GO:0006626;GO:0006198;GO:0045121;GO:0061028;GO:0030552;GO:0005759;GO:0050729;GO:0000122;GO:0019934;GO:0005829;GO:0008144;GO:0036004;GO:0030818;GO:0005886;GO:0030424;GO:0005634;GO:0046038;GO:0046069;GO:0071321;GO:0042803;GO:…
PREDICTED: adenylate cyclase type 2-like [Takifugu rubripes]	13	K08044	path:ko00230;path:ko04020;path:ko04062;path:ko04114;path:ko04270;path:ko04540;path:ko04713;path:ko04723;path:ko04724;path:ko04725;path:ko04727;path:ko04742;path:ko04911;path:ko04912;path:ko04913;path:ko04914;path:ko04915;path:ko04916;path:ko04970;path:ko04971;path:ko04972;path:ko04976;path:ko05032;path:ko05166;path:ko05414	GO:0030425;GO:0046982;GO:0035556;GO:0005737;GO:0008179;GO:0006171;GO:0004016;GO:0000166;GO:0006144;GO:0016021;GO:0005886
Novel gene	13	None	None	None
PREDICTED: hypothetical protein LOC100000596 [Danio rerio]	13	None	None	None
Si:ch211-114c12.2 [Danio rerio]	13	None	None	None
PREDICTED: putative GTP-binding protein Parf [Danio rerio]	13	None	None	None
PREDICTED: dedicator of cytokinesis protein 11-like isoform X1 [Maylandia zebra]	13	None	None	None
PREDICTED: mitochondrial fission factor-like isoform 1 [Danio rerio]	13	None	None	None
Novel gene	13	None	None	None
PREDICTED: hypothetical protein LOC100334672 [Danio rerio]	13	None	None	None
PREDICTED: urokinase plasminogen activator surface receptor-like [Danio rerio]	13	None	None	None
LOC569187 protein, partial [Danio rerio]	13	None	None	GO:0008270
PREDICTED: transmembrane protein 63B-like isoform X1 [Maylandia zebra]	13	None	None	None
calcineurin-binding protein cabin-1 [Danio rerio]	13	None	None	None
Novel gene	13	None	None	None
Novel gene	13	None	None	None
PREDICTED: transcription cofactor vestigial-like protein 4-like isoform 1 [Takifugu rubripes]	13	None	None	None
Metaxin 3 [Danio rerio]	13	None	None	GO:0006626;GO:0005741
Transmembrane protein 129 [Salmo salar]	13	None	None	GO:0016021
Novel gene	13	None	None	None
PREDICTED: bifunctional lysine-specific demethylase and histidyl-hydroxylase MINA [Ceratotherium simum simum]	13	None	None	GO:0016702;GO:0055114;GO:0000122;GO:0042254;GO:0046872;GO:0005730;GO:0005829;GO:0005667;GO:0001191
wu:fb39e12 [Danio rerio]	13	None	None	GO:0003676
PREDICTED: hypothetical protein LOC100538212 [Danio rerio]	13	None	None	None
protein PRRC1 [Danio rerio]	13	None	None	GO:0005794;GO:0034199;GO:0010669;GO:0034237;GO:0001757
Novel gene	13	None	None	None
PREDICTED: sorbin and SH3 domain-containing protein 2 [Danio rerio]	13	None	None	None
PREDICTED: adenosine receptor A3-like [Danio rerio]	13	None	None	GO:0007165;GO:0004871
Novel gene	13	None	None	None
uncharacterized protein LOC767810 precursor [Danio rerio]	13	None	None	GO:0019882;GO:0044425
Novel gene	13	None	None	None
sorting nexin family member 27 [Danio rerio]	13	None	None	GO:0007165;GO:0035091
spermatogenesis-associated protein 6 [Danio rerio]	13	None	None	None
Zgc:158644 [Danio rerio]	13	None	None	None
Novel gene	13	None	None	None
Novel gene	13	None	None	None
Novel gene	13	None	None	None
Novel gene	13	None	None	None
Novel gene	13	None	None	None
PREDICTED: hypothetical protein LOC100002952 [Danio rerio]	13	None	None	None
PREDICTED: TBC1 domain family member 9 isoform 2 [Danio rerio]	13	None	None	GO:0005097;GO:0032851;GO:0005509;GO:0005622
Novel gene	13	None	None	None
uncharacterized protein LOC503526 [Danio rerio]	13	None	None	None
PREDICTED: hypothetical protein LOC100005043 [Danio rerio]	13	None	None	None
Novel gene	13	None	None	None
Novel gene	13	None	None	None
Novel gene	13	None	None	None
Novel gene	13	None	None	None
Novel gene	13	None	None	None
PREDICTED: uncharacterized protein C1orf159-like [Maylandia zebra]	13	None	None	None
PREDICTED: retrotransposable element Tf2 155 kDa protein type 1-like [Danio rerio]	13	None	None	None
Novel gene	13	None	None	None
PREDICTED: rhophilin-1-like [Danio rerio]	13	None	None	None
Novel gene	13	None	None	None
Novel gene	13	None	None	None
Novel gene	13	None	None	None
Novel gene	13	None	None	None
Novel gene	13	None	None	None
putative membrane protein [Carassius putative membrane protein [Carassius gibelio]	13	None	None	GO:0005576
Novel gene	13	None	None	None
Novel gene	13	None	None	None
Novel gene	13	None	None	None
Novel gene	13	None	None	None
PREDICTED: protein SZT2-like [Danio rerio]	13	None	None	None
PREDICTED: cytochrome P450 2K1-like [Danio rerio]	13	None	None	GO:0009055;GO:0020037;GO:0005506;GO:0006118;GO:0055114;GO:0070330;GO:0005789;GO:0043390
PREDICTED: hypothetical protein LOC334247 [Danio rerio]	13	None	None	None
PREDICTED: transmembrane and coiled-coil domain-containing protein 3 [Danio rerio]	13	None	None	GO:0055085;GO:0006885;GO:0016021;GO:0015299;GO:0006812
PREDICTED: hypothetical protein LOC100632781 [Amphimedon queenslandica]	13	None	None	None
Novel gene	13	None	None	None
Novel gene	13	None	None	None
PREDICTED: sialoadhesin-like [Maylandia zebra]	13	None	None	None
PREDICTED: c-type lectin domain family 4 member F-like [Danio rerio]	13	None	None	GO:0030246
PREDICTED: butyrophilin subfamily 1 member A1-like [Danio rerio]	13	None	None	GO:0016021
Novel gene	13	None	None	None
PREDICTED: enzymatic polyprotein-like [Danio rerio]	13	None	None	None
Novel gene	13	None	None	None
Novel gene	13	None	None	None
hypothetical protein [Rickettsia prowazekii]	13	None	None	None
Novel gene	13	None	None	None
PREDICTED: hypothetical protein LOC100329582 [Danio rerio]	13	None	None	None
probable serine protease HTRA3 precursor [Danio rerio]	13	K08785	None	GO:0005520;GO:0001558;GO:0004252;GO:0006508;GO:0016942
pre-mRNA-processing factor 39 [Danio rerio]	13	K13217	None	GO:0006397;GO:0005634;GO:0008380
PREDICTED: voltage-gated potassium channel subunit beta-2-like isoform 2 [Oreochromis PREDICTED: voltage-gated potassium c	13	K04883	None	GO:0051291;GO:0006813;GO:0005249;GO:0015459;GO:0007268;GO:0034765;GO:0044224;GO:0005737;GO:0008076
RecName: Full=Lactation elevated protein 1 homolog B	13	K06916	None	GO:0005524
PREDICTED: poly(ADP-ribose) glycohydrolase-like isoform X1 [Maylandia zebra]	13	K07759	None	None
lamin B3 [Carassius auratus]	13	K07611	None	GO:0005198;GO:0005882
kinesin-like protein KIF23 [Danio AF139990Novel gene1 mitotic kinesin-like protein 1 [Danio rerio]	13	K10402	None	GO:0005634;GO:0007018;GO:0005874;GO:0005524;GO:0000910;GO:0005737;GO:0005875;GO:0040016;GO:0032154;GO:0003777
PREDICTED: solute carrier family 41 member 1 [Danio rerio]	13	K15122	None	GO:0006812;GO:0008324
PREDICTED: transcriptional regulator ATRX-like [Oreochromis niloticus]	13	K10779	None	GO:0070087;GO:0003677;GO:0005524;GO:0006281;GO:0004386;GO:0000228;GO:0030900;GO:0003682;GO:0008270;GO:0000792
probable sodium-coupled neutral amino acid transporter 6 [Danio rerio]	13	K14993	None	GO:0006865;GO:0016021;GO:0006814
PREDICTED: solute carrier family 41 member 3-like [Danio rerio]	13	K15122	None	GO:0006812;GO:0008324
short chain dehydrogenase/reductase family 39U, member 1 [Danio rerio]	13	K07071	None	GO:0000166;GO:0003824;GO:0044237;GO:0050662
putative deoxyribonuclease TATDN1 [Danio rerio]	13	K03424	None	GO:0005634;GO:0046872;GO:0006308;GO:0016888;GO:0090305
PREDICTED: general transcription factor 3C polypeptide 1-like [Danio rerio]	13	K15199	None	None
TNF receptor-associated protein 1 [Danio rerio]	13	K09488	None	GO:0006457;GO:0005524;GO:0051082;GO:0034599;GO:0005739
homeodomain interacting protein kinase 3b [Danio rerio]	13	K08826	None	GO:0004674;GO:0005524;GO:0042221;GO:0009069;GO:0006468
PREDICTED: utrophin [Oreochromis niloticus]	12	K10366	path:ko05410;path:ko05412;path:ko05414;path:ko05416	None
uncharacterized protein LOC560226 [Danio rerio]	12	K08878	path:ko05200;path:ko05220	GO:0030675;GO:0032496;GO:0007420;GO:0050728;GO:0050766;GO:0042472;GO:0005829;GO:0005886;GO:0030036;GO:0009069;GO:0006468;GO:0030336;GO:0032855;GO:0005543;GO:0004674;GO:0050885;GO:0051726;GO:0005089;GO:0043314
ral guanine nucleotide dissociation stimulator-like 2 [Danio rerio]	12	K08732	path:ko05200;path:ko05210;path:ko05212	None
CD2-associated protein [Danio rerio]	12	K13738	path:ko05100	GO:0000287;GO:0005847;GO:0005524;GO:0005737;GO:0007067;GO:0005730;GO:0000777;GO:0051219;GO:0000902;GO:0007507;GO:0009069;GO:0016607;GO:0005813;GO:0042277;GO:0004674;GO:0018105;GO:0051301;GO:0030529;GO:0001948;GO:0016055
transient receptor potential cation channel, subfamily M, member 6 [Danio rerio]	12	K04981	path:ko04978	GO:0055085;GO:0005524;GO:0044459;GO:0009069;GO:0006468;GO:0006811;GO:0004674;GO:0005216;GO:0016021
calcium/calmodulin-dependent protein kinase kinase 1 [Danio rerio]	12	K07359	path:ko04920;path:ko05034	GO:0004674;GO:0005524;GO:0009069;GO:0006468
PREDICTED: fibroblast growth factor receptor substrate 2 isoform 1 [Ceratotherium simum simum]	12	K12461	path:ko04722;path:ko05205	GO:0044700;GO:0009653;GO:0007165;GO:0005899;GO:0048513;GO:0044767;GO:0005158
unnamed protein product [Tetraodon nigroviridis]	12	K06103	path:ko04530	GO:0010839;GO:0030425;GO:0060170;GO:0016323;GO:0007595;GO:0005524;GO:0042043;GO:0090280;GO:0005730;GO:0005829;GO:0005911;GO:0006144;GO:0015629;GO:0042734;GO:0005516;GO:0061045;GO:0030165;GO:0005604;GO:0005652;GO:0009069;GO:0006468;GO:0016363;GO:0004385;GO:0090288;GO:0006886;GO:0004674;GO:0008022;GO:0045944;GO:0043234;GO:0001953;GO:0032403
PREDICTED: hypothetical protein LOC100334768 [Danio rerio]	12	K06107	path:ko04530	None
uncharacterized protein LOC557983 [Danio rerio]	12	K12330	path:ko04270;path:ko04810;path:ko05205	GO:0043087;GO:0038032;GO:0035023;GO:0005737;GO:0005543;GO:0005089
PREDICTED: integrin alpha-M-like [Danio rerio]	12	K06586	path:ko04151;path:ko04510;path:ko04512;path:ko04810;path:ko05410;path:ko05412;path:ko05414	GO:0016020
G protein-coupled receptor kinase interacting ArfGAP 2 [Danio rerio]	12	K12487	path:ko04144	GO:0032312;GO:0008060;GO:0008270
PREDICTED: endophilin-A3-like isoform X1 [Maylandia zebra]	12	K11247	path:ko04144	GO:0042802;GO:0005737
PREDICTED: cathepsin Z-like [Danio rerio]	12	K08568	path:ko04142	GO:0008234;GO:0006508;GO:0001525
transient receptor potential cation channel subfamily V member 1 [Salmo salar]	12	K05222	path:ko04080	GO:0055085;GO:0005216;GO:0016021;GO:0006811
hypoxia-inducible factor 1 alpha A, partial [Aspius aspius]	12	K08268	path:ko04066;path:ko04150;path:ko05200;path:ko05205;path:ko05211	None
PREDICTED: tumor necrosis factor receptor superfamily member 14-like [Danio rerio]	12	K05152	path:ko04060;path:ko05168	None
PREDICTED: LOW QUALITY PROTEIN: MDS1 and EVI1 complex locus protein EVI1 [Danio rerio]	12	K04462	path:ko04010;path:ko05200;path:ko05220	GO:0005488
PREDICTED: mitogen-activated protein kinase kinase kinase 4 [Danio rerio]	12	K04428	path:ko04010;path:ko04912	GO:0004674;GO:0005524;GO:0009069;GO:0006468
ras-related protein R-Ras [Danio Related RAS viral (r-ras) oncogene homolog [Danio rerio]	12	K07830	path:ko04010;path:ko04530;path:ko04810;path:ko05166;path:ko05205	GO:0016020;GO:0006184;GO:0007264;GO:0005525;GO:0007219;GO:0045199;GO:0003924
PREDICTED: interleukin-1 receptor-like 2-like [Danio rerio]	12	K04386	path:ko04010;path:ko04060;path:ko04064;path:ko04210;path:ko04380;path:ko04640;path:ko05146;path:ko05166	None
JNK1 [Carassius auratus red var.]	12	K04440	path:ko04010;path:ko04012;path:ko04141;path:ko04310;path:ko04380;path:ko04391;path:ko04510;path:ko04620;path:ko04621;path:ko04622;path:ko04664;path:ko04722;path:ko04723;path:ko04728;path:ko04910;path:ko04912;path:ko04914;path:ko04920;path:ko04930;path:ko05120;path:ko05131;path:ko05132;path:ko05133;path:ko05142;path:ko05145;path:ko05152;path:ko05160;path:ko05161;path:ko05164;path:ko05166;path:ko05…	GO:0005524;GO:0009069;GO:0005622;GO:0006468;GO:0007178;GO:0007254;GO:0048263;GO:0004707
Fanconi anemia, complementation group M [Danio rerio]	12	K10896	path:ko03460	GO:0044763;GO:0003677;GO:0005524;GO:0043234;GO:0044451;GO:0006259;GO:0004518;GO:0008026
RecName: Full=Telomere length regulation protein TEL2 homolog	12	K11137	path:ko03460	GO:0016020;GO:0005634;GO:0005737
DNA repair protein RAD52 homolog [Danio rerio]	12	K10873	path:ko03440	GO:0006281;GO:0006310
ribonuclease H1 [Danio rerio]	12	K03469	path:ko03030	GO:0000287;GO:0004523;GO:0051252;GO:0003676
ATP-binding cassette sub-family B member 8, mitochondrial [Danio rerio]	12	K05655	path:ko02010	GO:0055085;GO:0005524;GO:0006200;GO:0042626;GO:0005743;GO:0016021
Zgc:56175 [Danio rerio]	12	K00599	path:ko00340;path:ko00350;path:ko00624;path:ko01120	GO:0008168;GO:0032259
euchromatic histone-lysine N-methyltransferase 1b [Danio rerio]	12	K11420	path:ko00310	GO:0005634;GO:0006554;GO:0008270;GO:0005694;GO:0034968;GO:0018024
thymidine kinase 2, mitochondrial [Danio rerio]	12	K00857	path:ko00240;path:ko00983;path:ko01100	GO:0016310;GO:0005524;GO:0016301;GO:0016773;GO:0006139
uncharacterized protein LOC492517 [Danio rerio]	12	K01489	path:ko00240;path:ko00983;path:ko01100	GO:0030308;GO:0051289;GO:0004126;GO:0045980;GO:0042803;GO:0001882;GO:0009972;GO:0008270;GO:0006206
3 beta-hydroxysteroid dehydrogenase type 7 [Danio rerio]	12	K12408	path:ko00120;path:ko01100	GO:0006694;GO:0008209;GO:0016853;GO:0055114;GO:0000166;GO:0003854;GO:0008207;GO:0008210
cytochrome P450, family 46, subfamily A, polypeptide 1 [Danio rerio]	12	K07440	path:ko00120	GO:0009055;GO:0016705;GO:0020037;GO:0005506;GO:0006118;GO:0004497;GO:0055114
PREDICTED: neutral alpha-glucosidase C-like [Danio rerio]	12	K12317	path:ko00052;path:ko00500;path:ko01100	GO:0004198;GO:0030246;GO:0004553;GO:0006508;GO:0005509;GO:0005622;GO:0005975
Novel gene	12	None	None	None
Novel gene	12	None	None	None
Novel gene	12	None	None	None
Novel gene	12	None	None	None
Novel gene	12	None	None	None
PREDICTED: nischarin [Danio rerio]	12	None	None	GO:0007154;GO:0035091
Novel gene	12	None	None	None
Novel gene	12	None	None	None
PREDICTED: uncharacterized protein C2orf80 homolog [Danio rerio]	12	None	None	None
Novel gene	12	None	None	None
disrupted in schizophrenia 1 [Danio rerio]	12	None	None	GO:0060351;GO:0048701;GO:0001755;GO:0060027;GO:0010470;GO:0021755;GO:0021778
unnamed protein product [Tetraodon nigroviridis]	12	None	None	None
Novel gene	12	None	None	None
PREDICTED: hypothetical protein LOC100006784 [Danio rerio]	12	None	None	None
Novel gene	12	None	None	None
Si:ch211-181h6.2 protein [Danio rerio]	12	None	None	None
Novel gene	12	None	None	None
PREDICTED: GTPase IMAP family member 8-like [Danio rerio]	12	None	None	None
Novel gene	12	None	None	None
PREDICTED: hypothetical protein LOC100536202 [Danio rerio]	12	None	None	None
Novel gene	12	None	None	None
RecName: Full=Pleckstrin homology domain-containing family A member 7; Short=PH domain-containing family A member 7; AltName: Full=Heart adapter protein 1	12	None	None	GO:0045218;GO:0090136;GO:0055007;GO:0005813;GO:0005915;GO:0005737;GO:0070097;GO:0005543;GO:0008016
Serac1 protein [Danio rerio]	12	None	None	GO:0008654;GO:0006886;GO:0016021;GO:0005739;GO:0006505;GO:0031227;GO:0016788
RNA binding protein with multiple splicing 2 [Danio rerio]	12	None	None	GO:0000166;GO:0003676
Novel gene	12	None	None	None
PREDICTED: hypothetical protein LOC100534819 [Danio rerio]	12	None	None	None
arginine/serine-rich coiled-coil protein 2 [Danio rerio]	12	None	None	None
deafness, autosomal dominant 5 [Danio rerio]	12	None	None	GO:0042472;GO:0009889
PREDICTED: hypothetical protein LOC100006560 [Danio rerio]	12	None	None	None
cell division cycle 25 homolog d [Danio rerio]	12	None	None	GO:0000087;GO:0006470;GO:0005622;GO:0004725;GO:0006570
PREDICTED: MBT domain-containing protein 1-like [Danio rerio]	12	None	None	GO:0005634;GO:0006355;GO:0008270
dachshund homolog 1 [Danio Zgc:158869 [Danio rerio]	12	None	None	GO:0005634;GO:0000166
HSPB1-associated protein 1 homolog [Danio rerio]	12	None	None	GO:0005737
PREDICTED: hypothetical protein LOC100001422 [Danio rerio]	12	None	None	GO:0016021
Collagen alpha-1XIII chain [Salmo salar]	12	None	None	None
protein groucho-1 [Danio rerio]	12	None	None	GO:0005634;GO:0006355;GO:0030099
PREDICTED: si:ch211-205h19.1 [Danio rerio]	12	None	None	None
Novel gene	12	None	None	None
PREDICTED: tetratricopeptide repeat protein 25-like [Danio rerio]	12	None	None	None
PREDICTED: palmdelphin [Danio rerio]	12	None	None	GO:0016020;GO:0008360
Novel gene	12	None	None	None
protein NDRG2 [Danio rerio]	12	None	None	GO:0007399;GO:0030154;GO:0016055;GO:0005737
Novel gene	12	None	None	None
connector enhancer of kinase suppressor of ras 1 [Danio rerio]	12	None	None	GO:0016310;GO:0016301;GO:0005543
Novel gene	12	None	None	None
Novel gene	12	None	None	None
Novel gene	12	None	None	None
Elipsa [Danio rerio]	12	None	None	GO:0045298;GO:0042384;GO:0048793;GO:0008017;GO:0005737
Novel gene	12	None	None	None
PREDICTED: integral membrane protein GPR180-like, partial [Danio rerio]	12	None	None	GO:0050896
Novel gene	12	None	None	None
PREDICTED: hypothetical protein LOC100334463 [Danio rerio]	12	None	None	GO:0007165
PREDICTED: vomeronasal type-2 receptor 26-like [Xenopus (Silurana) tropicalis]	12	None	None	None
Novel gene	12	None	None	None
Novel gene	12	None	None	None
PREDICTED: translation factor GUF1, mitochondrial [Danio rerio]	12	None	None	GO:0043022;GO:0005759;GO:0006184;GO:0005743;GO:0045727;GO:0005525;GO:0003924
PREDICTED: uncharacterized protein C3orf18 [Danio rerio]	12	None	None	None
Novel gene	12	None	None	None
Novel gene	12	None	None	None
PREDICTED: coiled-coil domain-containing protein 57-like [Danio rerio]	12	None	None	None
Novel gene	12	None	None	None
PREDICTED: pleckstrin homology domain-containing family G member 2-like [Maylandia zebra]	12	None	None	None
uncharacterized protein LOC550414 [Danio rerio]	12	None	None	GO:0003677;GO:0005515;GO:0000785;GO:0003682;GO:0016021
PREDICTED: glycosyltransferase 1 domain-containing protein 1-like [Maylandia zebra]	12	None	None	None
PREDICTED: hypothetical protein LOC100003022 [Danio rerio]	12	None	None	None
PREDICTED: LON peptidase N-terminal domain and RING finger protein 2 [Oreochromis niloticus]	12	None	None	GO:0006508;GO:0008270;GO:0004176;GO:0006510
Novel gene	12	None	None	None
PREDICTED: TBC1 domain family member 8 [Danio rerio]	12	None	None	GO:0005097;GO:0032851;GO:0005509;GO:0005622
Novel gene	12	None	None	None
armadillo repeat protein [Danio rerio]	12	None	None	None
HAUS augmin-like complex subunit 6 [Danio rerio]	12	None	None	GO:0005815;GO:0005874;GO:0051225;GO:0005737;GO:0007067;GO:0051297;GO:0070652;GO:0051301;GO:0005819
Novel gene	12	None	None	None
nephrin precursor [Danio rerio]	12	None	None	GO:0016020;GO:0001822;GO:0003094;GO:0048741
structural maintenance of chromosomes protein 6 [Danio rerio]	12	None	None	GO:0030915;GO:0005634;GO:0051276;GO:0000724
Novel gene	12	None	None	None
Novel gene	12	None	None	None
PREDICTED: e3 ubiquitin-protein ligase listerin [Danio rerio]	12	None	None	None
Novel gene	12	None	None	None
Novel gene	12	None	None	None
PREDICTED: hypothetical protein LOC100330441 [Danio rerio]	12	None	None	None
Novel gene	12	None	None	None
Novel gene	12	None	None	None
PREDICTED: UPF0470 protein C19orf51 homolog [Danio rerio]	12	None	None	None
Novel gene	12	None	None	None
Novel gene	12	None	None	None
Novel gene	12	None	None	None
PREDICTED: GTPase IMAP family member 8-like [Danio rerio]	12	None	None	None
Novel gene	12	None	None	None
rab-3A-interacting protein [Danio rerio]	12	None	None	GO:0032402;GO:0070121
Novel gene	12	None	None	None
Novel gene	12	None	None	None
Novel gene	12	None	None	None
Novel gene	12	None	None	None
Novel gene	12	None	None	None
PREDICTED: retrotransposable element Tf2 155 kDa protein type 1-like [Danio rerio]	12	None	None	None
MHC class I protein [Carassius auratus langsdorfii]	12	None	None	None
unnamed protein product [Danio rerio]	12	None	None	None
PREDICTED: spectrin beta chain, brain 4-like [Danio rerio]	12	K06115	None	None
PREDICTED: unconventional myosin-IXa-like isoform X7 [Maylandia zebra]	12	K10360	None	None
Zgc:194249 protein [Danio rerio]	12	K04281	None	GO:0010859
probable tRNA(His) guanylyltransferase [Danio rerio]	12	K10761	None	GO:0000287;GO:0008193;GO:0006400
PREDICTED: lysine-specific demethylase 2B isoform 2 [Danio rerio]	12	K10276	None	None
PREDICTED: deoxyhypusine synthase-like [Danio rerio]	12	K00809	None	GO:0050983;GO:0016787;GO:0008612;GO:0034038
PREDICTED: bifunctional apoptosis regulator [Trichechus manatus latirostris]	12	K15684	None	None
elongation factor G, mitochondrial [Danio rerio]	12	K02355	None	GO:0005840;GO:0006184;GO:0006448;GO:0003746;GO:0003924;GO:0070125;GO:0005739;GO:0005525
PREDICTED: trafficking kinesin-binding protein 1 [Danio rerio]	12	K15369	None	None
PREDICTED: pendrin-like [Takifugu rubripes]	12	K14707	None	None
Uncharacterized protein [Dicentrarchus labrax]	12	K12012	None	None
PREDICTED: potassium voltage-gated channel subfamily KQT member 5 [Danio rerio]	11	K04930	path:ko04725	None
RNA-specific adenosine deaminase [Ctenopharyngodon idella]	11	K12968	path:ko04623;path:ko05162;path:ko05164	GO:0006396;GO:0003726;GO:0003725
novel protein similar to vertebrate vasodilator-stimulated phosphoprotein (VASP) [Danio rerio]	11	K06274	path:ko04510;path:ko04666;path:ko04670	None
PREDICTED: actin-binding LIM protein 1-like isoform X3 [Maylandia zebra]	11	K07520	path:ko04360	GO:0003779;GO:0008270;GO:0007010
transcription factor 7-like 1a [Carassius auratus]	11	K04490	path:ko04310;path:ko04390;path:ko04520;path:ko04916;path:ko05200;path:ko05210;path:ko05213;path:ko05215;path:ko05216;path:ko05217;path:ko05221;path:ko05412	GO:0030901;GO:0030178;GO:0048699;GO:0010456;GO:0006357;GO:0021513;GO:0003682;GO:0005667;GO:0043565;GO:0003700;GO:0048596;GO:0000785;GO:0060323;GO:0044212;GO:0016342;GO:0060070;GO:0030900;GO:0021903;GO:0045449;GO:0008134;GO:0008013;GO:0008284
rho guanine nucleotide exchange factor 11 [Danio rerio]	11	K12331	path:ko04270	GO:0007368;GO:0005737;GO:0032956;GO:0005543;GO:0001539;GO:0043087;GO:0038032;GO:0001965;GO:0048840;GO:0035023;GO:0005089;GO:0043149
sodium hydrogen exchanger [Cyprinus carpio]	11	K05742	path:ko04260;path:ko04810;path:ko04970;path:ko04971;path:ko04972;path:ko04976;path:ko05205	GO:0055085;GO:0015385;GO:0016021;GO:0006885;GO:0015992;GO:0006814
PREDICTED: integrin alpha-4-like [Danio rerio]	11	K06483	path:ko04151;path:ko04510;path:ko04512;path:ko04514;path:ko04640;path:ko04670;path:ko04672;path:ko04810;path:ko05140;path:ko05410;path:ko05412;path:ko05414	None
uncharacterized protein LOC767667 [Danio rerio]	11	K12186	path:ko04144	None
PREDICTED: serine/threonine-protein kinase ULK2-like [Takifugu rubripes]	11	K08269	path:ko04140;path:ko04150	GO:0048671;GO:0048675;GO:0005524;GO:0042594;GO:0004674;GO:0009069;GO:0010506;GO:0034045;GO:0046777
PREDICTED: e3 ubiquitin-protein ligase KEG [Danio rerio]	11	K10595	path:ko04120	GO:0046872;GO:0006464
PREDICTED: guanine nucleotide exchange factor VAV2 [Felis catus]	11	K05730	path:ko04062;path:ko04510;path:ko04650;path:ko04660;path:ko04662;path:ko04664;path:ko04666;path:ko04670;path:ko04810	GO:0030032;GO:0016477;GO:0005154;GO:0005737;GO:0005543;GO:0043552;GO:0043087;GO:0046872;GO:0035023;GO:0005886;GO:0005089
Daxx protein [Danio rerio]	11	K02308	path:ko04010;path:ko05014;path:ko05168	GO:0045892;GO:0016605
PREDICTED: LOW QUALITY PROTEIN: mitogen-activated protein kinase kinase kinase 5 [Danio rerio]	11	K04426	path:ko04010;path:ko04141;path:ko04722;path:ko05014	GO:0004672;GO:0005488
PREDICTED: RAS guanyl-releasing protein 2-like isoform X1 [Maylandia zebra]	11	K12361	path:ko04010;path:ko04062	GO:0043087;GO:0005509;GO:0005622;GO:0005085;GO:0051056
mitogen-activated protein kinase kinase kinase kinase 2-like [Danio rerio]	11	K04414	path:ko04010	GO:0004674;GO:0005524;GO:0005083;GO:0009069;GO:0006468
PREDICTED: hypothetical protein LOC100330701 [Danio rerio]	11	K10897	path:ko03460	None
PREDICTED: DNA repair and recombination protein RAD54B [Danio rerio]	11	K10877	path:ko03440	None
ras-related protein Rab-3B-like [Danio rerio]	11	K12837	path:ko03040	GO:0006397;GO:0005634;GO:0003723;GO:0007264;GO:0005525;GO:0046660;GO:0015031
PREDICTED: phosphatidate cytidylyltransferase 1 [Danio rerio]	11	K00981	path:ko00564;path:ko01100;path:ko04070	GO:0004605;GO:0016021;GO:0016024
PREDICTED: GPI ethanolamine phosphate transferase 3-like [Danio rerio]	11	K05288	path:ko00563;path:ko01100	GO:0008152;GO:0003824
aminoacylase-1 [Danio rerio]	11	K14677	path:ko00330;path:ko01100;path:ko01110;path:ko01210;path:ko01230	GO:0000051;GO:0006508;GO:0008237;GO:0004046;GO:0006520;GO:0005737
gamma-butyrobetaine dioxygenase [Danio rerio]	11	K00471	path:ko00310	GO:0016706;GO:0005506;GO:0045329;GO:0008270;GO:0005622;GO:0055114
membrane guanylyl cyclase OlGC2 [Oryzias latipes]	11	K12323	path:ko00230;path:ko04270	GO:0005524;GO:0006468;GO:0035556;GO:0006182;GO:0004672;GO:0016021;GO:0006144;GO:0046039;GO:0004383
PREDICTED: adenylate cyclase type 2 [Callithrix jacchus]	11	K08042	path:ko00230;path:ko04020;path:ko04062;path:ko04114;path:ko04270;path:ko04540;path:ko04713;path:ko04723;path:ko04724;path:ko04725;path:ko04727;path:ko04911;path:ko04912;path:ko04913;path:ko04914;path:ko04915;path:ko04916;path:ko04970;path:ko04971;path:ko04972;path:ko04976;path:ko05032;path:ko05166;path:ko05414	GO:0016020;GO:0016829;GO:0044464;GO:0009987;GO:0005488
para-hydroxybenzoate--polyprenyltransferase, mitochondrial [Danio Zgc:162600 protein [Danio rerio]	11	K06125	path:ko00130;path:ko01100;path:ko01110	GO:0004659;GO:0016021;GO:0006744
PREDICTED: small conductance calcium-activated potassium channel protein 3-like [Danio rerio]	11	None	None	GO:0006813;GO:0016021;GO:0005516;GO:0016286
ectopic P granules protein 5 homolog [Danio rerio]	11	None	None	None
Novel gene	11	None	None	None
PREDICTED: hypothetical protein LOC555716 [Danio rerio]	11	None	None	None
Novel gene	11	None	None	None
PREDICTED: protein furry homolog-like isoform X8 [Maylandia zebra]	11	None	None	None
uncharacterized protein LOC564685 [Danio rerio]	11	None	None	None
PREDICTED: iporin isoform X3 [Gallus gallus]	11	None	None	None
complement factor H-like 1 protein [Danio rerio]	11	None	None	None
PREDICTED: active breakpoint cluster region-related protein isoform X4 [Ochotona princeps]	11	None	None	None
solute carrier family 2 (facilitated glucose transporter), member 11-like [Danio rerio]	11	None	None	GO:0055085;GO:0016021;GO:0022891
PREDICTED: coiled-coil domain-containing protein 81-like [Anolis carolinensis]	11	None	None	None
Novel gene	11	None	None	None
myotubularin-related protein 9 [Danio rerio]	11	None	None	GO:0016311;GO:0016791
Novel gene	11	None	None	None
ZPC4 [Oryzias latipes]	11	None	None	None
Novel gene	11	None	None	None
PREDICTED: leucine-rich repeat-containing protein 45 [Danio rerio]	11	None	None	GO:0005813
lin10 [Salmo salar]	11	None	None	GO:0045941;GO:0003713;GO:0005667
Novel gene	11	None	None	None
PREDICTED: protein FAM173B-like [Maylandia zebra]	11	None	None	None
Novel gene	11	None	None	None
Novel gene	11	None	None	None
Novel gene	11	None	None	None
PREDICTED: LOW QUALITY PROTEIN: PHD finger protein 20-like protein 1 [Taeniopygia guttata]	11	None	None	GO:0008270
PREDICTED: E3 ubiquitin-protein ligase rififylin isoform 2 [Cricetulus griseus]	11	None	None	GO:0006886;GO:0008270;GO:0016023
Novel gene	11	None	None	None
pbx/knotted 1 homeobox 1.1 [Danio rerio]	11	None	None	None
PREDICTED: centrosomal protein of 112 kDa-like [Oryzias latipes]	11	None	None	None
hypothetical protein UY3Novel gene13008 [Chelonia mydas]	11	None	None	None
PREDICTED: ATP-dependent DNA helicase Q1-like [Oryzias latipes]	11	None	None	None
Novel gene	11	None	None	None
Novel gene	11	None	None	None
PREDICTED: la-related protein 1 [Danio rerio]	11	None	None	None
transmembrane protein 68 [Danio Transmembrane protein 68 [Danio rerio]	11	None	None	GO:0008152;GO:0016746;GO:0016021
PREDICTED: zinc transporter ZIP9-B-like [Danio rerio]	11	None	None	GO:0016020;GO:0055085;GO:0046873;GO:0030001
activating molecule in beclin-1-regulated autophagy [Danio rerio]	11	None	None	GO:0032502;GO:0044699;GO:0005515;GO:0009987;GO:0005737
Novel gene	11	None	None	None
PREDICTED: THUMP domain-containing protein 2 [Danio rerio]	11	None	None	None
PREDICTED: hypothetical protein LOC567758 [Danio rerio]	11	None	None	None
Novel gene	11	None	None	None
Novel gene	11	None	None	None
protein MMS22-like [Danio rerio]	11	None	None	GO:0042555;GO:0031297;GO:0035101;GO:0000724;GO:0043596
Novel gene	11	None	None	None
PREDICTED: hypothetical protein LOC100535544 [Danio rerio]	11	None	None	None
Novel gene	11	None	None	None
Novel gene	11	None	None	None
PREDICTED: hypothetical protein LOC100005159 [Danio rerio]	11	None	None	None
PREDICTED: growth arrest-specific protein 7 [Oreochromis niloticus]	11	None	None	None
Novel gene	11	None	None	None
Novel gene	11	None	None	None
Novel gene	11	None	None	None
PREDICTED: pleckstrin homology domain-containing family G member 3 [Sorex araneus]	11	None	None	None
Novel gene	11	None	None	None
MAGUK p55 subfamily member 6 [Danio rerio]	11	None	None	None
PREDICTED: uncharacterized protein C8orf41 homolog [Danio rerio]	11	None	None	None
Novel gene	11	None	None	None
Novel gene	11	None	None	None
Novel gene	11	None	None	None
Novel gene	11	None	None	None
hypothetical protein DDBNovel geneG0284049 [Dictyostelium discoideum AX4]	11	None	None	None
Novel gene	11	None	None	None
zinc finger C2HC domain-containing protein 1A [Danio rerio]	11	None	None	GO:0046872
Novel gene	11	None	None	None
uncharacterized protein LOC555377 [Danio rerio]	11	None	None	GO:0008152;GO:0008168
Novel gene	11	None	None	None
Novel gene	11	None	None	None
PREDICTED: hypothetical protein LOC100148930 [Danio rerio]	11	None	None	None
Novel gene	11	None	None	None
PREDICTED: hypothetical protein LOC100333894 [Danio rerio]	11	None	None	None
PREDICTED: hypothetical protein LOC100331751 [Danio rerio]	11	None	None	None
PREDICTED: b-cell receptor CD22-like [Danio rerio]	11	None	None	None
PREDICTED: centrosomal protein of 152 kDa-like [Danio rerio]	11	None	None	None
PREDICTED: helicase, POLQ-like [Danio rerio]	11	None	None	GO:0005524;GO:0008026;GO:0003676
Novel gene	11	None	None	None
PREDICTED: hypothetical protein LOC563780, partial [Danio rerio]	11	None	None	None
Novel gene	11	None	None	None
PREDICTED: rapamycin-insensitive companion of mTOR, partial [Danio rerio]	11	None	None	None
PREDICTED: uncharacterized protein CXorf57-like [Danio rerio]	11	None	None	None
Novel gene	11	None	None	None
Novel gene	11	None	None	None
Novel gene	11	None	None	None
Novel gene	11	None	None	None
PREDICTED: leucine-rich repeat-containing protein 16A-like [Oryzias latipes]	11	None	None	None
Novel gene	11	None	None	None
transposase [Rana pipiens]	11	None	None	None
Novel gene	11	None	None	None
Novel gene	11	None	None	None
Novel gene	11	None	None	None
LIM and calponin homology domains-containing protein 1 [Danio rerio]	11	None	None	GO:0008270
Novel gene	11	None	None	None
PREDICTED: hypothetical protein LOC100710859 [Oreochromis niloticus]	11	None	None	None
inter-alpha-trypsin inhibitor heavy chain H4 precursor [Danio rerio]	11	None	None	None
PREDICTED: hypothetical protein LOC100330441 [Danio rerio]	11	None	None	None
PREDICTED: deleted in malignant brain tumors 1 protein [Danio rerio]	11	None	None	GO:0016020;GO:0007165;GO:0005044
PREDICTED: mitochondrial carnitine/acylcarnitine carrier protein [Danio rerio]	11	K15109	None	GO:0055085;GO:0016021
PREDICTED: ubiquitin carboxyl-terminal hydrolase 32 isoform 1 [Dasypus novemcinctus]	11	K11837	None	None
kinesin-like protein KIF2C [Danio rerio]	11	K10393	None	GO:0007018;GO:0005874;GO:0005524;GO:0005875;GO:0003777
Activating transcription factor 7b [Danio rerio]	11	K09045	None	GO:0005667;GO:0006355;GO:0008270;GO:0043565;GO:0045449;GO:0003700
PREDICTED: serine/threonine-protein kinase SIK2-like [Takifugu rubripes]	11	K08286	None	GO:0000287;GO:0008140;GO:0010868;GO:0005524;GO:0007346;GO:0043276;GO:0005737;GO:0045721;GO:0019901;GO:0007243;GO:0071889;GO:0005667;GO:0000118;GO:0032792;GO:0055007;GO:0045941;GO:0042826;GO:0046626;GO:0009069;GO:0046777;GO:0010830;GO:0004674
PREDICTED: latent-transforming growth factor beta-binding protein 1, partial [Danio rerio]	11	K08023	None	None
SWI/SNF-related matrix-associated actin-dependent regulator of chromatin subfamily A containing DEAD/H box 1A [Danio rerio]	11	K14439	None	GO:0000729;GO:0035861;GO:0005634;GO:0003677;GO:0005524;GO:0043044;GO:0004386
Khdrbs1 protein [Danio rerio]	11	K13198	None	GO:0003723
PREDICTED: sodium bicarbonate transporter-like protein 11-like [Oreochromis niloticus]	11	K13862	None	GO:0015701;GO:0006821;GO:0005452;GO:0016021;GO:0005351;GO:0009401
DDB1- and CUL4-associated factor 6 [Danio rerio]	11	K11795	None	None
PREDICTED: probable G-protein coupled receptor 82-like [Rattus norvegicus]	11	K08420	None	None
PREDICTED: monocarboxylate transporter 2 [Oreochromis niloticus]	11	K08184	None	None
RING1 [Salmo salar]	11	K10695	None	GO:0008270;GO:0016874
protein pellino homolog 1 [Danio rerio]	11	K11964	None	GO:0070936;GO:0005634;GO:0031398;GO:0034141;GO:0032496;GO:0001819;GO:0004842;GO:0030890;GO:0043123;GO:0043331;GO:0042130;GO:0008063;GO:0032088;GO:0034145
PREDICTED: LOW QUALITY PROTEIN: protein Dom3Z-like [Maylandia zebra]	11	K14845	None	None
pol-like protein [Ciona intestinalis]	11	K11849	None	None
PREDICTED: probable JmjC domain-containing histone demethylation protein 2C-like [Danio rerio]	10	K11449	path:ko05202	None
heterogeneous nuclear ribonucleoprotein U-like protein 1 [Danio rerio]	10	K15047	path:ko05164	GO:0006396;GO:0030529;GO:0009615;GO:0003676
uncharacterized protein LOC100127836 [Xenopus (Silurana) tropicalis]	10	K14686	path:ko04978	GO:0035434;GO:0016021;GO:0005375;GO:0046688;GO:0042539
RORalpha1 [Ctenopharyngodon idella]	10	K08532	path:ko04710	GO:0003707;GO:0030522;GO:0005634;GO:0006355;GO:0043565;GO:0008270;GO:0043401;GO:0004879
poliovirus receptor-related 2 like precursor [Danio rerio]	10	K06531	path:ko04514;path:ko04520;path:ko05168	GO:0016021
Cdk5 protein [Danio rerio]	10	K02090	path:ko04360;path:ko05010;path:ko05030	GO:0007596;GO:0021766;GO:0010842;GO:0048935;GO:0032092;GO:0046875;GO:0004693;GO:0016572;GO:0014044;GO:0007165;GO:0021697;GO:0048709;GO:0030027;GO:0014069;GO:0046777;GO:0030175;GO:0007160;GO:0001764;GO:0007519;GO:0090314;GO:0048675;GO:0005524;GO:0030866;GO:0005886;GO:0060079;GO:2000251;GO:0030424;GO:0032801;GO:0043113;GO:0043525;GO:0000074;GO:0048148;GO:0009069;GO:0045956;GO:0043204;GO:0070509;GO:…
Sema4e protein [Danio rerio]	10	K06521	path:ko04360	GO:0007165;GO:0007275;GO:0004872;GO:0016021
PREDICTED: probable E3 ubiquitin-protein ligase DTX3-like isoform X1 [Maylandia zebra]	10	K06058	path:ko04330	GO:0008270
Ctbp2 protein [Danio rerio]	10	K04496	path:ko04310;path:ko04330;path:ko05200;path:ko05220	GO:0016323;GO:0016616;GO:0043010;GO:0051287;GO:0055114;GO:0070073;GO:0045634;GO:0060386
novel protein (zgc:56318) [Danio rerio]	10	K13342	path:ko04146	None
PREDICTED: scavenger receptor class B member 1-like isoform X1 [Maylandia zebra]	10	K13885	path:ko04145;path:ko04913;path:ko04975;path:ko04976;path:ko04977;path:ko05160	GO:0007155;GO:0016021
MHC class I antigen [Megalobrama amblycephala]	10	K06751	path:ko04144;path:ko04145;path:ko04514;path:ko04612;path:ko04650;path:ko04940;path:ko05166;path:ko05168;path:ko05169;path:ko05203;path:ko05320;path:ko05330;path:ko05332;path:ko05416	GO:0019882;GO:0042612;GO:0006955
sortilin 1, like [Danio rerio]	10	K12388	path:ko04142;path:ko04722	GO:0042221;GO:0016021
AP-4 complex subunit beta-1 [Danio Adaptor-related protein complex 4, beta 1 subunit-like [Danio rerio]	10	K12401	path:ko04142	GO:0006886;GO:0008565;GO:0030131;GO:0005802;GO:0016192
PREDICTED: eukaryotic translation initiation factor 2-alpha kinase 4 [Oreochromis niloticus]	10	K08860	path:ko04141;path:ko05010;path:ko05160;path:ko05162;path:ko05164;path:ko05168;path:ko05169	GO:0006446;GO:0005524;GO:0009069;GO:0006468;GO:0004694;GO:0042803
PREDICTED: serine/threonine-protein kinase ULK1 [Danio rerio]	10	K08269	path:ko04140;path:ko04150	GO:0016020;GO:0060560;GO:0004672;GO:0043231;GO:0007165;GO:0010646;GO:0006468;GO:0010508;GO:0048588;GO:0007409;GO:0048583;GO:0097458;GO:0051179;GO:0000407;GO:0019899;GO:0016236;GO:0030902
E3 ubiquitin-protein ligase SMURF1 [Danio rerio]	10	K04678	path:ko04120;path:ko04144;path:ko04350	GO:0048185;GO:0005737;GO:0042787;GO:0043025;GO:0030512;GO:0070412;GO:0033267;GO:0006611;GO:0005886;GO:0000209;GO:0005634;GO:0032801;GO:0031398;GO:0030509;GO:0030516;GO:0004842;GO:0030579;GO:0048180;GO:0030279;GO:0043161;GO:0070411;GO:0034394
Smad2 [Ctenopharyngodon idella]	10	K04500	path:ko04110;path:ko04144;path:ko04350;path:ko04390;path:ko04520;path:ko05142;path:ko05166;path:ko05200;path:ko05210;path:ko05212	GO:0048617;GO:0032444;GO:0031625;GO:0030513;GO:0048340;GO:0005737;GO:0030073;GO:0003690;GO:0017015;GO:0070410;GO:0009791;GO:0003682;GO:0009749;GO:0003700;GO:0033613;GO:0071141;GO:0007492;GO:0060282;GO:0045892;GO:0035265;GO:0007182;GO:0019902;GO:0045944;GO:0070411;GO:0045449;GO:0030324;GO:0009952;GO:1900224;GO:0007183;GO:0035556;GO:0051098;GO:0001707;GO:0030618;GO:0070412;GO:0060021;GO:0034713;GO:…
kit receptor tyrosine kinase a [Labeo rohita]	10	K05091	path:ko04060;path:ko04144;path:ko04151;path:ko04640;path:ko04916;path:ko05200;path:ko05221	GO:0023014;GO:0019955;GO:0005524;GO:0006468;GO:0038109;GO:0004716;GO:0005021;GO:0046872;GO:0005887;GO:0038093;GO:0048010;GO:0030318
T-cell receptor beta chain T17T-22 precursor [Salmo salar]	10	K10785	path:ko04020;path:ko04064;path:ko04514;path:ko04612;path:ko04660;path:ko04672;path:ko04940;path:ko05142;path:ko05144;path:ko05150;path:ko05162;path:ko05166;path:ko05202;path:ko05310;path:ko05320;path:ko05322;path:ko05323;path:ko05330;path:ko05332;path:ko05416	None
serine/threonine protein kinase RAF1 short form 2 [Danio rerio]	10	K08845	path:ko04012;path:ko04270;path:ko04650;path:ko04720;path:ko04726;path:ko04730;path:ko04810;path:ko04910;path:ko04914;path:ko05034;path:ko05160;path:ko05200;path:ko05205;path:ko05210;path:ko05211;path:ko05212;path:ko05213;path:ko05214;path:ko05215;path:ko05218;path:ko05219;path:ko05220;path:ko05221;path:ko05223	GO:0005057;GO:0005524;GO:0007507;GO:0009069;GO:0006468;GO:0035556;GO:0046872;GO:0004674
Calcium/calmodulin-dependent protein kinase type II gamma chain [Columba livia]	10	K04515	path:ko04012;path:ko04020;path:ko04066;path:ko04114;path:ko04310;path:ko04713;path:ko04720;path:ko04722;path:ko04725;path:ko04728;path:ko04740;path:ko04745;path:ko04911;path:ko04912;path:ko04916;path:ko04971;path:ko05031;path:ko05152;path:ko05205;path:ko05214	None
transforming growth factor, beta 1a precursor [Danio rerio]	10	K13375	path:ko04010;path:ko04060;path:ko04110;path:ko04144;path:ko04350;path:ko04380;path:ko04390;path:ko04672;path:ko05140;path:ko05142;path:ko05144;path:ko05145;path:ko05146;path:ko05152;path:ko05161;path:ko05166;path:ko05200;path:ko05205;path:ko05210;path:ko05211;path:ko05212;path:ko05220;path:ko05323;path:ko05410;path:ko05414	GO:0008083;GO:0005615;GO:0008283;GO:0007165;GO:0008270;GO:0005160;GO:0016049
DNA repair protein REV1 [Danio rerio]	10	K03515	path:ko03460	GO:0000287;GO:0003887;GO:0006281;GO:0003684;GO:0006260;GO:0042575
RecName: Full=Nibrin; AltName: Full=Nijmegen breakage syndrome protein 1 homolog Zgc:194152 [Danio rerio]	10	K10867	path:ko03440	GO:0005634;GO:0000781;GO:0006281;GO:0007126
splicing factor, arginine/serine-rich 2 [Danio rerio]	10	K12891	path:ko03040;path:ko05168	GO:0006406;GO:0016605;GO:0003723;GO:0003714;GO:0000398;GO:0016607;GO:0031124;GO:0006369;GO:0016481;GO:0005515;GO:0005681;GO:0005667;GO:0000166
PREDICTED: uncharacterized protein LOC101162527 isoform 1 [Oryzias latipes]	10	K12893	path:ko03040;path:ko05168	GO:1901363;GO:0097159
heterogeneous nuclear ribonucleoprotein M [Danio rerio]	10	K12887	path:ko03040	GO:0003723;GO:0000398;GO:0000166;GO:0030529
transformer-2 protein homolog alpha [Danio rerio]	10	K12897	path:ko03040	GO:0000166;GO:0003676
eukaryotic translation elongation factor 1 alpha 1-like [Danio rerio]	10	K03231	path:ko03013;path:ko05134	GO:0005840;GO:0006184;GO:0006448;GO:0003746;GO:0005525;GO:0003924
PREDICTED: hydroxyacyl-thioester dehydratase type 2, mitochondrial-like [Maylandia zebra]	10	K14529	path:ko03013	GO:0051252;GO:0004540;GO:0008033
ATP-binding cassette, sub-family G (WHITE), member 2c [Danio rerio]	10	K05681	path:ko02010;path:ko04976	GO:0016020;GO:0005524;GO:0016887
PREDICTED: DNA polymerase subunit gamma-2, mitochondrial [Danio rerio]	10	K02333	path:ko01100	GO:0003697;GO:0000262;GO:0003887;GO:0005515;GO:0006281;GO:0000166;GO:0006261;GO:0042575
probable asparaginyl-tRNA synthetase, mitochondrial [Danio rerio]	10	K01893	path:ko00970	GO:0006522;GO:0006531;GO:0005524;GO:0006421;GO:0004816;GO:0005737;GO:0003676
phosphomevalonate kinase [Danio Zgc:162701 protein [Danio rerio]	10	K13273	path:ko00900;path:ko01100;path:ko04146	GO:0006695;GO:0044444;GO:0004631
carbonyl reductase [NADPH]	10	K00079	path:ko00590;path:ko00980;path:ko01100;path:ko05204	GO:0000166;GO:0055114;GO:0016491
PREDICTED: diacylglycerol kinase beta [Oreochromis niloticus]	10	K00901	path:ko00561;path:ko00564;path:ko01100;path:ko04070	GO:0009395;GO:0004143;GO:0007205;GO:0046486;GO:0005509;GO:0035556
N-acetylgalactosaminyltransferase 7 [Danio rerio]	10	K00710	path:ko00512;path:ko01100	GO:0006486;GO:0016757;GO:0005794;GO:0016021
PREDICTED: gamma-glutamyltranspeptidase 1 [Danio rerio]	10	K00681	path:ko00430;path:ko00460;path:ko00480;path:ko00590;path:ko01100	None
prolyl 4-hydroxylase, alpha II subunit isoform 1 precursor (predicted) [Callicebus moloch]	10	K00472	path:ko00330;path:ko01100	GO:0016702;GO:0005783;GO:0005506;GO:0018401;GO:0031418;GO:0055114;GO:0006560;GO:0006525;GO:0004656;GO:0005581
PREDICTED: histone-lysine N-methyltransferase MLL5 [Danio rerio]	10	K09189	path:ko00310	None
PREDICTED: cGMP-inhibited 3',5'-cyclic phosphodiesterase B [Danio rerio]	10	K13296	path:ko00230;path:ko04910;path:ko04914;path:ko05032	GO:0046872;GO:0004114;GO:0007165;GO:0006144
adenylosuccinate synthetase isozyme 1 [Danio rerio]	10	K01939	path:ko00230;path:ko00250;path:ko01100	GO:0006522;GO:0000287;GO:0006531;GO:0044208;GO:0006144;GO:0005525;GO:0005737;GO:0004019
Ketohexokinase [Danio rerio]	10	K00846	path:ko00051;path:ko01100	GO:0016310;GO:0016301;GO:0016773;GO:0005737
myotubularin-related protein 7 [Danio rerio]	10	K01112	path:ko00051	GO:0016020;GO:0035335;GO:0004725;GO:0005515;GO:0046855;GO:0005829;GO:0046856;GO:0006570
PREDICTED: myotubularin-related protein 5-like [Oreochromis niloticus]	10	None	None	None
PREDICTED: class I histocompatibility antigen, F10 alpha chain-like [Danio rerio]	10	None	None	None
acyl-CoA-binding domain-containing protein 4 [Danio rerio]	10	None	None	GO:0000062
Rgs2 protein [Danio rerio]	10	None	None	GO:0038032;GO:0043547;GO:0005886;GO:0005737;GO:0005096
PREDICTED: hypothetical protein LOC556124 [Danio rerio]	10	None	None	None
zinc finger protein 414 [Danio Si:dkey-5i22.6 protein [Danio rerio]	10	None	None	GO:0005622;GO:0008270;GO:0003676
RecName: Full=DENN domain-containing protein 5B; AltName: Full=Rab6IP1-like protein	10	None	None	GO:0043087;GO:0016021;GO:0017112
Novel gene	10	None	None	None
PREDICTED: hypothetical protein LOC565615 [Danio rerio]	10	None	None	None
Novel gene	10	None	None	None
Novel gene	10	None	None	None
GTPase-activating protein and VPS9 domain-containing protein 1 [Danio rerio]	10	None	None	None
Si:busm1-6a2.1 protein, partial [Danio rerio]	10	None	None	GO:0016020;GO:0007165;GO:0004872
Novel gene	10	None	None	None
tripartite motif-containing protein [Ctenopharyngodon idella]	10	None	None	GO:0046872
uncharacterized protein LOC567059 [Danio rerio]	10	None	None	None
LOC565404 protein [Danio rerio]	10	None	None	GO:0005622;GO:0008270;GO:0003676
transmembrane protein 82-like [Danio rerio]	10	None	None	GO:0008146;GO:0005829;GO:0051923;GO:0016021;GO:0006805;GO:0050427
PREDICTED: ras guanine nucleotide exchange factor F [Danio rerio]	10	None	None	None
family with sequence similarity 105, member B [Danio rerio]	10	None	None	None
PREDICTED: sodium channel and clathrin linker 1 [Danio rerio]	10	None	None	None
Igf2bp2 protein [Danio rerio]	10	None	None	None
Novel gene	10	None	None	None
isochorismatase domain-containing protein 2, mitochondrial [Danio rerio]	10	None	None	GO:0008152;GO:0003824;GO:0005739
Novel gene	10	None	None	None
vinexin [Danio rerio]	10	None	None	GO:0008270
Dematin [Chelonia mydas]	10	None	None	None
PREDICTED: SH3 domain and tetratricopeptide repeats-containing protein 2 [Danio rerio]	10	None	None	None
B cell-specific coactivator of octamer binding factors [Ictalurus punctatus]	10	None	None	GO:0050794
uncharacterized protein LOC100037381 [Danio rerio]	10	None	None	None
beta-lactamase-like protein 2 [Danio rerio]	10	None	None	GO:0046872;GO:0016787;GO:0005739
PREDICTED: centrosomal protein of 63 kDa-like [Oreochromis niloticus]	10	None	None	GO:0000922;GO:0051225;GO:0000077;GO:0005813;GO:0005737;GO:0007067;GO:0042770;GO:0051301
PREDICTED: probable palmitoyltransferase ZDHHC1-like [Maylandia zebra]	10	None	None	GO:0046872
PREDICTED: protein transport protein Sec16A [Danio rerio]	10	None	None	None
ATPase family, AAA domain containing 5b [Danio rerio]	10	None	None	GO:0005524;GO:0017111
Novel gene	10	None	None	None
PREDICTED: calcium-dependent secretion activator 2 [Danio rerio]	10	None	None	GO:0030054;GO:0045921;GO:0016082;GO:0005543;GO:0046872;GO:0042734;GO:0015031;GO:0030659;GO:0045211
novel protein [Danio rerio]	10	None	None	None
PREDICTED: uncharacterized protein KIAA0146 homolog [Tursiops truncatus]	10	None	None	None
pericentriolar material 1 protein [Danio rerio]	10	None	None	None
SOSS complex subunit B2 [Danio SOSB2Novel geneDANRE RecName: Full=SOSS complex subunit B2; AltName: Full=Nucleic acid-binding protein 1; AltName:	10	None	None	GO:0000075;GO:0003697;GO:0010212;GO:0000724;GO:0070876
Novel gene	10	None	None	None
PREDICTED: tumor suppressor candidate 5 homolog [Danio rerio]	10	None	None	None
spindle assembly abnormal protein 6 homolog [Danio rerio]	10	None	None	None
LOC100005105 protein [Danio rerio]	10	None	None	None
Novel gene	10	None	None	None
uncharacterized protein LOC795946 [Danio rerio]	10	None	None	GO:0003676
tectonin beta-propeller repeat-containing protein 2 [Danio rerio]	10	None	None	None
Novel gene	10	None	None	None
PREDICTED: multiple C2 and transmembrane domain-containing protein 1-like [Danio rerio]	10	None	None	None
Novel gene	10	None	None	None
PREDICTED: teneurin-2 [Danio rerio]	10	None	None	GO:0007165;GO:0016021
PREDICTED: phenylserine dehydratase-like [Danio rerio]	10	None	None	None
Novel gene	10	None	None	None
Novel gene	10	None	None	None
PREDICTED: hypothetical protein LOC100707221 [Oreochromis niloticus]	10	None	None	None
PREDICTED: hypothetical protein LOC100001665 [Danio rerio]	10	None	None	None
Novel gene	10	None	None	None
RING finger E3 ubiquitin-protein ligase transcript variant 2 [Danio rerio]	10	None	None	None
Novel gene	10	None	None	None
Novel gene	10	None	None	None
FAD-dependent oxidoreductase domain-containing protein 1 [Danio rerio]	10	None	None	GO:0016021;GO:0055114;GO:0016491
Novel gene	10	None	None	None
PREDICTED: lethal(3)malignant brain tumor-like protein 3-like [Danio rerio]	10	None	None	None
AT-rich interactive domain-containing protein 4A [Danio rerio]	10	None	None	GO:0005634;GO:0003677
Novel gene	10	None	None	None
Novel gene	10	None	None	None
PREDICTED: retrotransposable element Tf2 155 kDa protein type 1-like [Danio rerio]	10	None	None	None
Novel gene	10	None	None	None
Novel gene	10	None	None	None
PREDICTED: rho GTPase-activating protein 30-like isoform X1 [Maylandia zebra]	10	None	None	GO:0007165;GO:0005622
Novel gene	10	None	None	None
Novel gene	10	None	None	None
Novel gene	10	None	None	None
PREDICTED: major facilitator superfamily domain-containing protein 2A-like [Danio rerio]	10	None	None	None
PREDICTED: multiple epidermal growth factor-like domains protein 6-like isoform X3 [Maylandia zebra]	10	None	None	None
zinc finger protein 502-like [Danio rerio]	10	None	None	None
reverse transcriptase [Fundulus heteroclitus]	10	None	None	None
Novel gene	10	None	None	None
Novel gene	10	None	None	None
Novel gene	10	None	None	None
PREDICTED: hypothetical protein LOC100699255, partial [Oreochromis niloticus]	10	None	None	GO:0016310;GO:0005524;GO:0009058;GO:0016301;GO:0016779;GO:0016773;GO:0005737
Novel gene	10	None	None	None
Novel gene	10	None	None	None
PREDICTED: integral membrane protein GPR155-like [Cavia porcellus]	10	None	None	GO:0044763
PREDICTED: pericentrin [Danio rerio]	10	None	None	None
Novel gene	10	None	None	None
Novel gene	10	None	None	None
Novel gene	10	None	None	None
Novel gene	10	None	None	None
uncharacterized protein LOC568603 [Danio rerio]	10	None	None	GO:0007165;GO:0005622
Novel gene	10	None	None	None
PREDICTED: RNA-directed DNA polymerase from mobile element jockey-like [Oryzias latipes]	10	None	None	None
uncharacterized protein LOC565061 [Danio rerio]	10	None	None	None
Novel gene	10	None	None	None
Novel gene	10	None	None	None
protein FAM69A [Danio rerio]	10	None	None	GO:0016021;GO:0005789
Hypothetical protein LOC100005569 [Danio rerio]	10	None	None	None
PREDICTED: uncharacterized protein LOC763830, partial [Strongylocentrotus purpuratus]	10	None	None	GO:0044260;GO:0090304;GO:0005488
Novel gene	10	None	None	None
PREDICTED: PQ-loop repeat-containing protein 1 [Danio rerio]	10	None	None	None
PREDICTED: guanine nucleotide exchange factor for Rab-3A-like [Danio rerio]	10	None	None	GO:0043087;GO:0017112
PREDICTED: retrotransposable element Tf2 155 kDa protein type 1-like [Danio rerio]	10	None	None	None
Novel gene	10	None	None	None
Novel gene	10	None	None	None
Novel gene	10	None	None	None
Novel gene	10	None	None	None
Novel gene	10	None	None	None
Novel gene	10	None	None	None
PREDICTED: trafficking kinesin-binding protein 1-like [Danio rerio]	10	None	None	None
PREDICTED: uncharacterized protein LOC101156956 [Oryzias latipes]	10	None	None	None
Novel gene	10	None	None	None
PREDICTED: hypothetical protein LOC555707 [Danio rerio]	10	None	None	None
Novel gene	10	None	None	None
CD4-like protein [Ctenopharyngodon idella]	10	None	None	None
Novel gene	10	None	None	None
PREDICTED: hypothetical protein LOC100147938 [Danio rerio]	10	None	None	None
PREDICTED: endoplasmic reticulum metallopeptidase 1-like [Maylandia zebra]	10	None	None	GO:0006508;GO:0008233
pol-like protein [Ceratitis capitata]	10	None	None	GO:0043170;GO:0044238;GO:0005488
BRCA1-associated ATM activator 1 [Danio rerio]	10	None	None	GO:0005634;GO:0010212
Novel gene	10	None	None	None
Novel gene	10	None	None	None
Novel gene	10	None	None	None
Novel gene	10	None	None	None
vacuolar protein sorting 13 homolog A [Danio rerio]	10	None	None	None
PREDICTED: hypothetical protein LOC569436 [Danio rerio]	10	None	None	None
Novel gene	10	None	None	None
Novel gene	10	None	None	None
PREDICTED: dmX-like protein 1-like, partial [Danio rerio]	10	None	None	None
Novel gene	10	None	None	None
Novel gene	10	None	None	None
novel zinc finger protein [Danio rerio]	10	None	None	GO:0005622;GO:0008270
sulfotransferase 1 isoform 3 [Squalius cephalus]	10	K01025	None	GO:0006790;GO:0008209;GO:0004304;GO:0006805;GO:0008210;GO:0005737;GO:0006584
PREDICTED: mediator of RNA polymerase II transcription subunit 13-like [Otolemur garnettii]	10	K15164	None	GO:0006357;GO:0016592;GO:0001104
CDC like kinase 4b [Carassius auratus]	10	K08823	None	GO:0004674;GO:0005524;GO:0009069;GO:0006468
PREDICTED: SWI/SNF-related matrix-associated actin-dependent regulator of chromatin subfamily B member 1 [Sarcophilus harrisii]	10	K11648	None	GO:0007399;GO:0015074;GO:0001741;GO:0043923;GO:0005730;GO:0051091;GO:0005667;GO:0043044;GO:0071565;GO:0008285;GO:0006281;GO:0001835;GO:0030154;GO:0002039;GO:0006337;GO:0000228;GO:0071564;GO:0003713;GO:0045944;GO:0045090;GO:0019048;GO:0016514;GO:0044772;GO:0030957
solute carrier family 38, member 8 [Danio rerio]	10	K14994	None	GO:0016021
FYVE, RhoGEF and PH domain-containing protein 4 [Danio rerio]	10	K05723	None	GO:0043087;GO:0046872;GO:0005622;GO:0035023;GO:0005543;GO:0005089
PREDICTED: mitochondrial intermediate peptidase [Danio rerio]	10	K01410	None	GO:0046872;GO:0006508;GO:0004222
PREDICTED: centromere protein J [Danio rerio]	10	K11502	None	None
PREDICTED: transcription factor CP2 [Danio rerio]	10	K09275	None	GO:0005634;GO:0003677;GO:0006355
PREDICTED: E3 ubiquitin-protein ligase HECTD1 isoform 3 [Dasypus novemcinctus]	10	K12231	None	None
PREDICTED: ras association domain-containing protein 8-like [Danio rerio]	10	K09856	None	None
Zgc:64102 protein [Danio rerio]	10	K06890	None	GO:1901215;GO:0016021;GO:0043066
PREDICTED: NADPH:adrenodoxin oxidoreductase, mitochondrial-like [Danio rerio]	10	K00528	None	GO:0005759;GO:0006694;GO:0008203;GO:0050660;GO:0006118;GO:0050661;GO:0022900;GO:0005515;GO:0005743;GO:0004324
PREDICTED: UDP-GalNAc:beta-1,3-N-acetylgalactosaminyltransferase 2-like [Oryzias latipes]	10	K09654	None	GO:0006486;GO:0016021;GO:0008378;GO:0000139
PREDICTED: axonal transport of synaptic vesicles-like, partial [Danio rerio]	10	K10392	None	GO:0045022;GO:0005524;GO:0005874;GO:0006895;GO:0001704;GO:0080025;GO:0007173;GO:0043325;GO:0008543;GO:0005769;GO:0017137;GO:0005871;GO:0008574;GO:0007492;GO:0032801;GO:0007018;GO:0032266;GO:0005547;GO:0001919
Supt5h protein [Danio rerio]	10	K15172	None	GO:0032044;GO:0032968;GO:0001764;GO:0034244;GO:0030097
solute carrier family 22 member 16 [Danio rerio]	10	K08212	None	GO:0055085;GO:0016021;GO:0022857
PREDICTED: INO80 complex subunit D [Ornithorhynchus anatinus]	10	K11668	None	None
PREDICTED: myosin-XVIIIb [Oreochromis niloticus]	10	K10362	None	GO:0005524;GO:0003774;GO:0016459
NEDD4-binding protein 2 [Danio Zgc:153456 [Danio rerio]	10	K15720	None	None
PREDICTED: AP2-associated protein kinase 1 [Danio rerio]	10	K08853	None	None
probable cation-transporting ATPase 13A2 [Danio rerio]	10	K13526	None	GO:0007626;GO:0046872;GO:0005524;GO:0019829;GO:0016021;GO:0009790;GO:0006812
PREDICTED: hypothetical protein LOC323005 [Danio rerio]	10	K12740	None	GO:0006457;GO:0003755
cadherin-23 precursor [Danio rerio]	10	K06813	None	GO:0005929;GO:0051480;GO:0006897;GO:0016021;GO:0060117;GO:0005886;GO:0035315;GO:0006816;GO:0045494;GO:0060122;GO:0015893;GO:0050957;GO:0042895;GO:0007156;GO:0005509;GO:0007605;GO:0050974;GO:0035678
PREDICTED: chromodomain-helicase-DNA-binding protein 2-like isoform X1 [Maylandia zebra]	10	K11367	None	None
Brd3b protein [Danio rerio]	10	K11721	None	GO:0006357;GO:0000785;GO:0003682;GO:0070577
PREDICTED: serine/threonine-protein kinase Nek9 [Oreochromis niloticus]	10	K08857	None	GO:0004674;GO:0005524;GO:0009069;GO:0006468
polycystin-2 [Danio rerio]	10	K04986	None	GO:0016323;GO:0005929;GO:0005783;GO:0009953;GO:0032965;GO:0072114;GO:0072019;GO:0001947;GO:0005509;GO:0003146;GO:0016328
IGHM enhancer 3a-binding transcription factor [Danio rerio]	9	K09105	path:ko05202	GO:0005654;GO:0006355;GO:0046983;GO:0001071
PREDICTED: lysine-specific demethylase 6A [Danio rerio]	9	K11447	path:ko05202	None
wilms tumor 1a [Danio rerio]	9	K09234	path:ko05202	GO:0005634;GO:0039022;GO:0006355;GO:0003676;GO:0039021;GO:0030325;GO:0008270;GO:0072149
unc-13 homolog D [Salmo salar]	9	K15621	path:ko05202	None
PREDICTED: host cell factor 1-like [Maylandia zebra]	9	K14966	path:ko05168	None
PREDICTED: kinesin light chain 1-like [Takifugu rubripes]	9	K10407	path:ko05132	GO:0005874;GO:0003777;GO:0007017;GO:0005871
PREDICTED: histone deacetylase 7-like isoform X1 [Maylandia zebra]	9	K11408	path:ko05034;path:ko05203	None
nck-associated protein 1-like [Danio rerio]	9	K05750	path:ko04810	None
clock 1a [Phreatichthys andruzzii]	9	K02223	path:ko04710;path:ko04711;path:ko04728;path:ko05168	GO:0003677;GO:0007165;GO:0046982;GO:0005737;GO:0045893;GO:0009266;GO:0009648;GO:0005667;GO:0004871;GO:0032922;GO:0045449;GO:0003700
novel protein similar to human FLJ12550 [Danio rerio]	9	K12655	path:ko04622	GO:0071108;GO:0004843;GO:0006508;GO:0032496;GO:0070536
PREDICTED: NACHT, LRR and PYD domains-containing protein 3 [Danio rerio]	9	K12800	path:ko04621;path:ko05133;path:ko05164	None
PREDICTED: MHC class II transactivator [Danio rerio]	9	K08060	path:ko04612;path:ko05145;path:ko05152;path:ko05164;path:ko05340	None
PREDICTED: alpha-actinin-2-like [Danio rerio]	9	K05699	path:ko04510;path:ko04520;path:ko04530;path:ko04670;path:ko04810;path:ko05146;path:ko05203;path:ko05322;path:ko05412	GO:0001654;GO:0007507;GO:0045214;GO:0051764;GO:0048741;GO:0003779;GO:0005509;GO:0051017
neural cell adhesion molecule L1.1 precursor [Danio rerio]	9	K06550	path:ko04360;path:ko04514	GO:0031103;GO:0007155;GO:0016021;GO:0005886
PREDICTED: semaphorin-4F-like isoform X1 [Maylandia zebra]	9	K06521	path:ko04360	None
RecName: Full=Delta-like protein D; Short=DeltaD; AltName: Full=After eight protein; Flags: Precursor deltaD transmembrane protein [Danio	9	K06051	path:ko04330	GO:0021523;GO:0060218;GO:0046331;GO:0003140;GO:0048546;GO:0048471;GO:0042384;GO:0005509;GO:0001756;GO:0016021;GO:0007219;GO:0030165;GO:0005886
PREDICTED: LOW QUALITY PROTEIN: regulatory-associated protein of mTOR [Felis catus]	9	K07204	path:ko04150;path:ko04151;path:ko04910	None
PREDICTED: ubiquitin-conjugating enzyme E2 W-like [Oryzias latipes]	9	K10688	path:ko04120	GO:0005634;GO:0005524;GO:0006281;GO:0043161;GO:0006513;GO:0006515;GO:0071218;GO:0004842
kelch-like ECH-associated protein 1a [Danio rerio]	9	K10456	path:ko04120	GO:0042221
PREDICTED: caspase-8 [Danio rerio]	9	K04398	path:ko04115;path:ko04210;path:ko04620;path:ko04621;path:ko04622;path:ko05010;path:ko05016;path:ko05134;path:ko05142;path:ko05145;path:ko05152;path:ko05161;path:ko05168;path:ko05200;path:ko05203;path:ko05416	None
STAT2 [Carassius auratus]	9	K11220	path:ko04062;path:ko04380;path:ko04620;path:ko04630;path:ko05140;path:ko05145;path:ko05152;path:ko05160;path:ko05161;path:ko05162;path:ko05164;path:ko05168;path:ko05200;path:ko05212	GO:0007165;GO:0005667;GO:0006355;GO:0005509;GO:0004871;GO:0045449;GO:0003700
interferon [Carassius auratus]	9	K05414	path:ko04060;path:ko04140;path:ko04151;path:ko04620;path:ko04622;path:ko04623;path:ko04630;path:ko04650;path:ko05152;path:ko05160;path:ko05161;path:ko05162;path:ko05164;path:ko05168;path:ko05320	None
TNF13b [Ctenopharyngodon idella]	9	K05476	path:ko04060;path:ko04064;path:ko04672;path:ko05323	GO:0005164;GO:0016020;GO:0005615;GO:0007165;GO:0005125;GO:0006955
PREDICTED: ras GTPase-activating protein 2-like [Oryzias latipes]	9	K08053	path:ko04010;path:ko05203	GO:0005622;GO:0043547;GO:0051056;GO:0005096;GO:0005543
PREDICTED: DNA repair protein RAD50 [Danio rerio]	9	K10866	path:ko03440;path:ko03450	GO:0003677;GO:0000784;GO:0005524;GO:0006308;GO:0030674;GO:0031954;GO:0032508;GO:0006302;GO:0008408;GO:0007004;GO:0008270;GO:0000014;GO:0004003;GO:0000019;GO:0030870;GO:0033674;GO:0090305;GO:0045120;GO:0005657
serine/arginine-rich splicing factor 3 [Xenopus (Silurana) tropicalis]	9	K12892	path:ko03040;path:ko05168	GO:0006406;GO:0003723;GO:0000398;GO:0008286;GO:0000166;GO:0016607;GO:0043274;GO:0031124;GO:0006369
PREDICTED: splicing factor U2AF 35 kDa subunit-like [Oreochromis niloticus]	9	K12836	path:ko03040;path:ko05131	GO:0006397;GO:0003723;GO:0050733;GO:0000166;GO:0008270;GO:0016607;GO:0008380;GO:0071013
heterogeneous nuclear ribonucleoprotein A1 [Danio rerio]	9	K12741	path:ko03040	GO:0000166;GO:0030529;GO:0003676
musashi homolog 2 [Danio rerio]	9	K14411	path:ko03015	GO:0000166;GO:0003676
PREDICTED: multidrug resistance-associated protein 9-like [Danio rerio]	9	K05672	path:ko02010	GO:0006810;GO:0000166;GO:0009987;GO:0016887
PREDICTED: DNA polymerase zeta catalytic subunit [Danio rerio]	9	K02350	path:ko01100;path:ko03460	GO:0003677;GO:0003887;GO:0006281;GO:0000166;GO:0006260;GO:0016035
flavin containing monooxygenase 5 [Danio rerio]	9	K00485	path:ko00680;path:ko00982;path:ko01120	GO:0050661;GO:0004499;GO:0050660;GO:0055114;GO:0031227
cytochrome P450, family 2, subfamily P, polypeptide 8 [Danio rerio]	9	K07418	path:ko00590;path:ko00591;path:ko01100;path:ko04726;path:ko04913	GO:0009055;GO:0020037;GO:0005506;GO:0006118;GO:0055114;GO:0016712
PREDICTED: LOW QUALITY PROTEIN: bifunctional heparan sulfate N-deacetylase/N-sulfotransferase 2 [Danio rerio]	9	K02577	path:ko00534;path:ko01100	GO:0016787;GO:0015016
PREDICTED: alpha-L-iduronidase [Danio rerio]	9	K01217	path:ko00531;path:ko01100;path:ko04142	GO:0004553;GO:0005975
UDP-N-acetylhexosamine pyrophosphorylase [Danio rerio]	9	K00972	path:ko00520;path:ko01100;path:ko01110	GO:0005634;GO:0008152;GO:0016779;GO:0005886;GO:0005737
RecName: Full=Tryptophan 2,3-dioxygenase A; Short=TDO-A; AltName: Full=Tryptamin 2,3-dioxygenase A; AltName: Full=Tryptophan oxygenase A; Short=TO-A; Short=TRPO-A	9	K00453	path:ko00380;path:ko01100	GO:0020037;GO:0019442;GO:0005506;GO:0004833;GO:0019441;GO:0055114
paraoxonase 2 [Danio rerio]	9	K01045	path:ko00363;path:ko00627;path:ko01100;path:ko01120	GO:0004064
hemK methyltransferase family member 1 [Danio rerio]	9	K00599	path:ko00340;path:ko00350;path:ko00624;path:ko01120	GO:0008276;GO:0006479;GO:0003676
PREDICTED: cytosolic 5'-nucleotidase 3-like [Takifugu rubripes]	9	K01081	path:ko00230;path:ko00240;path:ko01100;path:ko01110	GO:0000287;GO:0008253;GO:0000166;GO:0016740;GO:0005737;GO:0009117
6-phosphofructo-2-kinase/fructose-2,6-biphosphatase 2a [Danio 6-phosphofructo-2-kinase/fructose-2,6-biphosphatase 2 [Danio rerio]	9	K01103	path:ko00051;path:ko04066	GO:0006013;GO:0006003;GO:0016310;GO:0004331;GO:0005524;GO:0006000;GO:0003873
mannose-1-phosphate guanyltransferase alpha-A [Danio rerio]	9	K00966	path:ko00051;path:ko00520;path:ko01100;path:ko01110	GO:0006013;GO:0004475;GO:0009058;GO:0006000;GO:0005525
pyruvate dehydrogenase E1 alpha 1 [Danio rerio]	9	K00161	path:ko00010;path:ko00020;path:ko00620;path:ko00650;path:ko01100;path:ko01110;path:ko01120;path:ko04066	GO:0043231;GO:0006094;GO:0006096;GO:0009097;GO:0055114;GO:0009098;GO:0009099;GO:0045254;GO:0004739
Novel gene	9	None	None	None
PREDICTED: probable S-acyltransferase At2g14255-like [Maylandia zebra]	9	None	None	None
PREDICTED: oligophrenin-1-like [Oryzias latipes]	9	None	None	None
tumor protein p53 inducible protein 11b [Danio rerio]	9	None	None	None
mitotic-spindle organizing protein 2 [Danio rerio]	9	None	None	GO:0008274;GO:0005813;GO:0005819
ATP-dependent (S)-NAD(P)H-hydrate dehydratase [Danio rerio]	9	None	None	GO:0005524;GO:0046496;GO:0047453
Novel gene	9	None	None	None
Si:dkey-182g1.2 protein [Danio rerio]	9	None	None	None
uncharacterized protein LOC557149 [Danio rerio]	9	None	None	GO:0090090;GO:0005524;GO:0004672;GO:0008333;GO:0006468;GO:0005102;GO:0002092;GO:2000286;GO:2000370
FGGY carbohydrate kinase domain containing [Danio rerio]	9	None	None	GO:0016310;GO:0016301;GO:0016773;GO:0005975
Novel gene	9	None	None	None
immunoglobulin light chain [Liza aurata]	9	None	None	None
PREDICTED: ATPase family AAA domain-containing protein 2B-like [Maylandia zebra]	9	None	None	GO:0005524;GO:0017111
Novel gene	9	None	None	None
LOC555303 protein [Danio rerio]	9	None	None	None
AN1-type zinc finger protein 6 [Danio rerio]	9	None	None	GO:0003677;GO:0048008;GO:0060324;GO:0048745;GO:0001701;GO:0005737;GO:0010761;GO:0003016;GO:0001944;GO:0008270;GO:0048705
PREDICTED: mitochondrial sodium/hydrogen exchanger NHA2-like [Oreochromis niloticus]	9	None	None	GO:0055085;GO:0006885;GO:0016021;GO:0015299;GO:0006812
zinc finger protein 692 [Danio rerio]	9	None	None	GO:0070534;GO:0005730;GO:0007250;GO:0008270;GO:0004842;GO:0003676
PREDICTED: ski-like protein-like [Oreochromis niloticus]	9	None	None	None
suppressor of tumorigenicity 7 protein homolog [Danio rerio]	9	None	None	GO:0016021
nef-associated protein 1 [Danio Zgc:123172 [Danio rerio]	9	None	None	None
translin-associated factor X-interacting protein 1 [Danio rerio]	9	None	None	None
uncharacterized protein LOC556929 [Danio rerio]	9	None	None	GO:0000166;GO:0055114;GO:0016491
PREDICTED: uncharacterized protein SYNPCC7002Novel geneA1628-like [Danio rerio]	9	None	None	GO:0016787
PREDICTED: echinoderm microtubule-associated protein-like 4-like isoform X1 [Maylandia zebra]	9	None	None	None
Novel gene	9	None	None	None
hematopoietic SH2 domain-containing protein homolog [Danio rerio]	9	None	None	None
PREDICTED: hypothetical protein LOC100534841 [Danio rerio]	9	None	None	None
Novel gene	9	None	None	None
PREDICTED: mesoderm induction early response protein 2 [Danio rerio]	9	None	None	None
PREDICTED: NACHT, LRR and PYD domains-containing protein 12 [Danio rerio]	9	None	None	None
Novel gene	9	None	None	None
PREDICTED: nuclear receptor coactivator 5-like [Oryzias latipes]	9	None	None	GO:1901363;GO:0097159
Kv channel interacting protein 3, calsenilin [Xenopus (Silurana) tropicalis]	9	None	None	GO:0005509;GO:0031018
GTPase-activating Rap/Ran-GAP domain-like protein 3 [Danio rerio]	9	None	None	GO:0005083;GO:0051056;GO:0005096
BCL2-interacting killer (apoptosis-inducing) [Danio rerio]	9	None	None	None
Novel gene	9	None	None	None
Novel gene	9	None	None	None
Add3b protein [Danio rerio]	9	None	None	GO:0046872
uncharacterized protein LOC556673 [Danio rerio]	9	None	None	GO:0016790;GO:0006637
PREDICTED: protein FAM118B-like [Danio rerio]	9	None	None	None
Novel gene	9	None	None	None
PREDICTED: myomesin-2 [Danio rerio]	9	None	None	None
PREDICTED: von Willebrand factor A domain-containing protein 5A-like [Danio rerio]	9	None	None	None
Novel gene	9	None	None	None
uncharacterized protein LOC449657 [Danio rerio]	9	None	None	None
uncharacterized protein LOC619253 [Danio rerio]	9	None	None	GO:0006886;GO:0008565;GO:0007154;GO:0035091
Novel gene	9	None	None	None
PREDICTED: tensin-1 [Danio rerio]	9	None	None	GO:0046872;GO:0035556
PREDICTED: disintegrin and metalloproteinase domain-containing protein 12-like [Danio rerio]	9	None	None	None
very low-density lipoprotein receptor precursor [Danio rerio]	9	None	None	None
Novel gene	9	None	None	None
transmembrane and coiled-coil domain-containing protein 6 [Danio rerio]	9	None	None	None
PREDICTED: tensin-like C1 domain-containing phosphatase-like [Danio rerio]	9	None	None	None
PREDICTED: uncharacterized protein C5orf35-like [Danio rerio]	9	None	None	None
ankyrin repeat and sterile alpha motif domain-containing protein 1B [Danio rerio]	9	None	None	GO:0005737
Novel gene	9	None	None	None
Novel gene	9	None	None	None
arrestin 1 [Cyprinus carpio]	9	None	None	GO:0007165
PREDICTED: si:dkey-252h13.1 [Danio rerio]	9	None	None	None
p90 autoantigen [Danio rerio]	9	None	None	GO:0005515;GO:0005886;GO:0005737
zinc finger, DHHC-type containing 18a [Danio rerio]	9	None	None	GO:0008270
Novel gene	9	None	None	None
Novel gene	9	None	None	None
Novel gene	9	None	None	None
PREDICTED: transportin-1 [Danio rerio]	9	None	None	GO:0006886;GO:0005643;GO:0008565
PREDICTED: rho GTPase-activating protein 42-like isoform X1 [Maylandia zebra]	9	None	None	GO:0007165;GO:0005622;GO:0043547;GO:0005096;GO:0005543
PREDICTED: tumor necrosis factor receptor superfamily member 5 [Danio rerio]	9	None	None	None
Novel gene	9	None	None	None
Novel gene	9	None	None	None
uncharacterized protein LOC564232 [Danio rerio]	9	None	None	None
Novel gene	9	None	None	None
DNA damage-regulated autophagy modulator protein 2 [Danio rerio]	9	None	None	GO:0005794;GO:0016021;GO:0006917;GO:0005764
PREDICTED: hypothetical protein LOC100005485 [Danio rerio]	9	None	None	GO:0000122;GO:0016481;GO:0003714;GO:0005667;GO:0006200;GO:0016887
PREDICTED: retrotransposable element Tf2 155 kDa protein type 1-like, partial [Danio rerio]	9	None	None	None
Novel gene	9	None	None	None
Novel gene	9	None	None	None
progesterone-induced-blocking factor 1 [Danio rerio]	9	None	None	None
Novel gene	9	None	None	None
Zgc:112982 protein [Danio rerio]	9	None	None	None
PREDICTED: formin-like protein 3-like isoform X2 [Maylandia zebra]	9	None	None	None
PREDICTED: protein FAM116A-like [Danio rerio]	9	None	None	GO:0043087;GO:0005085;GO:0055037
Novel gene	9	None	None	None
zinc finger protein 300-like [Danio rerio]	9	None	None	GO:0005488
Novel gene	9	None	None	None
Novel gene	9	None	None	None
PREDICTED: hypothetical protein LOC100331351 [Danio rerio]	9	None	None	None
unnamed protein product [Tetraodon nigroviridis]	9	None	None	GO:0005634;GO:0006355
PREDICTED: DENN domain-containing protein 4B [Danio rerio]	9	None	None	None
Novel gene	9	None	None	None
Novel gene	9	None	None	None
UDP glucuronosyltransferase 2 family polypeptide a1 isoform 3 [Danio rerio]	9	None	None	GO:0008152;GO:0016758
PREDICTED: BAH and coiled-coil domain-containing protein 1-like [Danio rerio]	9	None	None	None
Novel gene	9	None	None	None
palmitoyltransferase ZDHHC2 [Danio rerio]	9	None	None	GO:0008270
Novel gene	9	None	None	None
Novel gene	9	None	None	None
acid trehalase-like protein 1 [Danio rerio]	9	None	None	GO:0005975;GO:0016798
PREDICTED: HEAT repeat-containing protein 7A-like [Danio rerio]	9	None	None	None
PREDICTED: transmembrane protein C9orf5-like, partial [Danio rerio]	9	None	None	None
PREDICTED: transmembrane protein 194B [Danio rerio]	9	None	None	None
uncharacterized protein LOC571418 [Danio rerio]	9	None	None	GO:0016998
Novel gene	9	None	None	None
Novel gene	9	None	None	None
PREDICTED: MAP kinase-activating death domain protein isoform 1 [Danio rerio]	9	None	None	GO:0043087;GO:0000187;GO:0016021;GO:0017112;GO:0051726;GO:0005886;GO:0042981
Novel gene	9	None	None	None
hypothetical protein CAPTEDRAFTNovel gene215047 [Capitella teleta]	9	None	None	None
Novel gene	9	None	None	None
Novel gene	9	None	None	None
PREDICTED: rho GTPase-activating protein 27-like [Danio rerio]	9	None	None	None
PREDICTED: amyloid beta A4 precursor protein-binding family A member 1 [Danio rerio]	9	None	None	None
RecName: Full=CAS1 domain-containing protein 1; Flags: Precursor	9	None	None	None
Novel gene	9	None	None	None
Novel gene	9	None	None	None
Novel gene	9	None	None	None
Novel gene	9	None	None	None
Novel gene	9	None	None	None
Novel gene	9	None	None	None
CST complex subunit CTC1 [Danio CTC1Novel geneDANRE RecName: Full=CST complex subunit CTC1; AltName: Full=Conserved telomere maintenance compon	9	None	None	GO:0000781;GO:0003677;GO:0005634
Novel gene	9	None	None	None
Novel gene	9	None	None	None
novel protein similar to vertebrate sorbin and SH3 domain containing 2 (SORBS2) [Danio rerio]	9	None	None	None
Novel gene	9	None	None	None
PREDICTED: im:7154516 [Danio rerio]	9	None	None	GO:0005739
Novel gene	9	None	None	None
Novel gene	9	None	None	None
uncharacterized protein LOC100170820 precursor [Danio rerio]	9	None	None	None
PREDICTED: hypothetical protein LOC570021 [Danio rerio]	9	None	None	None
PREDICTED: serine/threonine-protein kinase LMTK1-like [Danio rerio]	9	None	None	None
Si:dkeyp-34c12.2 protein [Danio rerio]	9	None	None	GO:0007165
PREDICTED: ubiquinone biosynthesis protein COQ4 homolog, mitochondrial-like [Oreochromis niloticus]	9	None	None	GO:0006744;GO:0005743
Novel gene	9	None	None	None
Protein tweety homolog 2-like [Dicentrarchus labrax]	9	None	None	None
Transposable element Tcb1 transposase [Harpegnathos saltator]	9	None	None	None
Novel gene	9	None	None	None
Novel gene	9	None	None	None
Novel gene	9	None	None	None
uncharacterized protein LOC619272 [Danio rerio]	9	None	None	None
rho GTPase-activating protein 11A isoform 1 [Danio rerio]	9	None	None	GO:0007165;GO:0005622
PREDICTED: LOW QUALITY PROTEIN: rootletin-like [Oreochromis niloticus]	9	None	None	None
PREDICTED: hypothetical protein LOC100537885 [Danio rerio]	9	None	None	None
PREDICTED: hypothetical protein LOC100537913 [Danio rerio]	9	None	None	None
lambda-recombinase-like protein [Tetraodon nigroviridis]	9	None	None	None
PREDICTED: uncharacterized protein LOC100891250 [Strongylocentrotus purpuratus]	9	None	None	None
Novel gene	9	None	None	None
Novel gene	9	None	None	None
Novel gene	9	None	None	None
Novel gene	9	None	None	None
UDP glucuronosyltransferase 5 family polypeptide b1 [Danio rerio]	9	None	None	GO:0008152;GO:0016758
Novel gene	9	None	None	None
Novel gene	9	None	None	None
Novel gene	9	None	None	None
Novel gene	9	None	None	None
PREDICTED: interferon-induced very large GTPase 1-like [Danio rerio]	9	None	None	None
PREDICTED: butyrophilin subfamily 3 member A3-like [Danio rerio]	9	None	None	None
RING1 and YY1-binding protein A [Danio rerio]	9	K11469	None	GO:0005634;GO:0003677;GO:0006355;GO:0008270;GO:0005737;GO:0006915
RecName: Full=F-box/LRR-repeat protein 5; AltName: Full=F-box and leucine-rich repeat protein 5	9	K10271	None	GO:0055072;GO:0005506;GO:0031146;GO:0016567;GO:0048471;GO:0019005
Monocarboxylate transporter 7, partial [Anas platyrhynchos]	9	K08183	None	None
Ptbp1b protein [Danio rerio]	9	K13218	None	GO:0006397;GO:0005634;GO:0009953;GO:0003723;GO:0060472;GO:0060729;GO:0000166;GO:0045746
CXXC finger 1, like [Danio rerio]	9	K14960	None	GO:0032776;GO:0003677;GO:0008270;GO:0001568;GO:0030097
SUMO1/sentrin/SMT3 specific peptidase 3a [Danio rerio]	9	K08593	None	GO:0006508;GO:0008234
PREDICTED: BUD13 homolog isoform 1 [Danio rerio]	9	K13106	None	None
putative deoxyribonuclease tatdn3 [Danio rerio]	9	K03424	None	GO:0005634;GO:0046872;GO:0006308;GO:0016888;GO:0090305
male-specific lethal-1-like protein [Salmo salar]	9	K13163	None	GO:0031981;GO:0016568
E3 ubiquitin-protein ligase TRIM33 [Danio rerio]	9	K08883	None	GO:0005634;GO:0003677;GO:0060215;GO:0034243;GO:0030218;GO:0016874;GO:0033333;GO:0008270;GO:0035166
PREDICTED: serine/threonine-protein phosphatase 4 catalytic subunit B-like [Oreochromis niloticus]	9	K15423	None	GO:0038061;GO:0016310;GO:0004722;GO:0007420;GO:0005737;GO:0010569;GO:0004704;GO:0005515;GO:0006470;GO:0005886;GO:0000226;GO:0005634;GO:0001525;GO:0030289;GO:0005813;GO:0009069;GO:0007178;GO:0046872;GO:0021952
solute carrier family 9, member 7 [Danio rerio]	9	K12041	None	GO:0055085;GO:0015385;GO:0016021;GO:0006885;GO:0015992;GO:0006814
speckle-type POZ protein-like A [Danio rerio]	9	K10523	None	GO:0031397;GO:0005634;GO:0043161;GO:0031463
nuclear factor related to kappa-B-binding protein [Danio rerio]	9	K11671	None	GO:0031011
PREDICTED: probable helicase senataxin [Danio rerio]	9	K10706	None	None
PREDICTED: H(+)/Cl(-) exchange transporter 5-like [Danio rerio]	9	K05014	None	GO:0055085;GO:0005524;GO:0005247;GO:0005768;GO:0006821;GO:0005794;GO:0016021;GO:0006897;GO:0045177;GO:0015297;GO:0005886
zinc transporter ZIP9 [Danio S39A9Novel geneDANRE RecName: Full=Zinc transporter ZIP9; AltName: Full=Solute carrier family 39 member 9; AltName:	9	K14715	None	GO:0055085;GO:0016021;GO:0005385;GO:0006829
PREDICTED: equilibrative nucleoside transporter 2-like [Danio rerio]	9	K15014	None	None
large neutral amino acids transporter small subunit 1 [Danio rerio]	9	K13780	None	GO:0007399;GO:0015175;GO:0055085;GO:0007596;GO:0016324;GO:0030154;GO:0050900;GO:0006520;GO:0015179;GO:0019814;GO:0015807;GO:0005829;GO:0042605;GO:0006955;GO:0015804;GO:0016021
solute carrier family 6 (neurotransmitter transporter, GABA), member 13 [Danio rerio]	9	K05039	None	GO:0016021;GO:0006812;GO:0005328;GO:0006836
Im:6896251 protein [Danio rerio]	9	K14996	None	GO:0016021
unnamed protein product [Tetraodon nigroviridis]	9	K01530	None	GO:0000287;GO:0005524;GO:0019829;GO:0015917;GO:0016021;GO:0006812;GO:0004012
PREDICTED: serine/threonine-protein kinase WNK1 [Danio rerio]	9	K08867	None	GO:0004674;GO:0005524;GO:0009069;GO:0006468;GO:0048919
LOC571373 protein [Danio rerio]	9	K08596	None	GO:0006508;GO:0008234
PREDICTED: RING finger protein 122-like, partial [Danio rerio]	9	K15699	None	GO:0008270
presenilins-associated rhomboid-like protein, mitochondrial precursor [Danio rerio]	9	K09650	None	GO:0004252;GO:0006508;GO:2001243;GO:0016021;GO:0005743;GO:0090201
PREDICTED: ATP-dependent DNA helicase Q5-like [Danio rerio]	9	K10902	None	GO:0097159;GO:1901363;GO:0004386
LOC799646 protein [Danio rerio]	9	K05167	None	GO:0009953;GO:0040037;GO:0016021;GO:0000188
PREDICTED: class E basic helix-loop-helix protein 40 [Taeniopygia guttata]	9	K07956	None	GO:0005765;GO:0007059;GO:0051301;GO:0007264;GO:0005819;GO:0031902;GO:0005525;GO:0007067
PREDICTED: F-box only protein 42-like [Takifugu rubripes]	9	K10317	None	None
DNA topoisomerase I, mitochondrial precursor [Danio rerio]	9	K03163	None	GO:0042645;GO:0003917;GO:0003918;GO:0005694;GO:0006265
PREDICTED: echinoderm microtubule-associated protein-like 4 [Ochotona princeps]	9	K15420	None	None
carboxy-terminal domain RNA polymerase II polypeptide a small phohatase 1 [Ictalurus carboxy-terminal domain RNA polymerase II	9	K15731	None	GO:0004721;GO:0006470
PREDICTED: probable cation-transporting ATPase 13A3-like [Danio rerio]	9	K14951	None	None
PREDICTED: e3 ubiquitin-protein ligase TRIM21 [Danio rerio]	9	K12015	None	GO:0008270;GO:0005622;GO:0030218
nuclear receptor subfamily 2 group C member 2 [Danio rerio]	9	K08544	None	GO:0021549;GO:0040019;GO:0003707;GO:0005634;GO:0046982;GO:0048520;GO:0004879;GO:0007283;GO:0030522;GO:0045944;GO:0051321;GO:0008270;GO:0043565;GO:0043401
PREDICTED: hypothetical protein LOC100330019 [Danio rerio]	9	K15194	None	None
PREDICTED: active breakpoint cluster region-related protein-like [Danio rerio]	8	K08878	path:ko05200;path:ko05220	None
putative estrogen receptor [Candidia barbatus]	8	K08550	path:ko04915;path:ko04961;path:ko05205	None
peptidyl-prolyl cis-trans isomerase FKBP5 [Danio rerio]	8	K09571	path:ko04915	GO:0016020;GO:0006457;GO:0003755;GO:0005634;GO:0031072;GO:0000413;GO:0005528
PREDICTED: regulating synaptic membrane exocytosis protein 2, partial [Danio rerio]	8	K15297	path:ko04911	None
PREDICTED: nuclear receptor ROR-alpha-like [Oreochromis niloticus]	8	K08533	path:ko04710	GO:0038023;GO:0050794;GO:0003677;GO:0006351;GO:0046872;GO:0005667;GO:0003700;GO:0045449
alpha-2-macroglobulin-1 [Cyprinus carpio]	8	K03910	path:ko04610	GO:0005615;GO:0001889;GO:0004866
10C light meromyosin [Ctenopharyngodon idella]	8	K10352	path:ko04530;path:ko05416	GO:0003779;GO:0005524;GO:0003774;GO:0016459;GO:0001757
LOC557935 protein [Danio rerio]	8	K05718	path:ko04514;path:ko04650;path:ko04670;path:ko04810;path:ko05144;path:ko05150;path:ko05166;path:ko05169;path:ko05323;path:ko05416	None
semaphorin-4C precursor [Danio unnamed protein product [Danio rerio]	8	K06521	path:ko04360	GO:0016020;GO:0007165;GO:0007275;GO:0004872
PREDICTED: plexin-C1 [Danio rerio]	8	K06572	path:ko04360	None
PREDICTED: collagen alpha-2(IV) chain [Saimiri boliviensis boliviensis]	8	K06237	path:ko04151;path:ko04510;path:ko04512;path:ko04974;path:ko05146;path:ko05200;path:ko05222	None
GTP-binding protein Rheb [Danio Zgc:73144 [Danio rerio]	8	K07208	path:ko04150;path:ko04151;path:ko04910	GO:0030425;GO:0008286;GO:0019003;GO:0006184;GO:0032008;GO:0007050;GO:0003924;GO:0043025;GO:0019901;GO:0046872;GO:0005681;GO:0005829;GO:0007264;GO:0005525;GO:0005886
integrin, beta 1a precursor [Danio rerio]	8	K05719	path:ko04145;path:ko04151;path:ko04360;path:ko04510;path:ko04512;path:ko04514;path:ko04670;path:ko04810;path:ko05100;path:ko05130;path:ko05131;path:ko05133;path:ko05140;path:ko05145;path:ko05200;path:ko05205;path:ko05222;path:ko05410;path:ko05412;path:ko05414	GO:0007368;GO:0001968;GO:0004872;GO:0046982;GO:0008305;GO:0007160;GO:0007229;GO:0070121;GO:0042074
PREDICTED: arf-GAP with SH3 domain, ANK repeat and PH domain-containing protein 2-like [Maylandia zebra]	8	K12488	path:ko04144;path:ko04666	None
hepatocyte growth factor-regulated tyrosine kinase substrate [Danio rerio]	8	K12182	path:ko04144;path:ko04145	GO:0006886;GO:0016310;GO:0046872;GO:0031901;GO:0019904;GO:0016301;GO:0046426;GO:0032585
PREDICTED: sortilin-like [Maylandia zebra]	8	K12388	path:ko04142;path:ko04722	GO:0016020
uncharacterized protein LOC541528 [Danio rerio]	8	K14010	path:ko04141	GO:0016021
PREDICTED: syntaxin-16 isoform 2 [Danio rerio]	8	K08489	path:ko04130	GO:0006886;GO:0005484;GO:0016020;GO:0005622;GO:0016192
PREDICTED: probable E3 ubiquitin-protein ligase TRIP12 [Danio rerio]	8	K10590	path:ko04120	GO:0005654;GO:2000780;GO:0009790;GO:0042787;GO:0004842;GO:1901315
peptidyl-prolyl cis-trans isomerase-like 2 [Danio rerio]	8	K10598	path:ko04120	GO:0006464;GO:0016853
PREDICTED: anaphase-promoting complex subunit 1 [Monodelphis domestica]	8	K03348	path:ko04110;path:ko04111;path:ko04113;path:ko04114;path:ko04120;path:ko04914;path:ko05166	GO:0070979;GO:0005680
E1A binding protein p300, partial [Ctenopharyngodon idella]	8	K04498	path:ko04066;path:ko04110;path:ko04310;path:ko04330;path:ko04350;path:ko04520;path:ko04630;path:ko04720;path:ko04916;path:ko05016;path:ko05152;path:ko05161;path:ko05164;path:ko05166;path:ko05168;path:ko05169;path:ko05200;path:ko05203;path:ko05211;path:ko05215	GO:0045941;GO:0004402;GO:0006355;GO:0042967;GO:0016573;GO:0003713;GO:0005667;GO:0008270;GO:0000123
TGF-beta-activated kinase 1 and MAP3K7-binding protein 3 [Danio rerio]	8	K12793	path:ko04064;path:ko04621	GO:0016310;GO:0016301;GO:0008270;GO:0005622
uncharacterized protein LOC100150203 precursor [Danio rerio]	8	K05434	path:ko04060;path:ko04630	None
ras guanyl-releasing protein 3 [Danio rerio]	8	K12362	path:ko04010;path:ko04662	GO:0043087;GO:0005509;GO:0005622;GO:0005085;GO:0051056
PREDICTED: filamin-C, partial [Danio rerio]	8	K04437	path:ko04010;path:ko04510;path:ko05132;path:ko05205	None
fanconi anemia complementation group G protein [Danio rerio]	8	K10894	path:ko03460	None
Mus81 protein [Danio rerio]	8	K08991	path:ko03440;path:ko03460	GO:0005634;GO:0003677;GO:0046872;GO:0006281;GO:0006310;GO:0004519
meiotic recombination 11 homolog A [Danio rerio]	8	K10865	path:ko03440;path:ko03450	GO:0003677;GO:0000781;GO:0031954;GO:0032508;GO:0006302;GO:0005730;GO:0008283;GO:0007131;GO:0030145;GO:0007129;GO:0005654;GO:0007507;GO:0000790;GO:0004003;GO:0048471;GO:0000075;GO:0004527;GO:0008022;GO:0007062;GO:0000794;GO:0030870;GO:0032876;GO:0090305;GO:0033674;GO:0004519;GO:0005657;GO:0000723
PREDICTED: DNA excision repair protein ERCC-6 [Danio rerio]	8	K10841	path:ko03420	GO:0003677;GO:0005524;GO:0004386
3-phosphoinositide-dependent protein kinase 1 precursor [Danio rerio]	8	K06276	path:ko03320;path:ko04150;path:ko04151;path:ko04510;path:ko04910;path:ko04960;path:ko05213;path:ko05215;path:ko05223	GO:0004674;GO:0005524;GO:0009069;GO:0006468
pre-mRNA-splicing factor 38B [Danio PR38BNovel geneDANRE RecName: Full=Pre-mRNA-splicing factor 38B PRP38 pre-mRNA proces	8	K12850	path:ko03040	GO:0006397;GO:0005681;GO:0008380
musashi homolog 2 [Danio rerio]	8	K14411	path:ko03015	GO:0000166;GO:0003676
WD repeat-containing protein 33 isoform 1 [Danio rerio]	8	K15542	path:ko03015	None
PREDICTED: eukaryotic translation initiation factor 4 gamma 3 [Danio rerio]	8	K03260	path:ko03013;path:ko05416	GO:0016070;GO:0003677;GO:0003723
sec13-like protein [Danio rerio]	8	K14299	path:ko03013	GO:0051315;GO:0007080;GO:0051301;GO:0031080;GO:0006999;GO:0000777;GO:0015031;GO:0051028
PREDICTED: multidrug resistance-associated protein 7-like [Oryzias latipes]	8	K05674	path:ko02010	None
PREDICTED: multidrug resistance-associated protein 5-like isoform X1 [Maylandia zebra]	8	K05668	path:ko02010	GO:0055085;GO:0005524;GO:0015711;GO:0042626;GO:0005887;GO:0030213;GO:0006200;GO:0005975;GO:0008514
valyl-tRNA synthetase, mitochondrial [Danio rerio]	8	K01873	path:ko00970	GO:0005524;GO:0002161;GO:0004832;GO:0006438;GO:0009097;GO:0005737;GO:0009098;GO:0009099
farnesyl pyrophosphate synthase [Danio rerio]	8	K00787	path:ko00900;path:ko01100;path:ko01110;path:ko05164;path:ko05166	GO:0008299;GO:0016740
PREDICTED: LAG1 longevity assurance homolog 1 [Danio rerio]	8	K04710	path:ko00600;path:ko01100	GO:0016021;GO:0042967;GO:0050291;GO:0006687
prostaglandin D2 synthase a precursor [Danio rerio]	8	K01830	path:ko00590;path:ko01100	GO:0006810;GO:0005576;GO:0005215;GO:0006629;GO:0036094
PREDICTED: phospholipase D2 [Danio rerio]	8	K01115	path:ko00564;path:ko00565;path:ko01100;path:ko04144;path:ko04666;path:ko04724;path:ko04912	GO:0008152;GO:0007154;GO:0003824;GO:0035091
lysophosphatidylcholine acyltransferase 1 [Danio rerio]	8	K13510	path:ko00564;path:ko00565;path:ko01100	GO:0047192;GO:0047184;GO:0046486;GO:0042967;GO:0000139;GO:0008654;GO:0005509;GO:0016021;GO:0005789
PREDICTED: neuropathy target esterase [Danio rerio]	8	K14676	path:ko00564	None
GPI mannosyltransferase 3 [Danio PIGBNovel geneDANRE RecName: Full=GPI mannosyltransferase 3; AltName: Full=GPI mannosyltransferase III; Short=GPI-M	8	K05286	path:ko00563;path:ko01100	GO:0006506;GO:0016757;GO:0016021;GO:0031227
Lipin 1 [Danio rerio]	8	K15728	path:ko00561;path:ko00564;path:ko01100	GO:0006642;GO:0005737;GO:0006687;GO:0031065;GO:0000122;GO:0005667;GO:0000118;GO:0000266;GO:0009395;GO:0031529;GO:0031532;GO:0045941;GO:0007165;GO:0045598;GO:0042826;GO:0001085;GO:0042975;GO:0032869;GO:0003713;GO:0045944;GO:0008195;GO:0009062
O-linked N-acetylglucosamine transferase isoform 4 [Danio rerio]	8	K09667	path:ko00514	GO:0016262;GO:0006493
hypothetical protein DDBNovel geneG0267884 [Dictyostelium discoideum AX4]	8	K03847	path:ko00510;path:ko00513;path:ko01100	None
PREDICTED: probable arylformamidase-like isoform 1 [Danio rerio]	8	K01432	path:ko00380;path:ko00630;path:ko01100	GO:0005634;GO:0005829;GO:0046487;GO:0004061;GO:0019441
SET domian bifurcated 1 b [Danio rerio]	8	K11421	path:ko00310	GO:0005634;GO:0003677;GO:0006355;GO:0005694;GO:0034968;GO:0006554;GO:0008270;GO:0018024
isobutyryl-CoA dehydrogenase, mitochondrial [Danio rerio]	8	K11538	path:ko00280;path:ko01100	GO:0050660;GO:0006118;GO:0003995;GO:0055114
novel protein containing a homocysteine S-methyltransferase domain [Danio rerio]	8	K00547	path:ko00270;path:ko01100;path:ko01110	GO:0006555;GO:0008898
DNA (cytosine-5-)-methyltransferase 4 [Danio rerio]	8	K00558	path:ko00270;path:ko01100	GO:0003677;GO:0008168;GO:0006306
Im:7150662 protein [Danio rerio]	8	K00814	path:ko00250;path:ko00710;path:ko01100;path:ko01120;path:ko01210;path:ko01230	GO:0005759;GO:0008652;GO:0042853;GO:0006531;GO:0004021;GO:0015976;GO:0034641;GO:0006103;GO:0030170
high affinity cAMP-specific and IBMX-insensitive 3',5'-cyclic phosphodiesterase 8A [Danio rerio]	8	K01120	path:ko00230;path:ko05032	GO:0046872;GO:0004114;GO:0000160;GO:0006355;GO:0006144;GO:0035556;GO:0045449;GO:0000156
uncharacterized protein LOC402865 [Danio rerio]	8	K01239	path:ko00230;path:ko01100	None
PREDICTED: xanthine dehydrogenase/oxidase [Danio rerio]	8	K00106	path:ko00230;path:ko00232;path:ko00983;path:ko01100;path:ko01110;path:ko01120;path:ko04146	GO:0008762;GO:0051537;GO:0010627;GO:0005506;GO:0009968;GO:0050660;GO:0006118;GO:0004854;GO:0048731;GO:0055114;GO:0048522;GO:0043546;GO:0005829;GO:0031323;GO:0034418;GO:0010605;GO:0009055;GO:0030856;GO:0004855;GO:0030151;GO:0044767;GO:0006040;GO:0045596;GO:0009115
L-xylulose reductase [Danio Dicarbonyl/L-xylulose reductase [Danio rerio]	8	K03331	path:ko00040;path:ko01100	GO:0016020;GO:0006006;GO:0006739;GO:0051289;GO:0005903;GO:0005881;GO:0006118;GO:0050038;GO:0005902;GO:0055114;GO:0005997;GO:0000166;GO:0042732;GO:0016655
RecName: Full=Aldehyde dehydrogenase family 9 member A1-B	8	K00149	path:ko00010;path:ko00053;path:ko00071;path:ko00280;path:ko00310;path:ko00330;path:ko00340;path:ko00380;path:ko00410;path:ko00561;path:ko00620;path:ko00640;path:ko01100;path:ko01110;path:ko01120	GO:0019285;GO:0006544;GO:0006566;GO:0055114;GO:0005737;GO:0006563;GO:0008802
aldehyde dehydrogenase family 16 member A1 [Danio rerio]	8	K00128	path:ko00010;path:ko00040;path:ko00053;path:ko00071;path:ko00280;path:ko00310;path:ko00330;path:ko00340;path:ko00380;path:ko00410;path:ko00561;path:ko00620;path:ko00625;path:ko00640;path:ko00903;path:ko01100;path:ko01110;path:ko01120	GO:0016620;GO:0055114
PREDICTED: hypothetical protein LOC555531 [Danio rerio]	8	None	None	None
Novel gene	8	None	None	None
PREDICTED: protein FAM132B [Danio rerio]	8	None	None	GO:0017017;GO:0006470;GO:0004725;GO:0006570
tRNA methyltransferase 10 homolog B [Danio rerio]	8	None	None	GO:0008168;GO:0032259
PREDICTED: hypothetical protein LOC368364 [Danio rerio]	8	None	None	None
uncharacterized protein LOC565020 [Danio rerio]	8	None	None	None
transmembrane channel-like protein 6 [Danio rerio]	8	None	None	GO:0016021
Novel gene	8	None	None	None
zinc finger CCHC domain-containing protein 4 [Danio rerio]	8	None	None	GO:0008168;GO:0008270;GO:0032259;GO:0003676
uncharacterized protein LOC100170794 precursor [Danio rerio]	8	None	None	GO:0005783;GO:0005524;GO:0051085;GO:0017111
PREDICTED: zinc finger protein 574-like [Danio rerio]	8	None	None	None
Golgin subfamily A member 1 [Danio golgin97 [Danio rerio]	8	None	None	None
PREDICTED: folliculin-interacting protein 1-like isoform X2 [Maylandia zebra]	8	None	None	GO:0032007;GO:0043154;GO:0009267;GO:0002904;GO:0005085;GO:0002327;GO:2000973;GO:0005737;GO:0000122;GO:0043087;GO:0001934
PREDICTED: myosin phosphatase Rho-interacting protein-like isoform X6 [Maylandia zebra]	8	None	None	None
PREDICTED: uncharacterized protein C12orf69-like [Equus caballus]	8	None	None	None
Novel gene	8	None	None	None
PREDICTED: b-cell receptor CD22-like [Danio rerio]	8	None	None	None
Novel gene	8	None	None	None
PREDICTED: transposon TX1 uncharacterized 149 kDa protein-like [Danio rerio]	8	None	None	None
disks large homolog 5 [Danio rerio]	8	None	None	GO:0005622;GO:0042981
PREDICTED: hypothetical protein LOC100333208 [Danio rerio]	8	None	None	None
PPPDE peptidase domain-containing protein 2 [Danio rerio]	8	None	None	GO:0005634;GO:0008233;GO:0006508;GO:0005737
TC1-like transposase [Cyprinus carpio]	8	None	None	None
Novel gene	8	None	None	None
protein scribble homolog [Danio SCRIBNovel geneDANRE RecName: Full=Protein scribble homolog; AltName: Full=Scribble1 BAE07162.1	8	None	None	GO:0031252;GO:0000132;GO:0060561;GO:0005737;GO:0043065;GO:0008283;GO:0005913;GO:0005515;GO:0042734;GO:0005886;GO:0045211;GO:0032863;GO:0045930;GO:0016337;GO:0060027;GO:0001764;GO:0035089;GO:0014021;GO:0050918
Novel gene	8	None	None	None
novel protein similar to H.sapiens NSUN4, NOL1/NOP2/Sun domain family, member 4 (NSUN4, zgc:101708) [Danio rerio]	8	None	None	GO:0008168;GO:0032259
unnamed protein product [Tetraodon nigroviridis]	8	None	None	GO:0003006;GO:0031090;GO:0031410;GO:0031988;GO:0044702;GO:0019953;GO:0012505;GO:0005794;GO:0032501;GO:0048468;GO:0048610
Novel gene	8	None	None	None
protein lin-54 homolog [Danio LIN54Novel geneDANRE RecName: Full=Protein lin-54 homolog Zgc:152921 [Danio rerio]	8	None	None	GO:0005634;GO:0003677;GO:0006355;GO:0007049
PREDICTED: hypothetical protein LOC100537084 [Danio rerio]	8	None	None	None
PREDICTED: post-GPI attachment to proteins factor 2-like [Oreochromis niloticus]	8	None	None	None
Novel gene	8	None	None	None
PREDICTED: hypothetical protein LOC100537318 [Danio rerio]	8	None	None	None
PREDICTED: eukaryotic translation initiation factor 4E transporter-like isoform X3 [Maylandia zebra]	8	None	None	GO:0005840;GO:0006446;GO:0003743
Novel gene	8	None	None	None
Enah/Vasp-like a [Danio rerio]	8	None	None	GO:0003779;GO:0005856;GO:0008154;GO:0051289;GO:0017124
PREDICTED: FAST kinase domain-containing protein 3 [Danio rerio]	8	None	None	GO:0004672
Novel gene	8	None	None	None
Novel gene	8	None	None	None
PREDICTED: LOW QUALITY PROTEIN: tumor necrosis factor receptor superfamily member 4 [Ovis aries]	8	None	None	None
PREDICTED: zinc finger Ran-binding domain-containing protein 2-like [Oryzias latipes]	8	None	None	None
tumor suppressor candidate 4 [Danio rerio]	8	None	None	GO:0004672;GO:0006468;GO:0033673;GO:0005737
metallophosphoesterase 1 [Danio MPPE1Novel geneDANRE RecName: Full=Metallophosphoesterase 1; AltName: Full=Post-GPI attachment to proteins factor	8	None	None	GO:0070971;GO:0006506;GO:0033116;GO:0005801;GO:0034235;GO:0008081;GO:0005794;GO:0016021;GO:0006888;GO:0030145
GLIPR1-like protein 1 precursor [Esox lucius]	8	None	None	None
PREDICTED: uncharacterized protein LOC101163470 [Oryzias latipes]	8	None	None	None
Ttrap protein [Danio rerio]	8	None	None	GO:0000287;GO:0016605;GO:0007368;GO:0060027;GO:0004518;GO:0006302;GO:0070260;GO:0003697;GO:0030512;GO:0030145
Novel gene	8	None	None	None
protein ripply3 [Danio rerio]	8	None	None	GO:0045892;GO:0005634;GO:0007275;GO:0043433
PREDICTED: WD repeat-containing protein 59 [Oreochromis niloticus]	8	None	None	None
PREDICTED: hypothetical protein LOC563788 [Danio rerio]	8	None	None	None
hydroxylysine kinase [Danio AGPD1Novel geneDANRE RecName: Full=Hydroxylysine kinase; Short=5-hydroxy-L-lysine kinase AAI54452.1	8	None	None	GO:0016310;GO:0047992;GO:0006554;GO:0005737
PREDICTED: SET domain-containing protein 5 [Danio rerio]	8	None	None	None
PREDICTED: uncharacterized protein LOC101483126 [Maylandia zebra]	8	None	None	None
Novel gene	8	None	None	None
metal regulatory transcription factor 1 [Danio rerio]	8	None	None	GO:0005634;GO:0046686;GO:0008270;GO:0010043;GO:0005737;GO:0003676
PREDICTED: ankyrin repeat and zinc finger domain-containing protein 1 [Danio rerio]	8	None	None	None
transmembrane and tetratricopeptide repeat containing 4 [Danio rerio]	8	None	None	None
PREDICTED: RILP-like protein 1-like isoform X4 [Maylandia zebra]	8	None	None	GO:0005634;GO:0005829;GO:0005886;GO:1901214
PREDICTED: rhomboid family member 1-like [Danio rerio]	8	None	None	GO:0004252;GO:0016477;GO:0050709;GO:0019838;GO:0000139;GO:0061136;GO:0008283;GO:0042058;GO:0016021;GO:0005789
Rho GTPase activating protein 4 [Danio rerio]	8	None	None	GO:0007165;GO:0005622
Novel gene	8	None	None	None
A-kinase anchor protein 8-like [Danio rerio]	8	None	None	GO:0005622;GO:0005488
Novel gene	8	None	None	None
Novel gene	8	None	None	None
Novel gene	8	None	None	None
SLAIN motif family, member 2 [Xenopus (Silurana) tropicalis]	8	None	None	None
Novel gene	8	None	None	None
Novel gene	8	None	None	None
Novel gene	8	None	None	None
PREDICTED: uncharacterized protein C6orf150-like, partial [Danio rerio]	8	None	None	None
PREDICTED: homeobox-containing protein 1-like isoform X3 [Maylandia zebra]	8	None	None	GO:0005667;GO:0043565;GO:0045449;GO:0003700;GO:0045893
PREDICTED: protein FAM188B-like [Danio rerio]	8	None	None	None
PREDICTED: interferon-induced protein with tetratricopeptide repeats 5-like [Danio rerio]	8	None	None	None
Novel gene	8	None	None	None
very-long-chain (3R)-3-hydroxyacyl-[acyl-carrier protein]	8	None	None	GO:0016829;GO:0016021;GO:0006633;GO:0005789
Novel gene	8	None	None	None
Novel gene	8	None	None	None
major facilitator superfamily domain-containing protein 6-A [Danio rerio]	8	None	None	GO:0055085;GO:0016021
GRIP1-associated protein 1 [Danio rerio]	8	None	None	None
Novel gene	8	None	None	None
PREDICTED: TBC1 domain family member 12-like [Danio rerio]	8	None	None	None
Novel gene	8	None	None	None
PREDICTED: G protein-activated inward rectifier potassium channel 2-like [Danio rerio]	8	None	None	GO:0006813;GO:0005242;GO:0034765;GO:0008076
Novel gene	8	None	None	None
Novel gene	8	None	None	None
C2 domain-containing protein 2-like [Danio rerio]	8	None	None	None
PREDICTED: FERM domain-containing protein 4B-like isoform X4 [Maylandia zebra]	8	None	None	None
Novel gene	8	None	None	None
SI:dZ69G10.5 (novel protein similar to human intersectin (SH3 domain protein, ITSN1), long variant) [Danio rerio]	8	None	None	GO:0051897;GO:0048011;GO:0030054;GO:0005829;GO:0045202;GO:0005886;GO:0070064;GO:0043085;GO:0032947;GO:0048488;GO:0019209;GO:0043524;GO:0030027;GO:0043005;GO:0005543;GO:0043087;GO:0042327;GO:0030139;GO:0005509;GO:0005905;GO:0035023;GO:0005089
Novel gene	8	None	None	None
PREDICTED: collagen and calcium-binding EGF domain-containing protein 1-like [Maylandia zebra]	8	None	None	GO:0005509
PREDICTED: putative methyltransferase NSUN6-like [Danio rerio]	8	None	None	GO:0016740
PREDICTED: hypothetical protein LOC100707133 [Oreochromis niloticus]	8	None	None	None
Novel gene	8	None	None	None
Novel gene	8	None	None	None
Novel gene	8	None	None	None
Novel gene	8	None	None	None
breast cancer metastasis-suppressor 1-like protein-A [Danio rerio]	8	None	None	GO:0005634;GO:0006355
PREDICTED: hypothetical protein LOC100007948 [Danio rerio]	8	None	None	GO:0042802
Novel gene	8	None	None	None
PREDICTED: si:ch211-193k19.1 [Danio rerio]	8	None	None	GO:0016020;GO:0044433
Novel gene	8	None	None	None
constitutive coactivator of peroxisome proliferator-activated receptor gamma [Danio rerio]	8	None	None	GO:0005634
Novel gene	8	None	None	None
Novel gene	8	None	None	None
PREDICTED: hypothetical protein LOC100534836, partial [Danio rerio]	8	None	None	None
Para-nitrobenzyl esterase [Salmo salar]	8	None	None	None
PREDICTED: hypothetical protein LOC368753 [Danio rerio]	8	None	None	None
Chloroplast, high sulfur B2-like protein [Theobroma cacao]	8	None	None	GO:0050794
Novel gene	8	None	None	None
uncharacterized protein LOC566600 [Danio rerio]	8	None	None	None
PREDICTED: UPF0317 protein C14orf159 homolog, mitochondrial isoform 1 [Danio rerio]	8	None	None	None
PREDICTED: hypothetical protein LOC100536685 [Danio rerio]	8	None	None	None
Novel gene	8	None	None	None
TBC1 domain family member 8B [Danio rerio]	8	None	None	GO:0005097;GO:0032851;GO:0005509;GO:0005622
Novel gene	8	None	None	None
uncharacterized protein LOC799904 precursor [Danio rerio]	8	None	None	None
Novel gene	8	None	None	None
Novel gene	8	None	None	None
regulator of G-protein signaling 19 [Danio rerio]	8	None	None	GO:0038032
Novel gene	8	None	None	None
Novel gene	8	None	None	None
PREDICTED: Bardet-Biedl syndrome 4 protein [Oreochromis niloticus]	8	None	None	None
Novel gene	8	None	None	None
PREDICTED: vacuolar protein sorting-associated protein 13C-like [Oreochromis niloticus]	8	None	None	None
Novel gene	8	None	None	None
Novel gene	8	None	None	None
Novel gene	8	None	None	None
cell wall-associated hydrolase [Burkholderia multivorans ATCC 17616]	8	None	None	None
Novel gene	8	None	None	None
Novel gene	8	None	None	None
Novel gene	8	None	None	None
Integral membrane protein GPR177 [Salmo salar]	8	None	None	GO:0016055;GO:0017147
lisH domain and HEAT repeat-containing protein KIAA1468 homolog [Danio rerio]	8	None	None	None
lambda-recombinase-like protein [Tetraodon nigroviridis]	8	None	None	None
uncharacterized protein LOC100135244 [Xenopus (Silurana) tropicalis]	8	None	None	GO:0050482;GO:0019369;GO:0034638;GO:0046338;GO:0008219;GO:0047499;GO:0001516;GO:0005778;GO:0043651
PREDICTED: glucuronokinase 1-like [Maylandia zebra]	8	None	None	GO:0016310;GO:0005524;GO:0009058;GO:0016301;GO:0016779;GO:0016773;GO:0005737
PREDICTED: palmitoyltransferase ZDHHC3 [Taeniopygia guttata]	8	None	None	None
Novel gene	8	None	None	None
PREDICTED: protein ITFG3-like [Danio rerio]	8	None	None	None
PREDICTED: hypothetical protein LOC100535820, partial [Danio rerio]	8	None	None	None
transferrin receptor protein 2 [Danio rerio]	8	None	None	GO:0006508;GO:0008233
Novel gene	8	None	None	None
PREDICTED: uncharacterized protein C12orf69 homolog [Echinops telfairi]	8	None	None	None
PREDICTED: retrotransposable element Tf2 155 kDa protein type 1-like [Danio rerio]	8	None	None	None
Novel gene	8	None	None	None
Novel gene	8	None	None	None
Novel gene	8	None	None	None
PREDICTED: hypothetical protein LOC572443 [Danio rerio]	8	None	None	None
PREDICTED: zinc finger protein 12-like [Ceratitis capitata]	8	None	None	None
Novel gene	8	None	None	None
Novel gene	8	None	None	None
Novel gene	8	None	None	None
Novel gene	8	None	None	None
Novel gene	8	None	None	None
Novel gene	8	None	None	None
PREDICTED: a-kinase anchor protein 13-like, partial [Danio rerio]	8	None	None	None
Novel gene	8	None	None	None
Novel gene	8	None	None	None
PREDICTED: retrotransposable element Tf2 155 kDa protein type 1-like [Danio rerio]	8	None	None	None
protein tyrosine phosphatase domain-containing protein 1 [Danio rerio]	8	None	None	GO:0008138;GO:0006470;GO:0030030;GO:0004725;GO:0006570
Novel gene	8	None	None	None
PREDICTED: hypothetical protein LOC572344 [Danio rerio]	8	None	None	None
Novel gene	8	None	None	None
PREDICTED: pleckstrin homology domain-containing family A member 5 [Danio rerio]	8	None	None	GO:0005515;GO:0005543
LOC571363 protein, partial [Danio rerio]	8	None	None	None
PREDICTED: cysteine-rich motor neuron 1 protein-like [Takifugu rubripes]	8	None	None	None
Novel gene	8	None	None	None
Novel gene	8	None	None	None
Novel gene	8	None	None	None
Novel gene	8	None	None	None
Novel gene	8	None	None	None
Novel gene	8	None	None	None
PREDICTED: c-C motif chemokine 2 [Danio rerio]	8	None	None	None
Novel gene	8	None	None	None
Novel gene	8	None	None	None
Novel gene	8	None	None	None
PREDICTED: LOW QUALITY PROTEIN: ral GTPase-activating protein subunit beta [Danio rerio]	8	None	None	GO:0043547;GO:0051056;GO:0005096
Novel gene	8	None	None	None
Novel gene	8	None	None	None
CCR4-NOT transcription complex subunit 11 [Danio rerio]	8	None	None	None
MAX-interacting protein [Danio max gene-associated protein [Danio rerio]	8	None	None	GO:0003677;GO:0001889;GO:0048854;GO:0006355;GO:0048565;GO:0046983;GO:0031016;GO:0001947;GO:0005667;GO:0045449;GO:0003700
PREDICTED: zinc finger protein 845-like [Danio rerio]	8	None	None	GO:0005622;GO:0008270;GO:0003676
Novel gene	8	None	None	None
SET domain-containing protein 4 [Danio rerio]	8	None	None	None
NOD3 protein-like [Ictalurus punctatus]	8	None	None	GO:0005488
PREDICTED: hypothetical protein LOC100536726 [Danio rerio]	8	None	None	GO:0042802
Zgc:173656 protein [Danio rerio]	8	None	None	GO:0003677;GO:0008270
Novel gene	8	None	None	None
Novel gene	8	None	None	None
PREDICTED: hypothetical protein LOC100001671 [Danio rerio]	8	None	None	None
PREDICTED: hypothetical protein LOC794895 [Danio rerio]	8	None	None	None
Novel gene	8	None	None	None
novel protein similar to vertebrate titin (TTN) [Danio rerio]	8	None	None	None
PREDICTED: NACHT, LRR and PYD domains-containing protein 3-like [Danio rerio]	8	None	None	None
Novel gene	8	None	None	None
Novel gene	8	None	None	None
Novel gene	8	None	None	None
immunoglobulin light chain VJC region [Danio rerio]	8	None	None	None
Novel gene	8	None	None	None
transposase [Rana pipiens]	8	None	None	None
Novel gene	8	None	None	None
Novel gene	8	None	None	None
Novel gene	8	None	None	None
uncharacterized protein LOC100000851 precursor [Danio rerio]	8	None	None	None
Novel gene	8	None	None	None
lambda-recombinase-like protein [Tetraodon nigroviridis]	8	None	None	None
Novel gene	8	None	None	None
Novel gene	8	None	None	None
uncharacterized protein LOC796658 [Danio rerio]	8	None	None	None
Novel gene	8	None	None	None
Novel gene	8	None	None	None
Vacuolar protein sorting-associated protein 52 homolog [Salmo salar]	8	None	None	GO:0006259
Novel gene	8	None	None	None
PREDICTED: NACHT, LRR and PYD domains-containing protein 3-like [Danio rerio]	8	None	None	None
TPA: putative NILT1 leukocyte receptor precursor [Danio rerio]	8	None	None	None
Novel gene	8	None	None	None
Novel gene	8	None	None	None
Novel gene	8	None	None	None
PREDICTED: retrotransposable element Tf2 155 kDa protein type 1-like [Danio rerio]	8	None	None	None
Novel gene	8	None	None	None
hypothetical protein [Listeria conserved hypothetical protein [Listeria monocytogenes J2818]	8	None	None	GO:0009536
tripartite motif-containing 36 [Danio rerio]	8	K12013	None	GO:0005622;GO:0008270
lysine (K)-specific demethylase 6B, b [Danio rerio]	8	K11448	None	GO:0031101
spectrin beta chain, erythrocyte [Danio rerio]	8	K06115	None	GO:0003779;GO:0048821;GO:0008091;GO:0035162;GO:0005200;GO:0005543
sodium-dependent phosphate transporter 1-A [Danio rerio]	8	K14640	None	GO:0006817;GO:0005315;GO:0016021;GO:0015293
probable serine protease HTRA3 precursor [Danio rerio]	8	K08785	None	GO:0005520;GO:0001558;GO:0004252;GO:0006508;GO:0016942
PREDICTED: ankyrin repeat and BTB/POZ domain-containing protein 2 isoform 2 [Danio rerio]	8	K10521	None	GO:0046982
PREDICTED: SURP and G-patch domain-containing protein 1 [Danio rerio]	8	K13096	None	GO:0006396;GO:0003723
PREDICTED: F-box only protein 3-like isoform X2 [Maylandia zebra]	8	K10290	None	None
PREDICTED: kinesin family member 13Ba [Danio rerio]	8	K10392	None	None
serine/threonine kinase 35 [Danio rerio]	8	K08859	None	GO:0004674;GO:0005524;GO:0009069;GO:0006468
dual specificity protein phosphatase 23 [Ictalurus punctatus]	8	K14165	None	GO:0035335;GO:0008138;GO:0004725;GO:0006570
dnaJ homolog subfamily B member 14 [Danio rerio]	8	K09520	None	None
CTD small phosphatase-like protein [Danio rerio]	8	K15731	None	GO:0016311;GO:0016791
methionine aminopeptidase 1D, mitochondrial precursor [Danio rerio]	8	K01265	None	GO:0046872;GO:0004177;GO:0006508;GO:0005739;GO:0009987;GO:0008235
E3 ubiquitin-protein ligase RNF170 [Danio rerio]	8	K15707	None	GO:0008270;GO:0016021;GO:0009790;GO:0005789;GO:0016874
CLK4-associating serine/arginine rich protein [Danio rerio]	8	K13168	None	None
uncharacterized protein LOC561694 [Danio rerio]	8	K05039	None	GO:0006810;GO:0016020;GO:0015293
PREDICTED: peptidyl-tRNA hydrolase ICT1, mitochondrial-like [Oreochromis niloticus]	8	K15033	None	GO:0006449;GO:0018444;GO:0006444;GO:0016150;GO:0005762;GO:0070126;GO:0004045
Sp3 [Danio rerio]	8	K09193	None	GO:0005622;GO:0008270;GO:0003676
PREDICTED: RCC1 and BTB domain-containing protein 2 [Danio rerio]	8	K11494	None	None
rab-like protein 3 [Danio rerio]	8	K07933	None	GO:0007264;GO:0005525
inositol hexakisphosphate and diphosphoinositol-pentakisphosphate kinase 2 [Xenopus laevis]	8	K13024	None	GO:0016310;GO:0005524;GO:0033857;GO:0016301;GO:0052724;GO:0000827;GO:0006020;GO:0052723;GO:0000832;GO:0005829
TatD DNase domain containing 3-like [Danio rerio]	8	K03424	None	None
Unknown (protein for MGC:154359) [Xenopus laevis]	8	K00280	None	GO:0016020;GO:0007165;GO:0005044;GO:0016641;GO:0005507;GO:0055114
far upstream element-binding protein 2 [Danio rerio]	8	K13210	None	GO:0003723
bromodomain- and PHD finger-containing 1 [Danio rerio]	8	K11348	None	GO:0009952;GO:0042393;GO:0005737;GO:0070776;GO:0000790;GO:0045893;GO:0043966;GO:0008270;GO:0005886
Asxl1 protein, partial [Danio rerio]	8	K11471	None	GO:0003677;GO:0048386;GO:0003714;GO:0035359;GO:0000122;GO:0005667;GO:0060348;GO:0045941;GO:0042974;GO:0045599;GO:0032526;GO:0000790;GO:0042975;GO:0035522;GO:0016481;GO:0046872;GO:0003713;GO:0048387;GO:0045944;GO:0035517
coronin, actin binding protein, 1B [Danio rerio]	8	K13886	None	GO:0051015;GO:0005884;GO:0030036
PREDICTED: RNA binding protein fox-1 homolog 2-like [Oreochromis niloticus]	8	K14946	None	None
PREDICTED: e3 ubiquitin-protein ligase Hakai-like [Danio rerio]	8	K15685	None	None
probable ubiquitin carboxyl-terminal hydrolase FAF-X [Danio rerio]	8	K11840	None	GO:0008234;GO:0006511;GO:0016579;GO:0004221
PREDICTED: poly [ADP-ribose]	8	K15259	None	GO:0003950
PREDICTED: 1-acylglycerol-3-phosphate O-acyltransferase ABHD5 [Danio rerio]	8	K13699	None	GO:0010891;GO:0010898;GO:0016787;GO:0005811;GO:0005829;GO:0051006;GO:0042967;GO:0006654;GO:0042171
PREDICTED: poly [ADP-ribose]	8	K15259	None	None
PREDICTED: aspartyl/asparaginyl beta-hydroxylase [Danio rerio]	8	K00476	None	None
solute carrier family 35 (UDP-glucuronic acid/UDP-N-acetylgalactosamine dual transporter), member D1b [Danio rerio]	8	K15281	None	GO:0016021
solute carrier family 25 member 38-B [Danio rerio]	8	K15118	None	GO:0020027;GO:0055085;GO:0016021;GO:0005743;GO:0030218
abhydrolase domain containing 12B [Danio rerio]	8	K13704	None	GO:0016042;GO:0046486;GO:0047372
uncharacterized protein LOC100158387 [Xenopus laevis]	8	K10645	None	GO:0031410;GO:0042803;GO:0048471;GO:0004842;GO:0003779;GO:0043123;GO:0000151;GO:0051865;GO:0008270;GO:0004871;GO:0007219;GO:0002090;GO:0030318;GO:0005769
serine/threonine-protein kinase DCLK2 isoform 3 [Danio rerio]	8	K08805	None	GO:0005524;GO:0004674;GO:0008021;GO:0015630;GO:0009069;GO:0035556;GO:0046777
solute carrier family 25, member 16 [Danio rerio]	8	K15084	None	GO:0055085;GO:0016021;GO:0005743
PREDICTED: protein Jumonji [Danio rerio]	8	K11478	None	GO:0003677;GO:0001889;GO:0000785;GO:0048538;GO:0051574;GO:0032452;GO:0035098;GO:0000122;GO:0048863;GO:0048536;GO:0003682;GO:0031061;GO:0008285
potassium voltage-gated channel, subfamily H (eag-related), member 2 [Danio rerio]	8	K04909	None	GO:0006813;GO:0055085;GO:0005249;GO:0008076
eomesodermin-like protein b [Carassius auratus langsdorfii]	8	K10173	None	GO:0003677;GO:0005667;GO:0006355;GO:0045449;GO:0003700
tRNA-splicing endonuclease subunit Sen2 [Danio rerio]	8	K15322	None	GO:0004518
PREDICTED: hypothetical protein LOC100001114 [Danio rerio]	8	K10431	None	GO:0045298;GO:0051294;GO:0051012;GO:0015630;GO:0007052;GO:0008017
PREDICTED: mitochondrial Rho GTPase 1-A-like isoform X2 [Maylandia zebra]	8	K07870	None	GO:0031307;GO:0047497;GO:0006184;GO:0003924;GO:0006915;GO:0019725;GO:0005509;GO:0007264;GO:0005525
PREDICTED: serine/threonine-protein kinase D3 [Danio rerio]	8	K06070	None	GO:0005524;GO:0009069;GO:0006468;GO:0004697;GO:0035556;GO:0005737;GO:0005543;GO:0046872
PREDICTED: hypothetical protein LOC562197 [Danio rerio]	8	K11512	None	None
integrator complex subunit 6 [Danio rerio]	8	K13143	None	None
PREDICTED: ubiquitin thioesterase Zranb1 isoform X1 [Jaculus jaculus]	8	K11862	None	GO:0005634;GO:0004843;GO:0016477;GO:0071947;GO:0004221;GO:0005737;GO:0070530;GO:0030177;GO:0008270;GO:0007010;GO:0022604;GO:0070536
Activating transcription factor 7a [Danio rerio]	8	K09045	None	GO:0005667;GO:0006355;GO:0008270;GO:0043565;GO:0045449;GO:0003700
Zgc:66055 [Danio rerio]	7	K15044	path:ko05164	GO:0008060;GO:0032312;GO:0042995;GO:0045109;GO:0007289;GO:0016023;GO:0043025;GO:0001675;GO:0005794;GO:0008270
PREDICTED: importin subunit alpha-1-like [Danio rerio]	7	K15042	path:ko05164	None
Ivns1abpa protein [Danio rerio]	7	K15046	path:ko05164	GO:0005856;GO:0005634;GO:0005737
serpin peptidase inhibitor, clade B, member 1, like 2 [Danio rerio]	7	K13963	path:ko05146	GO:0005615;GO:0004867;GO:0010951;GO:0030162
PREDICTED: disintegrin and metalloproteinase domain-containing protein 10-like [Oryzias latipes]	7	K06704	path:ko05010;path:ko05120	GO:0010820;GO:0051089;GO:0004222;GO:0007162;GO:0030307;GO:0019901;GO:0005798;GO:0008270;GO:0007229;GO:0005634;GO:0006468;GO:0001701;GO:0042803;GO:0014069;GO:0009986;GO:0034612;GO:0007219;GO:0051088;GO:0042117;GO:0008284
ras GTPase-activating-like protein IQGAP1 [Danio rerio]	7	K05767	path:ko04810	GO:0005667;GO:0006355;GO:0043565;GO:0005099;GO:0045449;GO:0051056;GO:0003700
PREDICTED: chromaffin granule amine transporter-like [Danio rerio]	7	K08155	path:ko04721;path:ko04726;path:ko04728;path:ko05012;path:ko05030;path:ko05031;path:ko05034	GO:0016021;GO:0015238;GO:0006855
Cry2b protein [Danio rerio]	7	K02295	path:ko04710	GO:0045892;GO:0007165;GO:0006281;GO:0009881;GO:0003913
NLR family member X1 [Carassius auratus]	7	K12653	path:ko04622;path:ko05164	None
proline-serine-threonine phosphatase-interacting protein 1 [Danio rerio]	7	K12804	path:ko04621	None
Myosin, heavy polypeptide 11, smooth muscle [Danio rerio]	7	K10352	path:ko04530;path:ko05416	GO:0003779;GO:0030860;GO:0005524;GO:0003774;GO:0016459;GO:0048546
B-cell receptor CD22 precursor [Danio rerio]	7	K06467	path:ko04514;path:ko04640;path:ko04662	None
PREDICTED: tyrosine-protein kinase Fyn-like isoform 2 [Oreochromis niloticus]	7	K05703	path:ko04360;path:ko04380;path:ko04510;path:ko04520;path:ko04650;path:ko04660;path:ko04664;path:ko04725;path:ko05020;path:ko05130;path:ko05162;path:ko05416	GO:0045298;GO:0045859;GO:0005524;GO:0042177;GO:0010629;GO:0045471;GO:0015631;GO:0046875;GO:0005886;GO:0018108;GO:0050798;GO:0004715;GO:0060027;GO:0050852;GO:0010976;GO:0008360;GO:0048813;GO:0046777;GO:0005768;GO:0044325;GO:0046872;GO:0001764;GO:0030900;GO:0050966
PREDICTED: ephrin type-A receptor 7-like isoform X1 [Maylandia zebra]	7	K05108	path:ko04360	GO:0031290;GO:0005524;GO:0050919;GO:0050730;GO:0007420;GO:0005887;GO:0031952;GO:0022407;GO:0030424;GO:0043525;GO:0070372;GO:0048013;GO:0008046;GO:0005004;GO:0045499;GO:0043281;GO:0048755
PREDICTED: frizzled-6-like [Oryzias latipes]	7	K02376	path:ko04310;path:ko04390;path:ko04916;path:ko05166;path:ko05200;path:ko05205;path:ko05217	GO:0035567;GO:0030901;GO:0044425;GO:0009887;GO:0005515;GO:0001736;GO:0004888;GO:0048598;GO:0005886
troponin T2e, cardiac isoform 3 [Danio rerio]	7	K12045	path:ko04260;path:ko05410;path:ko05414	GO:0045214;GO:0005861
protein kinase N1 [Danio rerio]	7	K06071	path:ko04151;path:ko05132	GO:0004674;GO:0007165;GO:0005524;GO:0009069;GO:0006468
collagen type I alpha 2 [Ctenopharyngodon idella]	7	K06236	path:ko04151;path:ko04510;path:ko04512;path:ko04974;path:ko05146	GO:0005201;GO:0005581
collagen alpha-2(V) chain precursor [Danio rerio]	7	K06236	path:ko04151;path:ko04510;path:ko04512;path:ko04974;path:ko05146	GO:0005201;GO:0005581
PREDICTED: tenascin-like [Danio rerio]	7	K06252	path:ko04151;path:ko04510;path:ko04512	None
integrin beta-5 [Danio rerio]	7	K06588	path:ko04145;path:ko04151;path:ko04510;path:ko04512;path:ko04810;path:ko05205;path:ko05410;path:ko05412;path:ko05414	GO:0008305;GO:0007155;GO:0007275;GO:0004872;GO:0007229
dynamin 2 [Xenopus laevis]	7	K01528	path:ko04144;path:ko04666;path:ko04721;path:ko04961;path:ko05100	GO:0005874;GO:0006184;GO:0006897;GO:0005525;GO:0060026;GO:0003924;GO:0005543
PREDICTED: arf-GAP with SH3 domain, ANK repeat and PH domain-containing protein 1 isoform 2 [Danio rerio]	7	K12488	path:ko04144;path:ko04666	None
double-stranded RNA-dependent protein kinase [Ctenopharyngodon idella]	7	K08860	path:ko04141;path:ko05010;path:ko05160;path:ko05162;path:ko05164;path:ko05168;path:ko05169	GO:0004674;GO:0005524;GO:0009069;GO:0006468;GO:0003725
PREDICTED: serine/threonine-protein kinase ppk4-like [Danio rerio]	7	K08852	path:ko04141;path:ko05010	None
protein transport protein Sec31A [Danio rerio]	7	K14005	path:ko04141	GO:0016020;GO:0006810;GO:0030134;GO:0055123;GO:0001889;GO:0007029
Glutamate receptor, ionotropic, AMPA 1a [Danio rerio]	7	K05197	path:ko04080;path:ko04713;path:ko04720;path:ko04723;path:ko04724;path:ko04728;path:ko04730;path:ko05014;path:ko05031;path:ko05033	GO:0007165;GO:0030054;GO:0006811;GO:0005234;GO:0004970;GO:0016021;GO:0007268;GO:0030288;GO:0005886;GO:0045211
endothelin-1 precursor [Danio rerio]	7	K05227	path:ko04080;path:ko04270	GO:0060351;GO:0060536;GO:0019229;GO:0048703;GO:0005576;GO:0014033;GO:0060325
interleukin-2 receptor subunit beta precursor [Danio rerio]	7	K05069	path:ko04060;path:ko04144;path:ko04151;path:ko04630;path:ko05162;path:ko05166;path:ko05202	GO:0016020;GO:0007165;GO:0004896
PREDICTED: macrophage colony-stimulating factor 1 receptor-like [Danio rerio]	7	K05090	path:ko04060;path:ko04144;path:ko04151;path:ko04380;path:ko04640;path:ko05200;path:ko05202	GO:0005887;GO:0005524;GO:0048010;GO:0006468;GO:0005021;GO:0038084
tumor necrosis factor receptor superfamily, member 18 precursor [Danio rerio]	7	K05154	path:ko04060	None
glycogen synthase kinase-3 beta [Danio rerio]	7	K03083	path:ko04012;path:ko04062;path:ko04110;path:ko04151;path:ko04310;path:ko04340;path:ko04360;path:ko04390;path:ko04510;path:ko04660;path:ko04662;path:ko04711;path:ko04722;path:ko04728;path:ko04910;path:ko04916;path:ko05010;path:ko05160;path:ko05162;path:ko05164;path:ko05166;path:ko05169;path:ko05200;path:ko05210;path:ko05213;path:ko05215;path:ko05217	GO:0001947;GO:0005524;GO:0004674;GO:0009069;GO:0006468;GO:0003146
DNA repair protein RAD51 4-like protein [Hypophthalmichthys molitrix]	7	K10871	path:ko03440	GO:0003677;GO:0005524;GO:0008094;GO:0006259
mitochondrial inner membrane protein COX18 [Danio rerio]	7	K03217	path:ko03060;path:ko03070	GO:0007165;GO:0016021;GO:0005576;GO:0006955;GO:0006935;GO:0008009;GO:0051205
Splicing factor, arginine/serine-rich 5 [Salmo salar]	7	K12893	path:ko03040;path:ko05168	GO:0000166;GO:0003676
PREDICTED: RNA-binding protein 25-like isoform X1 [Maylandia zebra]	7	K12822	path:ko03040	None
PREDICTED: serine/arginine-rich splicing factor 10-like [Danio rerio]	7	K12900	path:ko03040	None
PREDICTED: THO complex subunit 2-like isoform X1 [Maylandia zebra]	7	K12879	path:ko03013;path:ko03040	GO:0006397;GO:0003723;GO:0005515;GO:0000445;GO:0046784;GO:0008380
nucleoporin NDC1 [Danio rerio]	7	K14315	path:ko03013	GO:0031965;GO:0005643;GO:0015031;GO:0051028
WD repeat-containing protein 85 [Danio rerio]	7	K05642	path:ko02010;path:ko04142	None
1-phosphatidylinositol-4,5-bisphosphate phosphodiesterase beta-3 [Danio rerio]	7	K05858	path:ko00562;path:ko01100;path:ko04020;path:ko04062;path:ko04070;path:ko04270;path:ko04310;path:ko04540;path:ko04713;path:ko04720;path:ko04723;path:ko04724;path:ko04725;path:ko04726;path:ko04728;path:ko04730;path:ko04745;path:ko04911;path:ko04912;path:ko04915;path:ko04916;path:ko04961;path:ko04970;path:ko04971;path:ko04972;path:ko05010;path:ko05016;path:ko05142;path:ko05143;path:ko05146	GO:0009395;GO:0004435;GO:0034480;GO:0048703;GO:0035556;GO:0060536;GO:0005509;GO:0004871;GO:0007242;GO:0046339
uncharacterized protein LOC563446 [Danio rerio]	7	K00771	path:ko00532;path:ko00534;path:ko01100	GO:0008375;GO:0016020;GO:0030158;GO:0030206
PREDICTED: dolichyl-diphosphooligosaccharide--protein glycosyltransferase subunit STT3B [Xenopus (Silurana) tropicalis]	7	K07151	path:ko00510;path:ko00513;path:ko01100;path:ko04141	GO:0043687;GO:0005783;GO:0006986;GO:0006486;GO:0008250;GO:0006516;GO:0030433;GO:0043686;GO:0004576
PREDICTED: aminopeptidase N-like [Danio rerio]	7	K11140	path:ko00480;path:ko01100;path:ko04614;path:ko04640	None
methylglutaconyl-CoA hydratase, mitochondrial [Danio rerio]	7	K05607	path:ko00280;path:ko01100	GO:0008152;GO:0003824
PREDICTED: uridine-cytidine kinase-like 1-like [Oreochromis niloticus]	7	K00876	path:ko00240;path:ko00983;path:ko01100	GO:0016310;GO:0005524;GO:0004849;GO:0016773;GO:0006206;GO:0044206;GO:0044211
PREDICTED: CAD protein-like [Oreochromis niloticus]	7	K11540	path:ko00240;path:ko00250;path:ko01100	GO:0060041;GO:0006531;GO:0016597;GO:0005524;GO:0006543;GO:0009347;GO:0070409;GO:0004070;GO:0006522;GO:0046872;GO:0016812;GO:0006207
cAMP and cAMP-inhibited cGMP 3',5'-cyclic phosphodiesterase 10A [Danio rerio]	7	K01120	path:ko00230;path:ko05032	GO:0046872;GO:0004114;GO:0007165;GO:0006144
transposase [Rana pipiens]	7	K03002	path:ko00230;path:ko00240;path:ko01100;path:ko03020	None
cytosolic purine 5'-nucleotidase [Danio rerio]	7	K01081	path:ko00230;path:ko00240;path:ko01100;path:ko01110	GO:0046872
17-beta hydroxysteroid dehydrogenase type 3 [Danio rerio]	7	K10207	path:ko00140;path:ko01100	GO:0005783;GO:0000166;GO:0008210;GO:0047045;GO:0006702
PREDICTED: 25-hydroxyvitamin D-1 alpha hydroxylase, mitochondrial-like [Danio rerio]	7	K07438	path:ko00100;path:ko01100;path:ko05152	GO:0046872;GO:0016491
PREDICTED: carnitine O-palmitoyltransferase 1, liver isoform-like [Danio rerio]	7	K08765	path:ko00071;path:ko03320;path:ko04920	GO:0016746
PREDICTED: acetyl-CoA carboxylase 2 [Danio rerio]	7	K11262	path:ko00061;path:ko00620;path:ko00640;path:ko01100;path:ko04910	GO:0003989;GO:0004075;GO:0046872;GO:0006090;GO:0005524;GO:0006633;GO:0009343
N-acetylgalactosamine kinase [Danio rerio]	7	K00849	path:ko00052;path:ko00520;path:ko01100;path:ko01110	GO:0046835;GO:0005524;GO:0006012;GO:0005737;GO:0004335
RecName: Full=Exonuclease V; Short=Exo V	7	None	None	GO:0005634;GO:0003677;GO:0006308;GO:0045145;GO:0046872;GO:0005829;GO:0051539;GO:0036297
Novel gene	7	None	None	None
LOC100000597 protein [Danio rerio]	7	None	None	GO:0031105;GO:0043679;GO:0005525;GO:0045202;GO:0007049
importin subunit alpha-4 [Danio Karyopherin alpha 4 (importin alpha 3) [Danio rerio]	7	None	None	GO:0005654;GO:0006607;GO:0008565;GO:0005829;GO:0019221
Novel gene	7	None	None	None
Golgi phosphoprotein 3-like [Danio rerio]	7	None	None	GO:0008289;GO:0032580
Novel gene	7	None	None	None
PREDICTED: WASP homolog-associated protein with actin, membranes and microtubules-like [Danio rerio]	7	None	None	None
Novel gene	7	None	None	None
WD repeat-containing protein 41 [Danio rerio]	7	None	None	None
[truncated: 9,812 more rows]

## Sheet: DETs
annotation	KEGG	GO
Neuronal PAS domain protein 2 [Danio rerio]	K02223	GO:0007623;GO:0007165;GO:0006355;GO:0005737;GO:0003690;GO:0046983;GO:0009648;GO:0005667;GO:0004871;GO:0045449;GO:0003700
PREDICTED: torsin family protein C9orf167 homolog [Danio rerio]	None	GO:0005524;GO:0051085;GO:0017111;GO:0016021
Protein scribble homolog [Danio SCRIBNovel geneDANRE RecName: Full=Protein scribble homolog; AltName: Full=Scribble1 BAE07162.1	None	GO:0031252;GO:0000132;GO:0060561;GO:0005737;GO:0043065;GO:0008283;GO:0005913;GO:0005515;GO:0042734;GO:0005886;GO:0045211;GO:0032863;GO:0045930;GO:0016337;GO:0060027;GO:0001764;GO:0035089;GO:0014021;GO:0050918
Lectin, mannose-binding 2 precursor [Danio rerio]	K10082	GO:0016020
Pre-mRNA-splicing factor 38B [Danio PR38BNovel geneDANRE RecName: Full=Pre-mRNA-splicing factor 38B PRP38 pre-mRNA proces	K12850	GO:0006397;GO:0005681;GO:0008380
PREDICTED: splicing factor U2AF 65 kDa subunit-like isoform 3 [Oreochromis niloticus]	K12837	GO:0006397;GO:0005634;GO:0003723;GO:0000166;GO:0046660
Novel gene	None	None
Cyprinus carpio mRNA for interleukin-1 receptor I (IL-1RI gene)	K04386	None
Uncharacterized protein LOC100192215 [Danio rerio]	None	GO:0016787
FGFR1 oncogene partner [Danio Chemokine (C-C motif) receptor 6a [Danio rerio]	None	GO:0005815;GO:0005509;GO:0034453
PREDICTED: protein 4.1 [Danio rerio]	K06107	GO:0005856;GO:0005634;GO:0005938;GO:0019898;GO:0030866;GO:0003779;GO:0005516;GO:0005198
RecName: Full=Kelch-like protein 12 kelch-like 12 (Drosophila) [Danio rerio]	K10450	GO:0060028;GO:0030134;GO:0009952;GO:0006513;GO:0048208;GO:0016055;GO:0031463
Suppression of tumorigenicity 5 protein [Danio rerio]	None	None
Acyl-CoA-binding domain-containing protein 4 [Danio rerio]	None	GO:0000062
Si:ch211-114c12.2 [Danio rerio]	None	None
tRNA methyltransferase 10 homolog B [Danio rerio]	None	GO:0008168;GO:0032259
Glucosamine (N-acetyl)-6-sulfatase b precursor [Danio rerio]	K01137	GO:0008449;GO:0005764;GO:0006027
Required for meiotic nuclear division protein 1 homolog [Danio rerio]	None	None
CXXC finger 1, like [Danio rerio]	K14960	GO:0032776;GO:0003677;GO:0008270;GO:0001568;GO:0030097
PREDICTED: semaphorin-6A [Ornithorhynchus anatinus]	K06842	GO:0030215;GO:0051642;GO:0005887;GO:0004888;GO:0071526;GO:2001224
Novel gene	None	None
Ankyrin repeat domain 10a [Danio Ankyrin repeat domain 10a [Danio rerio]	None	None
Tyrosine-protein phosphatase non-receptor type 22 [Danio rerio]	K01104	GO:0006470;GO:0004725;GO:0006570
PREDICTED: serine/threonine-protein kinase PAK 2-like isoform 2 [Oreochromis niloticus]	K04410	GO:0004674;GO:0005524;GO:0009069;GO:0006468;GO:0001568
G protein-coupled receptor kinase interacting ArfGAP 2 [Danio rerio]	K12487	GO:0032312;GO:0008060;GO:0008270
Novel gene	None	None
PREDICTED: LOW QUALITY PROTEIN: tumor necrosis factor receptor superfamily member 4 [Ovis aries]	None	None
Serac1 protein [Danio rerio]	None	GO:0008654;GO:0006886;GO:0016021;GO:0005739;GO:0006505;GO:0031227;GO:0016788
Heterogeneous nuclear ribonucleoprotein D0 [Danio rerio]	K13044	GO:0000166;GO:0003676
PREDICTED: leucine-rich repeat-containing protein 45 [Danio rerio]	None	GO:0005813
Rgs2 protein [Danio rerio]	None	GO:0038032;GO:0043547;GO:0005886;GO:0005737;GO:0005096
Novel gene	None	None
Interleukin-12 p40a subunit [Cyprinus carpio]	K05425	None
PREDICTED: probable S-acyltransferase At2g14255-like [Maylandia zebra]	None	None
Muscleblind-like protein 1D [Danio rerio]	K14943	GO:0008270;GO:0003676
TLR25 [Ictalurus punctatus]	K05398	GO:0001817;GO:0004872;GO:0042495;GO:0046982;GO:0016021;GO:0071727;GO:0035354;GO:0002224
Uridine-cytidine kinase 1 [Danio UCK1Novel geneDANRE RecName: Full=Uridine-cytidine kinase 1; Short=UCK 1; AltName: Full=Cytidine monophosphokina	K00876	GO:0016310;GO:0005524;GO:0004849;GO:0016773;GO:0006206;GO:0044206;GO:0044211
Novel gene	None	None
PREDICTED: phospholipase D2 [Danio rerio]	K01115	GO:0008152;GO:0007154;GO:0003824;GO:0035091
Arginine/serine-rich coiled-coil protein 2 [Danio rerio]	None	None
PREDICTED: hypothetical protein LOC556124 [Danio rerio]	None	None
Calcium/calmodulin-dependent protein kinase type II subunit gamma [Danio rerio]	K04515	GO:0005524;GO:0004683;GO:0009069;GO:0003146;GO:0005516;GO:0048793;GO:0046777
Novel gene	None	None
Pre-mRNA-processing factor 39 [Danio rerio]	K13217	GO:0006397;GO:0005634;GO:0008380
Dync1li1 protein [Danio rerio]	K10416	GO:0005524;GO:0003774
PREDICTED: e3 SUMO-protein ligase PIAS2 isoform 1 [Danio rerio]	K04706	GO:0008270;GO:0019789
PREDICTED: putative homeodomain transcription factor 2-like isoform 1 [Takifugu rubripes]	None	None
G protein-coupled receptor kinase 4 [Danio rerio]	K08291	GO:0004703;GO:0085033;GO:0038032;GO:0005524;GO:0009069;GO:0006468
PREDICTED: hypothetical protein LOC100148399 [Danio rerio]	None	None
PREDICTED: rho guanine nucleotide exchange factor 18 [Danio rerio]	None	None
PREDICTED: ephrin type-A receptor 7-like isoform X1 [Maylandia zebra]	K05108	GO:0031290;GO:0005524;GO:0050919;GO:0050730;GO:0007420;GO:0005887;GO:0031952;GO:0022407;GO:0030424;GO:0043525;GO:0070372;GO:0048013;GO:0008046;GO:0005004;GO:0045499;GO:0043281;GO:0048755
Si:dkey-18f23.10 protein [Danio rerio]	K15188	GO:0006355;GO:0019901;GO:0000079
RecName: Full=Cytochrome b ascorbate-dependent protein 3	None	GO:0005765;GO:0006810;GO:0022900;GO:0046872;GO:0016021;GO:0031902;GO:0016491
Novel gene	None	None
PREDICTED: oligophrenin-1-like [Oryzias latipes]	None	None
Novel gene	None	None
Transcription elongation factor A protein 3 [Danio rerio]	None	GO:0005840;GO:0005634;GO:0003677;GO:0006448;GO:0003746;GO:0032784;GO:0006357;GO:0008270
PREDICTED: rho GTPase-activating protein 32-like [Danio rerio]	None	GO:0007154
Krt4 protein [Danio rerio]	K07605	GO:0005198;GO:0045095;GO:0031101
PREDICTED: RAS guanyl-releasing protein 2-like [Danio rerio]	K12361	GO:0043087;GO:0005509;GO:0005622;GO:0005085;GO:0051056
Methyltransferase like 22 [Danio rerio]	None	None
Chka protein [Danio rerio]	K14156	GO:0016310;GO:0004305;GO:0008144;GO:0042803;GO:0006656;GO:0004104
PREDICTED: bifunctional lysine-specific demethylase and histidyl-hydroxylase MINA [Ceratotherium simum simum]	None	GO:0016702;GO:0055114;GO:0000122;GO:0042254;GO:0046872;GO:0005730;GO:0005829;GO:0005667;GO:0001191
Novel gene	None	None
PREDICTED: DNA repair and recombination protein RAD54B [Danio rerio]	K10877	None
PREDICTED: hypothetical protein LOC555531 [Danio rerio]	None	None
RNA binding motif protein 39b [Danio rerio]	K13091	GO:0006397;GO:0005634;GO:0003723;GO:0000166
Novel gene	None	None
Novel gene	None	None
PREDICTED: GRB2-associated-binding protein 1-like [Takifugu rubripes]	K09593	None
PREDICTED: poly(U)-binding-splicing factor PUF60-like isoform X1 [Maylandia PREDICTED: poly(U)-binding-splicing factor PUF60-l	K12838	GO:0006397;GO:0003677;GO:0003723;GO:0006355;GO:0019907;GO:0006915;GO:0005730;GO:0005515;GO:0030529;GO:0000166;GO:0008380
Nuclear transcription factor Y, alpha [Danio rerio]	K08064	GO:0003677;GO:0016602;GO:0006355;GO:0045449;GO:0003700
Hermansky-Pudlak syndrome 3 [Danio rerio]	None	None
Sfrs18 protein [Danio rerio]	K13170	None
PREDICTED: galectin-8 [Danio rerio]	K06832	GO:0030246;GO:0046649
Dual specificity protein phosphatase 16 [Danio rerio]	K04459	GO:0017017;GO:0005634;GO:0035335;GO:0004725;GO:0006570;GO:0005737;GO:0000188
PREDICTED: nischarin [Danio rerio]	None	GO:0007154;GO:0035091
Glutamate receptor, ionotropic, AMPA 1a [Danio rerio]	K05197	GO:0007165;GO:0030054;GO:0006811;GO:0005234;GO:0004970;GO:0016021;GO:0007268;GO:0030288;GO:0005886;GO:0045211
PREDICTED: GPI ethanolamine phosphate transferase 3-like [Danio rerio]	K05288	GO:0008152;GO:0003824
Lysophosphatidylcholine acyltransferase 2 [Danio rerio]	K13510	GO:0008654;GO:0047192;GO:0005509;GO:0016021;GO:0042967;GO:0005789;GO:0000139
PREDICTED: ensconsin [Danio rerio]	None	None
Phosphatidylinositol binding clathrin assembly protein, isoform CRANovel genee [Homo sapiens]	None	GO:0005545;GO:0031623;GO:0045893;GO:0048268;GO:0042734;GO:0017124;GO:0030097;GO:0045211;GO:0016197;GO:0005634;GO:0008021;GO:0030122;GO:0042802;GO:0048261;GO:0014069;GO:0048471;GO:0007409;GO:0048813;GO:0032050;GO:0005768;GO:0051223;GO:0005794
PREDICTED: syntaxin-16 isoform 2 [Danio rerio]	K08489	GO:0006886;GO:0005484;GO:0016020;GO:0005622;GO:0016192
PREDICTED: ubiquitin carboxyl-terminal hydrolase 32 isoform 1 [Dasypus novemcinctus]	K11837	None
RNA-binding protein 5 [Danio rerio]	K13094	GO:0005654;GO:0003677;GO:0003729;GO:0000381;GO:0046872;GO:0043065;GO:0005681;GO:0005730;GO:0005515;GO:0000245;GO:0008285
PREDICTED: transmembrane protein C9orf91 homolog [Danio rerio]	None	None
PREDICTED: tRNA pseudouridine synthase-like 1-like [Danio rerio]	None	GO:0003723;GO:0001522;GO:0009982;GO:0008033
Novel gene	None	None
Protein tyrosine phosphatase, receptor type, M, a precursor [Danio rerio]	K05693	GO:0016020
RING1 and YY1-binding protein B [Danio rerio]	K11469	GO:0005634;GO:0003677;GO:0006355;GO:0008270;GO:0005737;GO:0006915
PREDICTED: hypothetical protein LOC571514 [Danio rerio]	None	None
RING finger and transmembrane domain-containing protein 2 [Danio rerio]	None	GO:0008270
DNA (cytosine-5-)-methyltransferase 4 [Danio rerio]	K00558	GO:0003677;GO:0008168;GO:0006306
Novel gene	None	None
PREDICTED: tubulin beta-6 chain-like [Danio rerio]	K07375	GO:0005874;GO:0006184;GO:0051225;GO:0005200;GO:0005737;GO:0003924;GO:0051258;GO:0005525;GO:0005886
Novel gene	None	None
Phosphoinositide-3-kinase, regulatory subunit, polypeptide 3 (p55, gamma) [Danio rerio]	K02649	GO:0035014;GO:0005942;GO:0016301;GO:0043551
PREDICTED: rho GTPase-activating protein 42-like isoform X1 [Maylandia zebra]	None	GO:0007165;GO:0005622;GO:0043547;GO:0005096;GO:0005543
Centrosomal protein of 135 kDa [Danio rerio]	None	GO:0005814;GO:0007099;GO:0010457
Cell division cycle and apoptosis regulator protein 1 [Danio rerio]	None	None
Histone deacetylase 10 [Danio rerio]	K11407	GO:0016787
PREDICTED: peptide chain release factor 1, mitochondrial-like [Oryzias latipes]	K02835	GO:0006449;GO:0005840;GO:0018444;GO:0006444;GO:0003747
Zp3a.2 protein [Danio rerio]	None	None
Novel protein similar to bacterial glucose-1-phosphate thymidylyltransferases [Danio rerio]	None	GO:0009058;GO:0016779
PREDICTED: transcriptional regulator ATRX-like [Oreochromis niloticus]	K10779	GO:0070087;GO:0003677;GO:0005524;GO:0006281;GO:0004386;GO:0000228;GO:0030900;GO:0003682;GO:0008270;GO:0000792
PREDICTED: GTP-binding protein 5 [Danio rerio]	K03979	GO:0000287;GO:0006184;GO:0005525;GO:0005739;GO:0003924
PREDICTED: CCR4-NOT transcription complex subunit 6-like [Oreochromis niloticus]	None	None
PREDICTED: RNA-binding protein 10-like [Oreochromis niloticus]	K13094	GO:0000122;GO:0070935;GO:0000166;GO:0005622;GO:0008270;GO:0034393;GO:0008285;GO:0003676
Novel gene	None	None
PREDICTED: zinc finger FYVE domain-containing protein 9-like isoform X1 [Maylandia zebra]	K04679	None
PREDICTED: membrane-associated guanylate kinase, WW and PDZ domain-containing protein 1 isoform 1 [Orcinus orca]	K05631	None
PREDICTED: NADPH:adrenodoxin oxidoreductase, mitochondrial-like [Danio rerio]	K00528	GO:0005759;GO:0006694;GO:0008203;GO:0050660;GO:0006118;GO:0050661;GO:0022900;GO:0005515;GO:0005743;GO:0004324
rho GTPase-activating protein 1 [Danio rerio]	None	GO:0007165;GO:0005622
RecName: Full=Tryptophan 2,3-dioxygenase A; Short=TDO-A; AltName: Full=Tryptamin 2,3-dioxygenase A; AltName: Full=Tryptophan oxygenase A; Short=TO-A; Short=TRPO-A	K00453	GO:0020037;GO:0019442;GO:0005506;GO:0004833;GO:0019441;GO:0055114
Glycerol-3-phosphate acyltransferase 3 [Danio rerio]	K13506	GO:0008654;GO:0004366;GO:0016021;GO:0042967;GO:0005789;GO:0019432
PREDICTED: multiple C2 and transmembrane domain-containing protein 1-like [Danio rerio]	None	None
Probable glutamate--tRNA ligase, mitochondrial precursor [Danio rerio]	K01885	GO:0005759;GO:0009332;GO:0005524;GO:0015994;GO:0006424;GO:0000049;GO:0004818
G protein pathway suppressor 2 [Danio rerio]	K15307	None
PREDICTED: platelet endothelial cell adhesion molecule-like [Takifugu rubripes]	K06471	None
PREDICTED: arf-GAP with SH3 domain, ANK repeat and PH domain-containing protein 2-like [Maylandia zebra]	K12488	None
DNA damage-regulated autophagy modulator protein 2 [Danio rerio]	None	GO:0005794;GO:0016021;GO:0006917;GO:0005764
FCH domain only protein 2 [Danio FCHO2Novel geneDANRE RecName: Full=FCH domain only protein 2 FCH domain only 2 [Danio	None	GO:0072659;GO:0072583;GO:0005546;GO:0010324;GO:0005905;GO:0048268;GO:0009790;GO:0005886;GO:0001786
PREDICTED: integrator complex subunit 4-like [Danio rerio]	K13141	None
PREDICTED: YLP motif-containing protein 1 [Danio rerio]	None	GO:0005634
Novel gene	None	None
PREDICTED: interferon-induced protein 44-like [Danio rerio]	None	None
RecName: Full=Exocyst complex component 3-like protein	K06110	GO:0000145;GO:0030133;GO:0006887
PREDICTED: leukotriene B4 receptor 1 [Danio rerio]	K04296	None
Zgc:158644 [Danio rerio]	None	None
PREDICTED: RUN and FYVE domain-containing protein 1-like [Danio rerio]	K12482	GO:0046872;GO:0030100;GO:0008565;GO:0015031;GO:0005737
TAR DNA-binding protein 43 [Danio TAR DNA binding protein [Danio rerio]	None	GO:0007626;GO:0048675;GO:0000166;GO:0003676
Liprin-beta-2 [Salmo salar]	None	None
Chloroplast, high sulfur B2-like protein [Theobroma cacao]	None	GO:0050794
Uncharacterized protein LOC566600 [Danio rerio]	None	None
PREDICTED: autism susceptibility gene 2 protein-like [Danio rerio]	None	None
Neuropilin 1b [Danio rerio]	K06724	GO:0016020;GO:0035767;GO:0001525;GO:0019838;GO:0005021;GO:0017154;GO:0009887;GO:0007155;GO:0071526;GO:0007411;GO:0001570;GO:0038084;GO:0030947
PREDICTED: kelch-like protein 4 [Oreochromis niloticus]	K10442	None
Novel gene	None	None
F-box protein 44 [Danio rerio]	K10103	GO:0030163
PREDICTED: c-Jun-amino-terminal kinase-interacting protein 4 isoform X5 [Octodon degus]	None	GO:0051146;GO:0030335;GO:0045666;GO:0008432;GO:0042147;GO:0051260;GO:0090074;GO:0019894;GO:0048273;GO:0048471;GO:0007257;GO:0005871
PREDICTED: WD repeat-containing protein 20-like [Danio rerio]	None	None
PREDICTED: probable phospholipid-transporting ATPase ID-like [Danio rerio]	K14802	GO:0000287;GO:0005524;GO:0019829;GO:0015917;GO:0016021;GO:0006812;GO:0004012
PREDICTED: e3 ubiquitin/ISG15 ligase TRIM25 [Danio rerio]	None	GO:0046872
PREDICTED: lipid phosphate phosphohydrolase 1 [Danio rerio]	K01080	GO:0016020;GO:0008152;GO:0003824
Aldh3a2 protein [Danio rerio]	K00128	GO:0006558;GO:0006094;GO:0006096;GO:0006547;GO:0055114;GO:0004030;GO:0006081;GO:0006570
Novel gene	None	None
Phosphatidylinositol transfer protein beta isoform [Danio rerio]	None	GO:0035845;GO:0001701;GO:0005802;GO:0005543;GO:0008526;GO:0005794;GO:0015914;GO:0008525
PREDICTED: TOM1-like protein 2 [Danio rerio]	None	None
Novel gene	None	None
Novel gene	None	None
PREDICTED: CCR4-NOT transcription complex subunit 4-like [Danio rerio]	K10643	GO:0003723;GO:0000166;GO:0008270
RUN and FYVE domain-containing protein 2 isoform 1 [Danio rerio]	None	GO:0046872
Novel gene	None	None
Novel gene	None	None
Protein kinase C theta type [Danio rerio]	K06068	GO:0046872;GO:0005524;GO:0009069;GO:0006468;GO:0004697;GO:0035556
PREDICTED: hypothetical protein LOC100538209 [Danio rerio]	None	None
1-phosphatidylinositol-4,5-bisphosphate phosphodiesterase gamma-2 [Danio rerio]	K05859	GO:0009395;GO:0004435;GO:0007242;GO:0004871;GO:0035556;GO:0046339;GO:0005543
Uncharacterized protein LOC324587 [Danio rerio]	None	None
PREDICTED: hypothetical protein LOC570184 [Danio rerio]	None	None
PREDICTED: zinc finger protein 574-like [Danio rerio]	None	None
Golgin subfamily A member 1 [Danio golgin97 [Danio rerio]	None	None
Novel gene	None	None
DNA methyltransferase dnmt5 [Danio rerio]	K00558	GO:0032776;GO:0003677;GO:0008168;GO:0060037;GO:0010842;GO:0051570;GO:0008270;GO:0042462;GO:0031017
Uncharacterized protein LOC569690 [Danio rerio]	None	GO:0003677;GO:0000785;GO:0005666;GO:0003899;GO:0002376;GO:0005730;GO:0006952;GO:0003682;GO:0006144;GO:0006206;GO:0006383
PREDICTED: homeodomain-interacting protein kinase 1-like isoform X1 [Maylandia zebra]	K08826	None
PREDICTED: protein KIAA0415-like [Danio rerio]	None	None
PREDICTED: GTPase IMAP family member 4-like [Danio rerio]	None	None
PREDICTED: uncharacterized protein LOC101167357 [Oryzias latipes]	None	None
Si:dkey-218h11.4 protein [Danio rerio]	None	None
PREDICTED: vacuolar protein sorting-associated protein 13D [Danio rerio]	None	None
Uncharacterized protein LOC335563 precursor [Danio rerio]	None	None
DNA polymerase epsilon subunit 2 [Danio rerio]	K02325	GO:0003677;GO:0003887;GO:0006281;GO:0006261;GO:0008622
Novel gene	None	None
Novel gene	None	None
Novel gene	None	None
Golgi transport 1 homolog B [Danio rerio]	None	GO:0016192
PREDICTED: 5'-AMP-activated protein kinase subunit gamma-2-like [Takifugu rubripes]	K07200	GO:0015758;GO:0005978;GO:0006464;GO:0006570;GO:0019901;GO:0004835
Novel gene	None	None
PREDICTED: epsin-1-like [Takifugu rubripes]	K12471	None
PREDICTED: ecto-ADP-ribosyltransferase 5-like [Danio rerio]	None	None
PREDICTED: ras-responsive element-binding protein 1 [Danio rerio]	None	None
Novel gene	None	None
NADPH-cytochrome P450 oxidoreductase [Danio rerio]	K00327	GO:0016709;GO:0003958;GO:0005506;GO:0006118;GO:0055114;GO:0010181;GO:0005829;GO:0005789
PREDICTED: myosin phosphatase Rho-interacting protein-like isoform X6 [Maylandia zebra]	None	None
Solute carrier family 52, riboflavin transporter, member 3-B [Danio rerio]	None	GO:0006810;GO:0016021;GO:0005886
Novel gene	None	None
PREDICTED: protein Hook homolog 2-like [Oreochromis niloticus]	None	GO:0045298;GO:0000226;GO:0008017;GO:0005737
Transcription elongation factor A protein 1 [Danio rerio]	K03145	GO:0005840;GO:0005634;GO:0003677;GO:0006448;GO:0003746;GO:0032784;GO:0006357;GO:0008270
PREDICTED: multidrug resistance-associated protein 1 isoform 1 [Danio rerio]	K05665	GO:0055085;GO:0005524;GO:0006200;GO:0042626;GO:0016021
Novel gene	None	None
Uncharacterized protein LOC100127836 [Xenopus (Silurana) tropicalis]	K14686	GO:0035434;GO:0016021;GO:0005375;GO:0046688;GO:0042539
Inositol polyphosphate phosphatase-like 1 [Danio rerio]	K01106	GO:0016020;GO:0003779;GO:0007155;GO:0030479;GO:0016787;GO:0005829;GO:0017124;GO:0046856
MHC class I antigen [Ctenopharyngodon idella]	K06751	None
Novel gene	None	None
PREDICTED: integral membrane protein GPR155-like [Cavia porcellus]	None	GO:0044763
PREDICTED: complement component C7 [Danio rerio]	K03996	None
Transferrin receptor protein 2 [Danio rerio]	None	GO:0006508;GO:0008233
PREDICTED: phosphorylase b kinase regulatory subunit alpha, skeletal muscle isoform [Danio rerio]	K07190	None
Novel gene	None	None
PREDICTED: dynamin-2-like isoform 1 [Oryzias latipes]	K01528	GO:0005874;GO:0006184;GO:0006897;GO:0005525;GO:0003924;GO:0005543
High affinity cAMP-specific 3',5'-cyclic phosphodiesterase 7A [Danio rerio]	K01120	GO:0046872;GO:0004114;GO:0007165;GO:0006144
PREDICTED: diacylglycerol kinase iota-like [Danio rerio]	K00901	GO:0003677;GO:0007165;GO:0005515;GO:0030168;GO:0005886;GO:0005737;GO:0019219
PREDICTED: protein furry homolog-like isoform X8 [Maylandia zebra]	K11798	None
PREDICTED: E3 ubiquitin-protein ligase TTC3-like isoform X1 [Maylandia zebra]	K15712	None
Novel gene	None	None
Oxysterol binding protein-like 3a [Danio rerio]	None	GO:0006869;GO:0005543
PREDICTED: protein KIAA0284 homolog, partial [Danio rerio]	None	None
PREDICTED: trinucleotide repeat-containing gene 6B protein-like [Danio rerio]	None	None
Protein kinase C alpha type [Danio rerio]	K02677	GO:0005524;GO:0009069;GO:0008270;GO:0006468;GO:0004697;GO:0035556
PREDICTED: rho guanine nucleotide exchange factor 15-like [Takifugu rubripes]	None	None
PREDICTED: uncharacterized protein C17orf90-like isoform 1 [Danio rerio]	None	None
GON-4-like protein [Danio rerio]	None	GO:0005634;GO:0003677;GO:0006355
PREDICTED: solute carrier family 12 member 5 [Danio rerio]	K13627	GO:0055085;GO:0006821;GO:0016021;GO:0006812;GO:0015379
PREDICTED: alpha-mannosidase 2C1-like [Maylandia zebra]	K01191	None
PREDICTED: UPF0431 protein C1orf66 homolog isoform 1 [Danio rerio]	None	GO:0031167;GO:0000179
Novel gene	None	None
PREDICTED: calcium/calmodulin-dependent 3',5'-cyclic nucleotide phosphodiesterase 1C-like [Oreochromis niloticus]	K13755	GO:0005929;GO:0007608;GO:0046872;GO:0007165;GO:0004114;GO:0006144
Her6 protein [Danio rerio]	K06054	GO:0005634;GO:0003677;GO:0006355;GO:0045664;GO:0046983;GO:0001757;GO:0021794;GO:0007219
PREDICTED: hypothetical protein LOC797650 [Danio rerio]	None	None
PREDICTED: F-box only protein 42-like [Takifugu rubripes]	K10317	None
PREDICTED: hypothetical protein LOC563681 [Danio rerio]	None	GO:0016874
Novel gene	None	None
Trpc6 protein [Danio rerio]	K04969	GO:0070588;GO:0036057;GO:0070679;GO:0032414;GO:0015279;GO:0016021;GO:0007204;GO:0005886;GO:0051928
Transformer-2 protein homolog beta [Danio rerio]	K12897	GO:0048026;GO:0005634;GO:0003729;GO:0000166;GO:0000381
Tafazzin [Danio rerio]	K13511	GO:0001947;GO:0008152;GO:0016746;GO:0031307;GO:0045823
Uncharacterized protein LOC503706 [Danio rerio]	None	None
Small glutamine-rich tetratricopeptide repeat-containing protein alpha [Danio rerio]	None	None
PREDICTED: eukaryotic translation initiation factor 4 gamma 3 [Danio rerio]	K03260	GO:0016070;GO:0003677;GO:0003723
PREDICTED: uncharacterized protein LOC763830, partial [Strongylocentrotus purpuratus]	None	GO:0044260;GO:0090304;GO:0005488
PREDICTED: e3 ubiquitin-protein ligase listerin [Danio rerio]	None	None
PREDICTED: guanine nucleotide exchange factor for Rab-3A-like [Danio rerio]	None	GO:0043087;GO:0017112
Cytochrome P450, family 3, subfamily C, polypeptide 4 [Danio rerio]	K07424	GO:0009055;GO:0020037;GO:0005506;GO:0006118;GO:0055114;GO:0016712
PREDICTED: DNA polymerase subunit gamma-1-like [Danio rerio]	None	None
PREDICTED: snRNA-activating protein complex subunit 4 [Danio rerio]	K09453	GO:0031016;GO:0003677;GO:0008283;GO:0000785;GO:0003682;GO:0035622
PREDICTED: rho guanine nucleotide exchange factor 12 [Danio rerio]	K07532	GO:0007186;GO:0001664;GO:0005737
PREDICTED: uncharacterized protein C12orf69-like [Equus caballus]	None	None
Mediator of RNA polymerase II transcription subunit 12 [Danio rerio]	K15162	GO:0001822;GO:0030901;GO:0021654;GO:0045893;GO:0006357;GO:0005667;GO:0003700;GO:0007492;GO:0030182;GO:0014032;GO:0048702;GO:0016592;GO:0001104;GO:0048703;GO:0035118;GO:0002761;GO:0016342;GO:0030900;GO:0050935;GO:0045449;GO:0008013
PREDICTED: sodium/potassium/calcium exchanger 3 [Danio rerio]	K13751	GO:0055085;GO:0016021
PREDICTED: hypothetical protein LOC100537860 [Danio rerio]	K06101	None
Novel gene	None	None
PREDICTED: collagen alpha-1(XVIII) chain-like isoform X1 [Maylandia zebra]	K06823	None
PREDICTED: phosphofurin acidic cluster sorting protein 1-like isoform X3 [Maylandia zebra]	None	None
Si:dkey-44k1.3 protein [Danio rerio]	None	None
PREDICTED: caytaxin [Danio rerio]	K10524	None
Rho guanine exchange factor betaPix B [Danio rerio]	K13710	GO:0055113;GO:0001525;GO:0071896;GO:0005622;GO:0005543;GO:0043087;GO:0035023;GO:0005089;GO:0001935
Integrin-linked kinase-associated serine/threonine phosphatase 2C [Danio rerio]	None	None
PREDICTED: plectin-like [Danio rerio]	K10388	None
Putative helicase mov-10-B.2 [Danio rerio]	None	GO:0016787;GO:0035279;GO:0000166;GO:0000932
PREDICTED: tumor necrosis factor receptor superfamily member 5 [Danio rerio]	K05152	GO:0044763;GO:0050896
Uncharacterized protein LOC402865 [Danio rerio]	K01239	None
Argonaute 3b [Danio rerio]	K11593	GO:0003723;GO:0035278;GO:0000932;GO:0006402
Zgc:165617 protein [Danio rerio]	K08592	GO:0005672;GO:0003677;GO:0006508;GO:0008234;GO:0008270;GO:0006367
Novel gene	None	None
RNA-binding protein 39 [Danio RNA binding motif protein 39a [Danio rerio]	K13091	GO:0006397;GO:0005634;GO:0003723;GO:0000166
PREDICTED: uncharacterized protein C9orf174-like [Danio rerio]	None	None
Novel protein similar to sorting nexin 9 ( snx9 ) [Danio rerio]	None	GO:0007154;GO:0035091
PREDICTED: E3 ubiquitin-protein ligase UBR5-like isoform X7 [Maylandia zebra]	K10593	GO:0005634;GO:0003723;GO:0050847;GO:0005737;GO:0042787;GO:0004842;GO:0043130;GO:0008270
PREDICTED: AP2-associated protein kinase 1-like isoform X1 [Maylandia zebra]	K08853	None
Glycerol-3-phosphate dehydrogenase 1a [Danio rerio]	K00006	GO:0046486;GO:0046168;GO:0051287;GO:0055114;GO:0042803;GO:0004367;GO:0009331;GO:0005975
Uncharacterized protein LOC550603 [Danio rerio]	None	GO:0019882;GO:0042612;GO:0006955
PREDICTED: SRC kinase signaling inhibitor 1 [Danio rerio]	None	None
PREDICTED: t-cell surface glycoprotein CD1b3-like [Danio rerio]	None	None
Novel gene	None	None
PREDICTED: neurofibromin [Danio rerio]	K08052	GO:0070444;GO:0007507;GO:0005622;GO:0001568;GO:0043547;GO:0051056;GO:0005096
PREDICTED: centrosomal protein of 192 kDa-like [Oreochromis niloticus]	None	None
Novel gene	None	None
PREDICTED: serine/threonine-protein kinase Nek1 [Danio rerio]	K08857	GO:0019538;GO:0005488;GO:0016772
Intersectin-2 [Danio rerio]	K08871	None
Novel gene	None	None
PREDICTED: zinc finger FYVE domain-containing protein 16-like [Takifugu rubripes]	K04679	GO:0046872
PREDICTED: microtubule-actin cross-linking factor 1, isoforms 1/2/3/5 [Danio rerio]	None	GO:0003779;GO:0005856;GO:0005509;GO:0060832;GO:0007050
para-hydroxybenzoate--polyprenyltransferase, mitochondrial [Danio Zgc:162600 protein [Danio rerio]	K06125	GO:0004659;GO:0016021;GO:0006744
PREDICTED: centrosomal protein of 95 kDa-like [Oreochromis niloticus]	None	None
Novel gene	None	None
PREDICTED: histone-lysine N-methyltransferase MLL3 [Danio rerio]	K09188	None
Immune-related, lectin-like receptor 1 [Danio rerio]	None	GO:0045954
PREDICTED: butyrophilin subfamily 3 member A3-like [Danio rerio]	None	None
PREDICTED: probable histone-lysine N-methyltransferase ASH1L [Danio rerio]	K06101	None
Uncharacterized protein LOC553461 [Danio rerio]	K10103	None
Zgc:113199 [Danio rerio]	None	None
PREDICTED: e3 ubiquitin-protein ligase DTX3L [Danio rerio]	K06058	GO:0008270
apolipoprotein O [Danio rerio]	K00657	GO:0006525;GO:0001525;GO:0042967;GO:0004145;GO:0006560
PREDICTED: hypothetical protein LOC100307105 [Danio rerio]	None	None
Novel gene	None	None
Uncharacterized protein LOC553317 [Danio rerio]	None	GO:0008270
PREDICTED: integrin alpha-2-like [Danio rerio]	None	None
Novel gene	None	None
Mx1 protein [Carassius auratus]	K14754	GO:0046685;GO:0005525;GO:0009615;GO:0005737;GO:0003924
NACHT, LRR and PYD domains-containing protein 12 [Chelonia mydas]	K12800	None
PREDICTED: hypothetical protein LOC100690453 [Oreochromis niloticus]	None	None
PREDICTED: hypothetical protein LOC100334140 [Danio rerio]	None	None
PREDICTED: GTPase IMAP family member 8-like [Danio rerio]	None	None
Novel protein similar to vertebrate cyclin L1 (CCNL1) [Danio rerio]	None	GO:0006396;GO:0005634;GO:0006355;GO:0019901;GO:0000079
PREDICTED: RING finger protein 213-like [Danio rerio]	None	None
PREDICTED: tumor necrosis factor receptor superfamily member 14-like [Danio rerio]	K05152	None
Novel gene	None	None
PREDICTED: hypothetical protein LOC100536326 [Danio rerio]	None	None
Ectopic P granules protein 5 homolog [Danio rerio]	None	None
PREDICTED: hypothetical protein LOC100331296 [Danio rerio]	None	None
RecName: Full=Tudor domain-containing protein 7B	None	None
Novel gene	None	None
PREDICTED: fas-binding factor 1 homolog, partial [Danio rerio]	None	None
Spatacsin isoform 1 [Danio spatacsin variant 1 [Danio rerio]	None	GO:0007399
Novel zinc finger protein [Danio rerio]	None	GO:0005622;GO:0008270
Guanylate binding protein 1 [Danio rerio]	None	GO:0005525;GO:0003924
PREDICTED: F-box/LRR-repeat protein 6-like isoform X1 [Maylandia zebra]	K10272	None
PREDICTED: nuclear factor 7, brain-like [Maylandia zebra]	K12015	GO:0005622;GO:0008270
PREDICTED: butyrophilin subfamily 1 member A1-like [Danio rerio]	None	None
Solute carrier family 25 (mitochondrial carrier; ornithine transporter) member 15a [Danio Zgc:158707 [Danio rerio]	K15101	GO:0006810;GO:0016021
Novel gene	None	None
Phosphatidylinositol-4-phosphate 5-kinase type-1 gamma [Danio rerio]	K00889	GO:0016307;GO:0016310;GO:0046488
Multidrug resistance-associated protein 5 [Danio rerio]	K05668	GO:0055085;GO:0005524;GO:0016021;GO:0042626
Novel gene	None	None
Probable E3 ubiquitin-protein ligase HERC4-like [Danio rerio]	None	GO:0016567;GO:0005622;GO:0004842
PREDICTED: transposon TX1 uncharacterized 149 kDa protein-like [Danio rerio]	None	None
PREDICTED: von Willebrand factor A domain-containing protein 5A-like [Danio rerio]	None	None
Zisupton [Xiphophorus maculatus]	None	None
PREDICTED: zinc finger protein 836-like [Danio rerio]	None	GO:0005622;GO:0003676
Novel gene	None	None
PREDICTED: poly [ADP-ribose]	K15261	None
Novel gene	None	None
PREDICTED: uncharacterized protein LOC101160436 [Oryzias latipes]	None	None

## Sheet: SFs
Gene Name	Protein category	KR4_FPKM	KS3_FPKM	SR2_FPKM	SS1_FPKM
ZC3H13	Zinc finger protein	1042.19	837.31	608.31	639.38
ZC3H18	Zinc finger protein	14.04	10.55	8.36	10.78
ZCCHC8	Zinc finger protein	13.23	9.4	14.04	9.47
ZFP36L1	Zinc finger protein	120.46	149.98	228.3	152
ZFR	Zinc finger protein	33.04	27.47	24.43	26.92
ZNF207	Zinc finger protein	60.88	173.02	59.94	183.84
DDB1	DNA binding protein	46.42	29.27	26.11	26.69
GCFC2	DNA binding protein	6.61	5.51	4.8	4.52
GRSF1	DNA binding protein	6.75	5.8	3.84	8.13
TARDBP	DNA binding protein	91.01	68.72	83.13	82.99
RUVBL1, RVB1, INO80H	Helicase	18.27	14.85	9.45	14.23
RUVBL2, RVB2, INO80J	Helicase	47.46	35.47	17.98	34.54
UAP56, BAT1, SUB2	Helicase	18.74	14.05	20.47	15.61
DDX1	Helicase	20.04	18.5	21.77	22.18
DDX17	Helicase	71.91	38.12	59.06	33.05
DDX19	Helicase	17.52	17.4	13.19	19.16
DDX21	Helicase	234.01	207.14	96.58	145.35
DDX23, PRP28	Helicase	28.23	24.11	17.98	23.17
DDX3	Helicase	34.25	27.33	35.89	31.52
DDX39	Helicase	282.65	242.45	154.87	236.4
DDX41, ABS	Helicase	10.29	10.31	9.87	9.73
DDX46, PRP5	Helicase	44.35	27.41	36.37	27.19
DDX49, DBP8	Helicase	6.83	6.97	5.16	8.2
DDX5, DBP2	Helicase	193.81	212.31	291.76	329.7
DDX54, DBP10	Helicase	10.77	7.81	4.51	7.63
DDX6	Helicase	38.38	46.26	99.76	67.87
DHX15, PRP43	Helicase	86.17	50.49	39.86	40.71
DHX16	Helicase	7.68	7.24	5.69	5.9
DHX35	Helicase	3.08	2.06	1.47	2.58
DHX38, PRP16	Helicase	8.63	6.57	6.72	7.86
DHX8, PRP22	Helicase	11.59	10.37	7.93	8.62
DHX9	Helicase	47.26	28.96	20.71	24.73
ERCC3, XPB	Helicase	11.03	10.14	9.24	11.49
INTS6, DDX26	Helicase	9.1	6.07	12.97	8.31
MOV10	Helicase	70.62	58.67	91.83	98.25
hnRNPA0	hnRNP	366.65	345.85	253.01	326.91
hnRNPA1_3	hnRNP	459.02	288.56	283.74	278.4
hnRNPABD	hnRNP	45.47	38.17	51.33	44.08
hnRNPC	hnRNP	20.01	13.03	8.73	11.49
hnRNPK	hnRNP	55.01	60.8	62.45	55.32
hnRNPL	hnRNP	74.41	60.09	45.74	54.94
hnRNPM	hnRNP	156.08	119.95	136.08	104.95
hnRNPU	hnRNP	113.86	74.5	60.94	69.15
RARY, hnRNPCL2	hnRNP	0.59	0.25	0.51	0.65
RBMX, hnRNPG	hnRNP	57.89	35.49	43.12	35.46
AKAP8L	Kinase	65	54.82	54.95	53.33
BUB1	Kinase	41.34	22.18	9.67	14.71
BUB3	Kinase	100.06	59.23	33.44	49.65
BUD13, CWC26	Kinase	13.38	9.38	8.66	11.31
BUD31, G10	Kinase	60.43	73.03	64.4	87.07
CLK	Kinase	157.34	137.61	182.39	132.48
EDG2	Kinase	4.81	4.42	9.15	5.89
PIK3R	Kinase	7.83	7.48	16.54	14.27
PRKRA	Kinase	19.15	7.36	9.9	12.09
RACK1	Kinase	4300.25	3272.23	2352.06	2381.59
SFRS17	Kinase	2.35	1.51	1.49	1.6
SRPK1	Kinase	40.09	16	21.57	16.05
SRPK2	Kinase	4.16	1.93	3.15	2.15
SRPK3, STK23	Kinase	3.68	1.96	3.27	1.41
UHMK1, KIS	Kinase	1.56	1.08	1.2	1.12
CSTF3, RNA14	pre-RNA processing	30.24	21.16	17.02	18
ESF1	pre-RNA processing	7.34	5.17	4.45	4.83
PRPF18, PRP18	pre-RNA processing	23.27	22.42	37.95	28.7
PRPF19, PRP19	pre-RNA processing	53.46	37.49	23.29	35.37
PRPF3, PRP3	pre-RNA processing	9.97	9.91	6.63	9.56
PRPF31	pre-RNA processing	12.35	11.74	9.66	11.5
PRPF38A	pre-RNA processing	27.9	21.1	16.61	25.51
PRPF38B	pre-RNA processing	35.87	31.53	23.35	33.79
PRPF4, PRP4	pre-RNA processing	13.72	12.32	9.8	14.3
PRPF40, PRP40	pre-RNA processing	19.87	17.97	9.05	17.17
PRPF4B	pre-RNA processing	10.08	9.67	8.28	9.16
PRPF6, PRP6	pre-RNA processing	21.99	16.29	16.07	14.9
PRPF8, PRP8	pre-RNA processing	36.24	27.77	16.57	23.08
RP-L22e, RPL22	Ribosomal protein	5375.02	3752.11	2616.15	2832.47
RP-L31e, RPL31	Ribosomal protein	4512	3489.27	2734.83	2690.98
RP-L5e, RPL5	Ribosomal protein	4672.2	3030.26	1804.34	2165.25
RP-S10e, RPS10	Ribosomal protein	1493.31	1256.58	860.03	946.31
RP-S11e, RPS11	Ribosomal protein	2885.67	2075.64	1649.31	1626.31
RP-S12e, RPS12	Ribosomal protein	4637.27	3260.12	2066.71	2157.42
RP-S13e, RPS13	Ribosomal protein	2322.54	1689.13	1285.14	1302.68
RP-S15Ae, RPS15A	Ribosomal protein	0	0	0.54	0.31
RP-S15e, RPS15	Ribosomal protein	2274.67	1800.24	1298.57	1241.7
RP-S16e, RPS16	Ribosomal protein	1434.47	1060.26	843.53	807.94
RP-S17e, RPS17	Ribosomal protein	3083.68	2297.16	2141.16	2144.37
RP-S19e, RPS19	Ribosomal protein	4869.15	3571.19	2796.41	2915.08
RP-S25e, RPS25	Ribosomal protein	6136.81	4131.37	3270.29	3130.34
RP-S29e, RPS29	Ribosomal protein	794.53	805.91	690.92	587.09
RP-S30e, RPS30	Ribosomal protein	16.12	17.78	38.31	24.22
RP-S3Ae, RPS3A	Ribosomal protein	4866.66	3499.25	2279.53	2510.82
RP-S3e, RPS3	Ribosomal protein	3474.92	2598.14	1601.2	1863.14
RP-S7e, RPS7	Ribosomal protein	3481.76	2471.48	1571.1	1843.04
RP-S8e, RPS8	Ribosomal protein	1272.98	999.04	591.26	676.05
RP-S9e, RPS9	Ribosomal protein	2053.94	1535.47	1003.73	1096.18
LSM1	snRNP	12.87	15.19	12	16.32
LSM10	snRNP	9.23	6.06	5.21	6.74
LSM11	snRNP	3.64	1.6	1.09	1.74
LSM2	snRNP	69.85	66.56	43.7	61.22
LSM3	snRNP	52.13	41.29	38.28	41.61
LSM4	snRNP	44.44	131.25	36.69	188.59
LSM6	snRNP	52.74	56.38	32.42	52.68
LSM7	snRNP	47.19	39.02	26.78	32.79
LSM8	snRNP	45.56	39.94	40.07	47.95
LSMD1	snRNP	10.04	11.39	11.43	14.6
SART1, HAF, SNU66	snRNP	37.17	33.71	34.91	36.61
SNRNP200, BRR2	snRNP	26.84	23.85	15.05	23.27
SNRNP25	snRNP	9.44	4.62	4.08	8.12
SNRNP27	snRNP	54.86	57.17	67.47	64.17
SNRNP35	snRNP	7.03	5.06	11.94	4.94
SNRNP40, PRP8BP	snRNP	51.15	37.33	21.34	37.46
SNRNP48	snRNP	16.03	14.82	13.76	15.39
SNRP70	snRNP	57.27	41.45	57.41	40.55
SNRPA	snRNP	20.8	21.38	9.13	19.33
SNRPA1	snRNP	24.85	22.7	24.84	30.18
SNRPB, SMB	snRNP	140.26	108.96	83.26	102.95
SNRPB2	snRNP	22.74	22.37	11.97	28.42
SNRPC	snRNP	52.77	57.31	38.88	53.23
SNRPD1, SMD1	snRNP	87.78	70.72	34.62	78.25
SNRPD2, SMD2	snRNP	115.17	114.79	62.43	114.35
SNRPD3, SMD3	snRNP	70.96	92.18	59.56	98.11
SNRPE, SME	snRNP	91.48	97.33	59.84	111.17
SNRPF, SMF	snRNP	66.06	63.31	32.94	69.27
SNRPG, SMG	snRNP	120.03	115.12	66.24	106.5
USP39, SAD1	snRNP	16.93	10.86	6.28	11.07
CSL4, EXOSC1	Spliceosome-associated factor	14.92	11.79	7.55	10.59
CWC22	Spliceosome-associated factor	21.63	17.35	12.13	16.63
CWC25	Spliceosome-associated factor	19.85	23.19	17.9	24.36
RRP4, EXOSC2	Spliceosome-associated factor	55.57	42.76	28.66	41.31
RRP40, EXOSC3	Spliceosome-associated factor	42.29	33.15	16.6	29.3
RRP41, EXOSC4, SKI6	Spliceosome-associated factor	30.96	25.25	15.31	30.78
RRP42, EXOSC7	Spliceosome-associated factor	29.43	22.04	17.88	23.32
RRP45, EXOSC9	Spliceosome-associated factor	13.44	14.22	9.98	13.48
RRP46, EXOSC5	Spliceosome-associated factor	11.43	16.13	12.3	18.08
RRP6, EXOSC10	Spliceosome-associated factor	16.53	14.63	14.19	18.45
SDCCAG10	Splicing-related protein	10.36	5.28	9.27	8.21
AAR2, C20orf4	Splicing-related protein	7.3	9.88	5.93	16.8
ACIN1	Splicing-related protein	25.33	23.21	26.53	22.46
ACIN1, ACINUS	Splicing-related protein	77.09	58.86	47.25	52.31
ACSBG	Splicing-related protein	13.9	20	9.02	20.93
ACSBG2	Splicing-related protein	10.68	19.34	14.04	22.33
ADAR, ADAR1	Splicing-related protein	7.66	8.93	5.23	8.92
ADARB	Splicing-related protein	1.94	1.8	1.38	1.14
AQR	Splicing-related protein	13.1	8.83	5.08	7.09
BCAS2	Splicing-related protein	30.37	24.3	22.94	26.15
C16orf80	Splicing-related protein	13.12	10.98	9.97	14.4
C19orf43	Splicing-related protein	25.04	11.83	16.46	19.35
C1QBP	Splicing-related protein	55.42	61.52	31.53	50.54
TRNT1	Splicing-related protein	10.98	12.24	6.07	8.5
CCDC12	Splicing-related protein	20.41	17.36	9.08	16.83
CCNK	Splicing-related protein	4.55	3.34	2.28	4.25
CD2BP2	Splicing-related protein	77.67	59.87	55.87	54.09
CDC40, PRP17	Splicing-related protein	27.18	19.39	30.48	22.14
CDC5L, CDC5, CEF1	Splicing-related protein	32.15	21.96	22.15	20.72
CDK12_13	Splicing-related protein	16.59	14.74	10.35	15.7
CELF1	Splicing-related protein	3.28	2.47	4.73	2.27
CELF2	Splicing-related protein	46.25	57.35	35.05	27.57
CHERP	Splicing-related protein	52.23	44.12	36.08	45.32
CLE7, RLLM1	Splicing-related protein	21.16	20.31	16.6	25.45
CPSF3, YSH1	Splicing-related protein	15.66	14.57	8.62	13.63
CPSF3L	Splicing-related protein	0.56	0.28	1.09	0.21
CPSF3L, INTS11	Splicing-related protein	14.48	10.78	11.34	11.61
CPSF4, YTH1	Splicing-related protein	60.04	68.11	60.1	61.53
CPSF6_7	Splicing-related protein	29.48	22.95	21.85	21.39
CRNKL1, CLF1, SYF3	Splicing-related protein	24.52	19.73	17.87	20.45
CTNNBL1	Splicing-related protein	17.6	12.65	10.18	12.93
CUGBP, BRUNOL, CELF	Splicing-related protein	40.99	41.99	24.03	29.88
CWF19L1	Splicing-related protein	16.39	10.55	12.16	13.01
DEK	Splicing-related protein	58.28	22.37	37	19.7
DGCR14	Splicing-related protein	11.96	10.07	16.44	12.38
DIDO1	Splicing-related protein	9.96	3.93	9.23	6.52
DIS3, RRP44	Splicing-related protein	8.05	6.04	3.31	4.46
DNAJC6	Splicing-related protein	0.53	0.79	0	0
DNAJC8	Splicing-related protein	52.32	47.89	41.28	54.53
ECM2	Splicing-related protein	2.13	0.37	1.08	0.29
EEF1A	Splicing-related protein	0.39	0.75	0.58	0.22
EFTUD2	Splicing-related protein	21.8	16.55	9.41	14.81
EIF2S2	Splicing-related protein	140.48	139.66	88.59	131.99
EIF3A	Splicing-related protein	7.67	6.48	5.78	6.66
EIF3E	Splicing-related protein	9.78	9.28	11.56	11.72
EIF3I	Splicing-related protein	337.67	291.13	205.47	222.49
EIF3L	Splicing-related protein	86.17	71.71	44.98	56.18
EIF4A	Splicing-related protein	107.36	83.43	75.5	77.2
EP400	Splicing-related protein	17.16	13.5	13.74	11.6
EWSR1	Splicing-related protein	12.62	9.96	13.77	12.02
EXOSC6, MTR3	Splicing-related protein	7.96	8.56	7.61	9.7
FAM131B	Splicing-related protein	0.15	1.33	0.81	1.44
FAM32A	Splicing-related protein	37.66	38.27	64.35	49.32
FIP1L1, FIP1	Splicing-related protein	14.02	19.53	10.33	20.56
FKBP3	Splicing-related protein	120.95	96.36	76.36	88.57
FMR	Splicing-related protein	11.99	13.72	18.14	28.89
FRG1	Splicing-related protein	31.03	26.7	28.34	28.13
FUBP	Splicing-related protein	40.57	41.61	42.03	45.65
FUSIP1	Splicing-related protein	10.54	6.71	9.36	9.83
GPATCH1	Splicing-related protein	9.74	6.49	6.96	5.9
HCFC	Splicing-related protein	47.26	32.19	23.24	25.98
HMGB1	Splicing-related protein	238.73	123.51	185.64	134.08
HMGB2	Splicing-related protein	293.09	164.09	81.66	128.75
HMGB3	Splicing-related protein	74.05	57.54	34.49	46.46
HSPA5, BIP	Splicing-related protein	0	0	0.69	0.19
HTATSF1	Splicing-related protein	16.51	18.96	16.12	22.4
IFT46	Splicing-related protein	7.86	9.09	8.62	9.65
IGF2BP1	Splicing-related protein	12.39	10.41	7.2	8.73
IGF2BP3	Splicing-related protein	15.93	10.51	9.62	10.32
ILF2	Splicing-related protein	56.46	72.92	42.24	72.18
ILF3	Splicing-related protein	52.48	46.48	33.04	42.71
IMP1	Splicing-related protein	7.82	5.24	6.76	6.21
INIP	Splicing-related protein	11.58	11.13	9.01	18.01
INTS1	Splicing-related protein	9.41	6.3	6.21	5.52
INTS3	Splicing-related protein	9.42	7.7	8.13	9.23
IQGAP	Splicing-related protein	41.01	45.97	26.35	40.55
ISY1	Splicing-related protein	19.27	14.44	14.92	15.93
KHSRP	Splicing-related protein	6.28	6.57	7.9	8.38
KIAA1967	Splicing-related protein	10.69	8.91	8.38	4.36
KIF16B	Splicing-related protein	0.34	1.11	2.76	0.64
KIF1S	Splicing-related protein	2.45	2.62	2.33	2.32
KPNA2	Splicing-related protein	95.48	99.73	29.07	57.4
LA, SSB	Splicing-related protein	40.79	27.74	14.07	22.28
LPAR1	Splicing-related protein	2.93	2.62	3.73	3.16
LUC7L3	Splicing-related protein	42.22	26.92	22.49	34.04
MAGOH	Splicing-related protein	98.18	112.75	90.32	116.15
MATR3	Splicing-related protein	65.51	54.52	53.32	52.89
MEX3, RKHD	Splicing-related protein	1.56	1.19	2.47	2.97
MEX3B	Splicing-related protein	1.81	0.23	1.71	0.49
MFAP1	Splicing-related protein	69.13	79.18	63.75	85.28
MFSD11	Splicing-related protein	4.44	26.69	6.73	22.06
MORG1	Splicing-related protein	10.65	8.72	10.78	10.72
MRPL22	Splicing-related protein	14.36	16.04	8.4	17.67
MRPS10	Splicing-related protein	19.93	22.22	13.92	19.69
MRPS5	Splicing-related protein	15.03	21.95	8.23	17.27
MSI	Splicing-related protein	11.76	9.08	5.39	8.45
MSI1	Splicing-related protein	1.18	1.77	1.37	0
NCBP1, CBP80	Splicing-related protein	15.73	11.38	9.27	8.63
NCBP2, CBP20	Splicing-related protein	15.25	12.95	14.3	12.91
NCL	Splicing-related protein	0	0.28	1.46	0.21
NCL, NSR1	Splicing-related protein	218.34	187.65	97.08	151.05
NDUFA1	Splicing-related protein	187.83	241.52	213.86	206.39
NONO, NRB54	Splicing-related protein	40.42	27	22.25	25.3
NOVA	Splicing-related protein	0.27	0.16	0.75	1.01
NOVA1	Splicing-related protein	0	1.03	1.14	2.03
NR5A1, SF1	Splicing-related protein	0.17	0.38	2.32	1.85
NUDT21, CPSF5, CFIM25	Splicing-related protein	25.35	18	16.64	21.55
NUP98, ADAR2	Splicing-related protein	27.81	31.5	37.42	36.15
NXF1_2, TAP	Splicing-related protein	34.05	47.13	30.92	38
PABPC	Splicing-related protein	661.5	424.94	373.81	356.86
PABPN1, PABP2	Splicing-related protein	58.43	37.11	41.67	46.69
PARP	Splicing-related protein	15	9.01	5.37	8.11
PCBP2_3_4	Splicing-related protein	44.95	27.76	32.45	31.36
PFS2	Splicing-related protein	13.66	9.19	9.25	8.69
PHF5A	Splicing-related protein	75.75	69.71	43.02	66.56
PHRF1	Splicing-related protein	7.6	7	5.82	6.8
PIAS	Splicing-related protein	11.77	8.82	7.74	9.81
PLRG1, PRL1, PRP46	Splicing-related protein	17.2	16.02	16.44	17.86
PNN	Splicing-related protein	62.84	37.35	37.68	34.22
PPIE	Splicing-related protein	18.68	15.21	13.36	17.92
PPIH, CYPH	Splicing-related protein	23.93	19.48	10.96	16.38
PPIL1	Splicing-related protein	24.06	28.11	14.46	25.73
PPIL2, CYC4, CHP60	Splicing-related protein	13.33	13.98	13.7	14.5
PPIL3	Splicing-related protein	16.22	14.49	7.86	10.01
PPM1G	Splicing-related protein	37.51	31.69	19.51	29.19
PPWD1	Splicing-related protein	10.68	9.62	7.58	8.56
PRCC	Splicing-related protein	10.32	8.43	9.09	7.89
PSEN1, PS1	Splicing-related protein	9.08	10.25	10.54	12.53
PSIP1	Splicing-related protein	27.66	47.27	26.91	53.19
PTBP1, PTB	Splicing-related protein	22.95	24.35	28.78	26.48
PTBP2, NPTB	Splicing-related protein	11.01	4.71	10.79	7.08
PUF60	Splicing-related protein	98.91	84.06	53.34	80.25
QKI	Splicing-related protein	14.25	12.66	20.36	13.67
RBFOX, FOX	Splicing-related protein	1.53	0.87	2.92	3.49
RBFOX1	Splicing-related protein	0.28	0.22	1.38	0.46
RBFOX2	Splicing-related protein	2.29	2.4	14.06	14.05
RBM15	Splicing-related protein	8.87	6.37	6.24	6.46
RBM17	Splicing-related protein	8.68	8.89	9.81	8.47
RBM22	Splicing-related protein	4.52	2.65	2.55	3.24
RBM22,	Splicing-related protein	19.36	21.43	16.6	22.37
RBM25, S164	Splicing-related protein	78.91	66.54	63.36	63.92
RBM26	Splicing-related protein	7.7	5.97	4.21	5.7
RBM39, RNPC2	Splicing-related protein	183.25	134.48	165.51	151.61
RBM5_10	Splicing-related protein	241.63	174.99	181.63	173.84
RBM8A, Y14	Splicing-related protein	164.93	177.45	95.84	161.08
RBMS1	Splicing-related protein	8.03	17.35	12.53	23.15
RBMX2, IST3	Splicing-related protein	18.72	19.66	13.64	21.89
RBPMS2	Splicing-related protein	6.24	21.49	69.13	55.63
RDBP, NELFE	Splicing-related protein	9.79	7.1	9.12	9.23
REX1, REXO1, RNH70	Splicing-related protein	11.52	8.28	6.75	8.81
RNGTT	Splicing-related protein	10.49	5.88	6.03	5.92
RNPS1	Splicing-related protein	33.92	32.08	23.71	31.45
RPB1, POLR2A	Splicing-related protein	13.55	11.75	10.77	15.31
RPB2, POLR2B	Splicing-related protein	22.52	21.2	31.41	25.78
RTCB, rtcB	Splicing-related protein	23.19	27.42	23.2	30.02
SAFB	Splicing-related protein	62.26	46.09	44.22	45.71
SCNM1	Splicing-related protein	4.99	4.25	4.68	3.43
SERPINB	Splicing-related protein	10.53	5.85	7.48	4.41
SF1	Splicing-related protein	17.45	17.24	37.73	21.62
SF3	Splicing-related protein	16.94	9.71	6.79	5.99
SF3A1, SAP114	Splicing-related protein	31.63	27.14	21.01	28.65
SF3A2, SAP62	Splicing-related protein	23.86	23.65	21.07	22.35
SF3A3, SAP61, PRP9	Splicing-related protein	18.21	15.24	10.98	20.34
SF3B1, SAP155	Splicing-related protein	125.34	92.3	84.97	82.35
SF3B14	Splicing-related protein	54.02	68.57	63.32	78.37
SF3B2, SAP145, CUS1	Splicing-related protein	64.83	45.23	37.84	44.93
SF3B3, SAP130, RSE1	Splicing-related protein	30.18	26.92	11.23	28.05
SF3B4, SAP49	Splicing-related protein	28.7	27.63	16.21	27.33
SF3B5	Splicing-related protein	43.9	54.12	33.93	58.18
SFRS1	Splicing-related protein	83.16	70.34	58.25	77.86
SFRS1_9	Splicing-related protein	126.32	127.81	137.31	133.64
SFRS11	Splicing-related protein	73.4	61.8	65.91	61.81
SFRS12	Splicing-related protein	54.92	44.12	51.13	34.37
SFRS16	Splicing-related protein	20.17	14.08	18.11	13.59
SFRS18	Splicing-related protein	46.46	21.9	38.32	24.4
SFRS2	Splicing-related protein	320.91	264.4	302.87	245.88
SFRS3	Splicing-related protein	146.72	130.55	117.68	130.47
SFRS4	Splicing-related protein	15.99	9.31	12.51	10.7
SFRS5	Splicing-related protein	326.99	241.66	366.19	232.6
SFRS6	Splicing-related protein	210.3	127.37	141.05	125.11
SFRS7	Splicing-related protein	85.37	77.04	51.29	69.34
SFRS8	Splicing-related protein	23.25	10.48	17.3	11.29
SKI2, SKIV2L	Splicing-related protein	4.34	4.59	3.33	4.62
SLC7A9, BAT1	Splicing-related protein	0	0	1.54	1.01
SLU7	Splicing-related protein	29.38	23.08	29.61	23.94
SMARCA1, SNF2L	Splicing-related protein	35.17	17.32	28.16	17.99
SMARCA5, SNF2H, ISWI	Splicing-related protein	29.14	26.89	8.63	26.7
SMNDC1, SPF30	Splicing-related protein	40.72	37.97	45.27	46.55
SMU1	Splicing-related protein	24.3	20.42	21.41	21.8
SNIP1	Splicing-related protein	21.13	16.04	13.46	18.2
SNU13, NHP2L	Splicing-related protein	81.23	62.38	27.36	69.91
SNU23	Splicing-related protein	36.47	39.78	30.55	37.29
SNW1, SKIIP, SKIP	Splicing-related protein	34.8	33.45	32.06	33.17
SPEN	Splicing-related protein	4.54	3.82	3.12	3.6
SPPL3	Splicing-related protein	14.8	12.41	17.94	14.8
SR140	Splicing-related protein	14.72	8.89	12.29	9.58
SRP19	Splicing-related protein	30.79	29.37	30.45	36.9
SRP54, ffh	Splicing-related protein	34.85	36.46	36.01	45.72
SRP68	Splicing-related protein	21.88	23.25	15.72	20.95
SRP9	Splicing-related protein	30.7	32.93	22.68	33.56
SRRM1	Splicing-related protein	24.88	21.69	31.91	22.6
SRRM1, SRM160	Splicing-related protein	55.07	45.29	40.64	36.12
SRRM2, SRM300	Splicing-related protein	66.51	56.35	44.42	53.5
SRRT	Splicing-related protein	61.77	40.78	34.27	43.02
SSB	Splicing-related protein	1.63	1.11	2.6	1.87
STRBP	Splicing-related protein	10.03	9.88	8.95	11.84
SYF1	Splicing-related protein	0	0	0.5	0.29
SYF1, XAB2	Splicing-related protein	23.34	16.99	15.53	15.95
SYF2	Splicing-related protein	73.39	60.8	66.43	65.05
SYNCRIP, HNRPQ	Splicing-related protein	97.48	65.26	55.47	78.36
SYNCRIP1	Splicing-related protein	16.45	20.09	13.96	20.62
TAF6	Splicing-related protein	18.47	13.9	12.83	14.01
TBC1	Splicing-related protein	10.7	20.25	7.8	20.39
TCERG1, CA150	Splicing-related protein	36.25	63.27	30.93	43.64
TDRD3	Splicing-related protein	23.14	30.21	26.01	28.97
TET1	Splicing-related protein	6.15	5.84	3.29	4.87
TFII-I, GTF2I	Splicing-related protein	3.17	2.73	3.03	2.58
TFIP11	Splicing-related protein	16	13.61	11.16	14.83
THOC1	Splicing-related protein	20.7	29.14	13.4	20.45
THOC2	Splicing-related protein	55.94	41.32	42.47	38.26
THOC3	Splicing-related protein	14.56	14.55	11.12	14.54
THOC4, ALY	Splicing-related protein	0	0.14	2.33	0.27
THOC5	Splicing-related protein	29.57	23.16	17.14	21.9
THOC7	Splicing-related protein	29.83	27.26	20.07	27.6
TIA1, TIAL1	Splicing-related protein	73.51	71.74	65.79	77.75
TLS, FUS	Splicing-related protein	22.29	10.62	24.02	11.48
TNPO1	Splicing-related protein	12.01	9.44	10.32	11.01
TOP1	Splicing-related protein	8.17	6.43	6.81	10.5
TOPORS	Splicing-related protein	2.14	2.49	3.3	2.35
TOPORSB	Splicing-related protein	4.1	3.54	4.22	3.59
TPR	Splicing-related protein	35.21	33.52	19.07	27.95
TPX2	Splicing-related protein	83.11	46.73	15.74	27.64
TRA2	Splicing-related protein	48.49	48.52	48.62	64.27
TTF2	Splicing-related protein	10.74	10.8	4.62	9.41
TUBA	Splicing-related protein	83.36	54.95	67.83	61.35
TUBB	Splicing-related protein	1331.54	829.36	508.11	823.88
TUBB5	Splicing-related protein	0.81	1.49	2.57	6.32
U2AF1	Splicing-related protein	151.11	118.04	111.9	109.98
U2AF2	Splicing-related protein	72.72	51.01	40.53	52.9
VIM	Splicing-related protein	0.61	0.68	0.72	0.72
WBP11, NPWBP	Splicing-related protein	23.57	18.29	20.4	18.26
WTAP	Splicing-related protein	52.86	33.21	41.12	36.76
XRCC6, KU70, G22P1	Splicing-related protein	19.18	9.06	5.11	6.79
XRN2, RAT1	Splicing-related protein	23.07	17.33	13.7	17.13
YBX1, NSEP1	Splicing-related protein	920.4	724.58	544.43	663.47
