# Supplementary material for: Transcriptome analysis provides insights into the regulatory function of alternative splicing in antiviral immunity in grass carp (Ctenopharyngodon idella)
Source: Sci Rep. 2015 Aug 7;5:12946. doi: 10.1038/srep12946 (PMC4528194; doi:10.1038/srep12946)
Supplement: Supplementary Dataset 7 [file srep12946-s8.xls]

## Sheet: RT-qPCR validation
gene_id	KR4_vs_KS3	SR2_vs_SS1	Annotation	Primer name	Forward Primer sequence
comp36223_c0	up-gradulated	up-gradulated	Troponin C type 2 (fast)	WF3	GAGGAGATGCTTGCCGAGTT
				WR4	CCTCGATGATTTCTTCCAGCT
comp47888_c0	up-gradulated	up-gradulated	New	WF5	TCTAAGAATGAGCGAGGAGCG
				WR6	ATGTCTTGTGGTTTCACCCTTC
comp49924_c0	up-gradulated	up-gradulated	ADP/ATP translocase 1-like	WF7a	TCTACCCTCTTGATTTCGCCA
				WR8a	ACCAGTGAACTCTCTCTCCGC
comp28155_c0	up-gradulated	up-gradulated	New	WF9a	AGACCCGACTGTCACAACTCC
				WR10a	TTCTTGTATCAGGGATGGCTTG
comp91950_c0	up-gradulated	up-gradulated	Creatine kinase M3-CK	WF11a	GGATTCACCTTGGATGACTGC
				WR12a	GAAATGATGGGGTCAAACAGC
comp24917_c0	up-gradulated	up-gradulated	New	WF15	ATTAGAGTAACGGATTGCCTTCAG
				WR16	GACCTTCGCATCTCTCATTGTG
comp66108_c1	up-gradulated	up-gradulated	New	WF17	ATGCTGGAAAGGGTAACAAGGT
				WR18	ATTTTGTATGTATGCTATGGGTTTGA
comp78532_c0	up-gradulated	up-gradulated	Parvalbumin	WF19	GTTCCTTCAGAGCAAGAGGTGTT
				WR20	GCTGGAGATTCTGACGGTGAC
comp68961_c2	up-gradulated	up-gradulated	New	WF21	CTCCACACCTTTTACACAACATCA
				WR22	CCTCAACACTGGGTATTACTCACTG
comp68961_c3	up-gradulated	up-gradulated	Cullin-associated and neddylation-dissociated 1	WF23	GGGTGTCTGGTCTGTCTGAGC
				WR24	GATAATCAGCAGCCGCAGG
comp34872_c0	up-gradulated	up-gradulated	novel Alpha globin	WF27	TGGATGATCTTATTGGTGGAATG
				WR28	GAGTCACGAGGATGTTATGGGA
comp30330_c0	up-gradulated	up-gradulated	New	WF29	TCCTTAGTAGCATCATTCGTCCTC
				WR30	GCAACCAATAAACACCCTCAGA
comp44433_c0	up-gradulated	up-gradulated	c-Fos	WF31	TCTGGGTAGGTGAACATAAAGGAA
				WR32	CTCTGTACACTCAAGACTGGGAGC
comp47192_c0	up-gradulated	up-gradulated	Alpha globin	WF33	GTCTATTTTTGAAACGGCATCG
				WR34	TTCTCTCACTGGGCTGACCTG
comp70556_c1	up-gradulated	up-gradulated	beta globin	WF35	CAGCGAGAAGCCTGAAGTTGT
				WR36	GACTGTGATGGGAGGTCTGGAG
comp68948_c0	up-gradulated	up-gradulated	Leucine-rich repeat-containing protein 15-like	WF37	GATGAAAGGTCTAACTTCCTGAGC
				WR38	TTTGGAGAAATGCCTATGACTGAT
comp48697_c0	up-gradulated	up-gradulated	Toll-like receptor 19	TF1291	GGACAGGAAACGCAGGTATG
				TF1292	CAGTCCCATTCACACCAACAC
comp61896_c0	up-gradulated	down-gradulated	Recombination-activation gene 1 (RAG1)	RAF1641	CCTGAGATTGTTGAGAGAGACGG
				RAR1642	TGGGTTGAATGTGGCTTGC
comp60942_c0	up-gradulated	Not significant	Recombination-activation gene 1 (RAG2)	RAF1643	TCCATAGCCGAGGGAAGACC
				RAR1644	GATGTGACCGCCCAGAAAGT
comp59457_c0	down-gradulated	down-gradulated	New	WF39	GCCAACAGCGAAGGAGAAGT
				WR40	TGCGAAGGTGATTTACAGCC
comp67935_c0	down-gradulated	down-gradulated	Protein QNR-71 isoform X2	WF41	TCTCACTGGGCGATACACCTTA
				WR42	CCTGACAACAACTCTCCTAAATCC
comp61818_c0	down-gradulated	down-gradulated	Melanoma antigen recognized by T-cells 1-like	WF43	ATGGTGAGTAAGGAGGAGGTGAC
				WR44	TGGAGAGAGATGATGAGGACGG
comp62284_c0	down-gradulated	down-gradulated	Coiled-coil domain-containing protein 87-like	WF45	AGAGGGCTGCGAACAGAAAG
				WR46	ATCATCCATTGACAGTTGACACCT
comp61097_c0	down-gradulated	down-gradulated	CBL-interacting serine/threonine-protein kinase 25-like	WF47	AAACTTGGGCAATGAAGCGTA
				WR48	CAGACACAGATTGGGTGGGTAAC
comp49423_c0	down-gradulated	down-gradulated	New	WF49a	CAGTCGTCAGTGATTCGTGCT
				WR50a	ACTTCCTACCTGGTTCCCCG
comp23266_c0	down-gradulated	down-gradulated	New	WF51a	TGTTCTCTGAGGAAGATGTAAGGTC
				WR52	ACTTGTCTTCTGGACTCCTGATAGC
comp60089_c0	down-gradulated	down-gradulated	Bone morphogenetic protein 2-like	WF53	ATCCACCCTGACCACCCAAT
				WR54	TGAAGTCAACAATGCGGAACC
comp56046_c0	down-gradulated	down-gradulated	Inhibin, beta A precursor	WF57	TTGATGACCGTGGAGTGGAAG
				WR58	CCAACTACTGCGAAGGCGAT
comp46336_c0	down-gradulated	down-gradulated	New	WF59	CTTGAAAGGCATACAGCGAGA
				WR60	ATCACTGGAGCCCATACACATT
comp23373_c0	down-gradulated	down-gradulated	Proteasome subunit, beta type 8	WF61a	TGTTCCAAAACTGTAGTGATTCGG
				WR62	TGATTCCAGACTCGGCTTGC
comp37890_c0	down-gradulated	down-gradulated	NF-kappaB inhibitor alpha-like protein A	WF69	AGGGGATGTGTGAACCTTGG
				WR70	CATAATCTTCCGCCTCGTGG
comp58812_c0	down-gradulated	down-gradulated	Interferon gamma receptor 1-1	WF71	GTCCATTGAGTTTTCTGAGCAC
				WR72	GGATAGATTCTTATGTCTCCTTCG
comp67115_c1	down-gradulated	down-gradulated	Interleukin-11	WF73	CCCTGCGATTTCCGCTTAT
				WR74	TATTTCAACTTATTCTCTCCTACCCAT
comp34625_c0	down-gradulated	down-gradulated	Interleukin-8	WF75	GTTTCCTTCAGGGTGGCAAT
				WR76	AATGAGTCTTAGAGGTCTGGGTGTA
comp34559_c0	down-gradulated	down-gradulated	Chemokine CCL-C24c	WF77	GTGTGGCTGATGAAGACCAAGTT
				WR78	GATATAATCAATCGGTTGCACTGC
comp48078_c0	down-gradulated	down-gradulated	Interferon gamma 2	WF79	CAGCGAACACCTGAAACTAACA
				WR80	CCATCCCAAAGTCATCAAACAT
comp66712_c0	down-gradulated	down-gradulated	Proteasome subunit, beta type 9	WF81	CGAATACGCAATGGGAGAAC
				WR82	GTGTCATAGCCTTTGGAGTCATAA
comp66783_c0	down-gradulated	down-gradulated	Interleukin-1 beta	IF782	GCCAAGTAGCCGAATCACAGA
				IR783	AAGCCCAAGATATGCAGGAGTC

## Sheet: IL-12p40
Primer function	Primer name	Primer sequence (5'-3')	amplified region	Amplification size (bp)
Genomic DNA amplification	ILF1555	TAGTGTCATCAGTGTTTCACGTGTA	Exon1	622
	ILR1556	TCAGCAAGATTAACCTCCACAAC
	ILF1557	ATGACAGTGAGAAGACTCGGTGG	Exon1, Intron1, Exon2, Intron2, Exon3	1070
	ILR1558	GTGTGGTTTAGGTAGGAGCCCT
	ILF1559	GGCTCCTACCTAAACCACACA	Exon3, Intron3, Exon4, Intron4, Exon5	787
	ILR1560	GTATATGGTCAGGTTGATGCGAT
	ILF1536	GTGTATCGCATCAACCTGACCAT	Exon5, Intron5, Exon6	361
	ILR1537	GTCTCTGGCGAGTTCGGTTTG
	ILF1534	AGTGAAAGAGATTCGCTGTCCAA	Exon6, Intron6, Exon7, Intron7, Exon8, Intron8	720
	ILR1535	TCTAATGGGTTGTAGGAGTCAGTCA
	ILF1510	CTTGGAGTGAATGGAACCTGTA	Exon7, Intron7, Exon8, Intron8, Exon9	1388
	ILR1511	TAGCAAGAGCACATGTCCCAC
3' RACE for IL-12p40b	ILF1544	AGCAGAGGAACCAAGAACCAAAG	inner
	ILR1510	CTTGGAGTGAATGGAACCTGTA	outer
3' RACE for IL-12p40c	ILF1553	TGAGAGTGTAGAGGGTAGAGATTGCT	outer
	ILF1554	GTGGGACATGTGCTCTTGCTAG	inner
RT-qPCR for IL-12p40a	ILF1654	GAACCAAGAACCAAAGATCAGAC		127
	ILR1552	GTGCTTTTGCTTTGATGATGGA
RT-qPCR for IL-12p40b	ILF1544	AGCAGAGGAACCAAGAACCAAAG		133
	ILR1535	TCTAATGGGTTGTAGGAGTCAGTCA
RT-qPCR for IL-12p40c	ILF1702	CTTTGTCGGGGTCCTAATTATGT		159
	ILR1552	GTGCTTTTGCTTTGATGATGGA

## Sheet: IL-1R1
Primer function	Primer name	Primer sequence (5'-3')	amplified region	Amplification size (bp)
Genomic DNA amplification	ILF1539	ATGCTTTACTGTGACGATCATCCT	Exon2, Intron2, Exon3	450
	ILR1506	CGGGTAGTAAAATCCATCGCAAAT
	ILF1567	TTGAGTTTCGTATCCAGACCTAATG	Intron2, Exon3, Intron3, Exon4, Intron5, Exon5, Intron5, Exon6	3547
	ILR1568	TTCACAAAGCAAGTGTACAGTCCTT
	ILF1667	GATGGAAGGACTGTACACTTGCTT	Exon6, Intron6	456
	ILR1570	GGAAAAGAGGGAACAAAATCAATA
	ILF1508	TGGTTCAACATCCAACAGGTTTCG	Exon6, Intron6, Exon7	1530
	ILR1655	TTTGCGGAAGATGAGCTGAGT
	ILF1543	ATCAACTCAGCTCATCTTCCGCA	Exon7, Intron7, Exon8	1629
	ILR1571	TGCGGCTGCACTAGTTCATCAC
5' RACE	ILR1507	CGGGTAGTAAAATCCATCGCAAAT	outer
	ILR1506	TTTCGTGGCATTTACGGGCAGTTT	inner
Genome Walking	ILR1506	TTTCGTGGCATTTACGGGCAGTTT	outer
	ILF1665	TTTGCGGAAGATGAGCTGAGT	inner
3' RACE for a-f	ILF1509	ATGACCGGAAGTACATGCTGTCTG	outer
	ILF1508	TGGTTCAACATCCAACAGGTTTCG	inner
3' RACE for g-l	ILF1509	ATGACCGGAAGTACATGCTGTCTG	outer
	ILF1543	ATCAACTCAGCTCATCTTCCGCA	inner
RT-qPCR for IL-1R1 V1	ILF1703	AGAATCATACTCATCCCAGCTAGTC		186
	ILR1704	ACAGAAAACAGTCGGTAAACACATA
RT-qPCR for IL-1R1 V2	ILF1703	AGAATCATACTCATCCCAGCTAGTC		169
	ILR1707	ACTTTCCATCACTGCATCCG
RT-qPCR for IL-1R1 V3	ILF1509	ATGACCGGAAGTACATGCTGTCTG		135
	ILR1708	GCTCGCCTGGGATGAGTATG
RT-qPCR for IL-1R1 V4	ILF1567	TTGAGTTTCGTATCCAGACCTAATG		147
	ILR1506	TTTCGTGGCATTTACGGGCAGTTT
RT-qPCR for IL-1R1 V5	ILF1666	AGCTAGATGGCTTTGTAGCGCTG		119
	ILR1507	CGGGTAGTAAAATCCATCGCAAAT

## Sheet: ILLR1
Primer function	Primer name	Primer sequence (5'-3')	amplified region	Amplification size (bp)
Genomic DNA amplification	LLF1681	CTCAGAGGCAAGACATCTGTCA	Exon1, Intron1, Exon2, Intron2, Exon3, Intron3, Exon4, Intron4, Exon5	3490
	LLR1682	GCTCTGCTTGGCTGTTTATGAT
	LLF1517	GTGTTACTTCTTCTCAACGGTCA	Exon5, Intron5, Exon6, Intron6, Exon7	1444
	LLR1583	CTCTTCATTTTAATGGACACCAAT
5' RACE	LLR1584	TCACTGGATGAAGTTGCTGAACGTATGT	inner
	LLR1585	GACACTTCCGAGAGCAAAGACGAGAC	outer
3' RACE	LLR1518	ACATCCAGCGGGAGAGACGG	inner
	LLR1517	GTGTTACTTCTTCTCAACGGTCA	outer

## Sheet: ILLR2
Primer function	Primer name	Primer sequence (5'-3')	amplified region	Amplification size (bp)
Genomic DNA amplification	LLF1709	TCATACTTTCAACAGTTGCTTCAGA	Exon1, Intron1, Exon2, Intron2, Exon3, Intron3, Exon4, Intron4, Exon5	1992
	LLR1678	TTCTCTGAATGTGTTGTATCTGGCT
	LLF1679	ATCAACAGCACAGTTATGATAAGGG	Exon4, Intron4, Exon5, Intron5, Exon6, Intron6, Exon7, Intron7, Exon8	1108
	LLR1680	CAAGCGCAATTCTCTCCAGAC
	LLF1546	TGATCCGTCTGGAGAGAATTGCG	Exon8	706
	LLR1581	GCTGTAGAGGATGCTGCATTACTG
3' RACE	LLF1545	ACAACCTAATAACCGAAGGATACAT	outer
	LLR1546	TGATCCGTCTGGAGAGAATTGCG	inner

## Sheet: ILLR3
Primer function	Primer name	Primer sequence (5'-3')	amplified region	Amplification size (bp)
Genomic DNA amplification	LLF1575	TCAACAAACAGTTATTTGCCAGT	Exon1, Intron1, Exon2, Intron2, Exon3, Intron3, Exon4, Intron4, Exon5, Intron5, Exon6, Intron6, Exon7	3499
	LLR1576	TCAAGGTTGGTTTTTATATCTCCC
	LLF1546	TGATCCGTCTGGAGAGAATTGCG	Exon7	587
	LLR1574	ACATACACAAACCAGATCTTGTCCAT
3' RACE	LLF1545	ACAACCTAATAACCGAAGGATACAT	outer
	LLR1546	TGATCCGTCTGGAGAGAATTGCG	inner

## Sheet: ILLR4
Primer function	Primer name	Primer sequence (5'-3')	amplified region	Amplification size (bp)
Genomic DNA amplification	LLF1575	TCAACAAACAGTTATTTGCCAGT	Exon1, Intron1, Exon2, Intron2, Exon3, Intron3, Exon4, Intron4, Exon5, Intron5, Exon6	3203
	LLR1580	GACCAATCCAATGTGTCTCTTTA
	LLF1578	GTCACCATAAGCAGCAAAGTAGAAC	Exon5, Intron5, Exon6, Intron6, Exon7	1015
	LLR1579	GGAGAAAGGTGACTCTCTTTGTCT
	LLF1548	CAAGCTGTAAGACAAAGAGAGTCACCT	Exon7	493
	LLR1577	GCTTAAAGTAGTTGAACAAACGTGT
3' RACE	LLF1547	GCAGCAACGTCTACCTTTAACAGC	outer
	LLF1548	CAAGCTGTAAGACAAAGAGAGTCACCT	inner
